# Supplementary material for: Combining subsidence theory and slope stability analysis method for building damage assessment in mountainous mining subsidence regions
Source: PLoS One. 2019 Feb 6;14(2):e0210021. doi: 10.1371/journal.pone.0210021 (PMC6364875; doi:10.1371/journal.pone.0210021)
Supplement: S1 Appendix — (ZIP) [file pone.0210021.s001.zip]

Archive with 5 entries (3 files):
- S1 Appendix/
- S1 Appendix/POD Precise Orbit Ephemerides/
- S1 Appendix/POD Precise Orbit Ephemerides/S1A_OPER_AUX_POEORB_OPOD_20170303T121525_V20170210T225942_20170212T005942.EOF
- S1 Appendix/POD Precise Orbit Ephemerides/S1A_OPER_AUX_POEORB_OPOD_20170420T121834_V20170330T225942_20170401T005942.EOF
- S1 Appendix/URL of S1A.txt
