# Supplementary material for: Combining subsidence theory and slope stability analysis method for building damage assessment in mountainous mining subsidence regions
Source: PLoS One. 2019 Feb 6;14(2):e0210021. doi: 10.1371/journal.pone.0210021 (PMC6364875; doi:10.1371/journal.pone.0210021)
Supplement: S1 Appendix — (ZIP) [file pone.0210021.s001.zip › S1 Appendix/POD Precise Orbit Ephemerides/S1A_OPER_AUX_POEORB_OPOD_20170303T121525_V20170210T225942_20170212T005942.EOF]

<?xml version="1.0" ?>
<Earth_Explorer_File>
  <Earth_Explorer_Header>
    <Fixed_Header>
      <File_Name>S1A_OPER_AUX_POEORB_OPOD_20170303T121525_V20170210T225942_20170212T005942</File_Name>
      <File_Description>Precise Orbit Ephemerides (POE) Orbit File</File_Description>
      <Notes></Notes>
      <Mission>Sentinel-1A</Mission>
      <File_Class>OPER</File_Class>
      <File_Type>AUX_POEORB</File_Type>
      <Validity_Period>
        <Validity_Start>UTC=2017-02-10T22:59:42</Validity_Start>
        <Validity_Stop>UTC=2017-02-12T00:59:42</Validity_Stop>
      </Validity_Period>
      <File_Version>0001</File_Version>
      <Source>
        <System>OPOD</System>
        <Creator>OPOD</Creator>
        <Creator_Version>1.3.0</Creator_Version>
        <Creation_Date>UTC=2017-03-03T12:15:25</Creation_Date>
      </Source>
    </Fixed_Header>
    <Variable_Header>
      <Ref_Frame>EARTH_FIXED</Ref_Frame>
      <Time_Reference>UTC</Time_Reference>
    </Variable_Header>
  </Earth_Explorer_Header>
<Data_Block type="xml">
  <List_of_OSVs count="9361">
    <OSV>
      <TAI>TAI=2017-02-10T23:00:19.000000</TAI>
      <UTC>UTC=2017-02-10T22:59:42.000000</UTC>
      <UT1>UT1=2017-02-10T22:59:42.540928</UT1>
      <Absolute_Orbit>+15228</Absolute_Orbit>
      <X unit="m">726924.691760</X>
      <Y unit="m">-5233208.413309</Y>
      <Z unit="m">4697912.155424</Z>
      <VX unit="m/s">-2472.848144</VX>
      <VY unit="m/s">4609.642942</VY>
      <VZ unit="m/s">5502.689228</VZ>
      <Quality>NOMINAL</Quality>
    </OSV>
    <OSV>
      <TAI>TAI=2017-02-10T23:00:29.000000</TAI>
      <UTC>UTC=2017-02-10T22:59:52.000000</UTC>
      <UT1>UT1=2017-02-10T22:59:52.540928</UT1>
      <Absolute_Orbit>+15228</Absolute_Orbit>
      <X unit="m">702189.701902</X>
      <Y unit="m">-5186801.553026</Y>
      <Z unit="m">4752672.803705</Z>
      <VX unit="m/s">-2474.088493</VX>
      <VY unit="m/s">4671.642450</VY>
      <VZ unit="m/s">5449.337601</VZ>
      <Quality>NOMINAL</Quality>
    </OSV>
    <OSV>
      <TAI>TAI=2017-02-10T23:00:39.000000</TAI>
      <UTC>UTC=2017-02-10T23:00:02.000000</UTC>
      <UT1>UT1=2017-02-10T23:00:02.540928</UT1>
      <Absolute_Orbit>+15228</Absolute_Orbit>
      <X unit="m">677444.146826</X>
      <Y unit="m">-5139777.309519</Y>
      <Z unit="m">4806896.861679</Z>
      <VX unit="m/s">-2474.961297</VX>
      <VY unit="m/s">4733.118345</VY>
      <VZ unit="m/s">5395.372187</VZ>
      <Quality>NOMINAL</Quality>
    </OSV>
    <OSV>
      <TAI>TAI=2017-02-10T23:00:49.000000</TAI>
      <UTC>UTC=2017-02-10T23:00:12.000000</UTC>
      <UT1>UT1=2017-02-10T23:00:12.540928</UT1>
      <Absolute_Orbit>+15228</Absolute_Orbit>
      <X unit="m">652691.698607</X>
      <Y unit="m">-5092140.956078</Y>
      <Z unit="m">4860578.222156</Z>
      <VX unit="m/s">-2475.467241</VX>
      <VY unit="m/s">4794.063207</VY>
      <VZ unit="m/s">5340.799132</VZ>
      <Quality>NOMINAL</Quality>
    </OSV>
    <OSV>
      <TAI>TAI=2017-02-10T23:00:59.000000</TAI>
      <UTC>UTC=2017-02-10T23:00:22.000000</UTC>
      <UT1>UT1=2017-02-10T23:00:22.540928</UT1>
      <Absolute_Orbit>+15228</Absolute_Orbit>
      <X unit="m">627936.022191</X>
      <Y unit="m">-5043897.839845</Y>
      <Z unit="m">4913710.839730</Z>
      <VX unit="m/s">-2475.607064</VX>
      <VY unit="m/s">4854.469683</VY>
      <VZ unit="m/s">5285.624648</VZ>
      <Quality>NOMINAL</Quality>
    </OSV>
    <OSV>
      <TAI>TAI=2017-02-10T23:01:09.000000</TAI>
      <UTC>UTC=2017-02-10T23:00:32.000000</UTC>
      <UT1>UT1=2017-02-10T23:00:32.540927</UT1>
      <Absolute_Orbit>+15228</Absolute_Orbit>
      <X unit="m">603180.774882</X>
      <Y unit="m">-4995053.381191</Y>
      <Z unit="m">4966288.731449</Z>
      <VX unit="m/s">-2475.381556</VX>
      <VY unit="m/s">4914.330481</VY>
      <VZ unit="m/s">5229.855014</VZ>
      <Quality>NOMINAL</Quality>
    </OSV>
    <OSV>
      <TAI>TAI=2017-02-10T23:01:19.000000</TAI>
      <UTC>UTC=2017-02-10T23:00:42.000000</UTC>
      <UT1>UT1=2017-02-10T23:00:42.540927</UT1>
      <Absolute_Orbit>+15228</Absolute_Orbit>
      <X unit="m">578429.605819</X>
      <Y unit="m">-4945613.073070</Y>
      <Z unit="m">5018305.977489</Z>
      <VX unit="m/s">-2474.791559</VX>
      <VY unit="m/s">4973.638376</VY>
      <VZ unit="m/s">5173.496577</VZ>
      <Quality>NOMINAL</Quality>
    </OSV>
    <OSV>
      <TAI>TAI=2017-02-10T23:01:29.000000</TAI>
      <UTC>UTC=2017-02-10T23:00:52.000000</UTC>
      <UT1>UT1=2017-02-10T23:00:52.540927</UT1>
      <Absolute_Orbit>+15228</Absolute_Orbit>
      <X unit="m">553686.155472</X>
      <Y unit="m">-4895582.480391</Y>
      <Z unit="m">5069756.721812</Z>
      <VX unit="m/s">-2473.837965</VX>
      <VY unit="m/s">5032.386206</VY>
      <VZ unit="m/s">5116.555746</VZ>
      <Quality>NOMINAL</Quality>
    </OSV>
    <OSV>
      <TAI>TAI=2017-02-10T23:01:39.000000</TAI>
      <UTC>UTC=2017-02-10T23:01:02.000000</UTC>
      <UT1>UT1=2017-02-10T23:01:02.540927</UT1>
      <Absolute_Orbit>+15228</Absolute_Orbit>
      <X unit="m">528954.055119</X>
      <Y unit="m">-4844967.239339</Y>
      <Z unit="m">5120635.172811</Z>
      <VX unit="m/s">-2472.521720</VX>
      <VY unit="m/s">5090.566877</VY>
      <VZ unit="m/s">5059.038996</VZ>
      <Quality>NOMINAL</Quality>
    </OSV>
    <OSV>
      <TAI>TAI=2017-02-10T23:01:49.000000</TAI>
      <UTC>UTC=2017-02-10T23:01:12.000000</UTC>
      <UT1>UT1=2017-02-10T23:01:12.540927</UT1>
      <Absolute_Orbit>+15228</Absolute_Orbit>
      <X unit="m">504236.926341</X>
      <Y unit="m">-4793773.056700</Y>
      <Z unit="m">5170935.603954</Z>
      <VX unit="m/s">-2470.843819</VX>
      <VY unit="m/s">5148.173360</VY>
      <VZ unit="m/s">5000.952868</VZ>
      <Quality>NOMINAL</Quality>
    </OSV>
    <OSV>
      <TAI>TAI=2017-02-10T23:01:59.000000</TAI>
      <UTC>UTC=2017-02-10T23:01:22.000000</UTC>
      <UT1>UT1=2017-02-10T23:01:22.540927</UT1>
      <Absolute_Orbit>+15228</Absolute_Orbit>
      <X unit="m">479538.380513</X>
      <Y unit="m">-4742005.709189</Y>
      <Z unit="m">5220652.354418</Z>
      <VX unit="m/s">-2468.805308</VX>
      <VY unit="m/s">5205.198696</VY>
      <VZ unit="m/s">4942.303964</VZ>
      <Quality>NOMINAL</Quality>
    </OSV>
    <OSV>
      <TAI>TAI=2017-02-10T23:02:09.000000</TAI>
      <UTC>UTC=2017-02-10T23:01:32.000000</UTC>
      <UT1>UT1=2017-02-10T23:01:32.540926</UT1>
      <Absolute_Orbit>+15228</Absolute_Orbit>
      <X unit="m">454862.018298</X>
      <Y unit="m">-4689671.042784</Y>
      <Z unit="m">5269779.829714</Z>
      <VX unit="m/s">-2466.407283</VX>
      <VY unit="m/s">5261.635993</VY>
      <VZ unit="m/s">4883.098949</VZ>
      <Quality>NOMINAL</Quality>
    </OSV>
    <OSV>
      <TAI>TAI=2017-02-10T23:02:19.000000</TAI>
      <UTC>UTC=2017-02-10T23:01:42.000000</UTC>
      <UT1>UT1=2017-02-10T23:01:42.540926</UT1>
      <Absolute_Orbit>+15228</Absolute_Orbit>
      <X unit="m">430211.429144</X>
      <Y unit="m">-4636774.972031</Y>
      <Z unit="m">5318312.502306</Z>
      <VX unit="m/s">-2463.650891</VX>
      <VY unit="m/s">5317.478432</VY>
      <VZ unit="m/s">4823.344550</VZ>
      <Quality>NOMINAL</Quality>
    </OSV>
    <OSV>
      <TAI>TAI=2017-02-10T23:02:29.000000</TAI>
      <UTC>UTC=2017-02-10T23:01:52.000000</UTC>
      <UT1>UT1=2017-02-10T23:01:52.540926</UT1>
      <Absolute_Orbit>+15228</Absolute_Orbit>
      <X unit="m">405590.190780</X>
      <Y unit="m">-4583323.479333</Y>
      <Z unit="m">5366244.912232</Z>
      <VX unit="m/s">-2460.537329</VX>
      <VY unit="m/s">5372.719262</VY>
      <VZ unit="m/s">4763.047556</VZ>
      <Quality>NOMINAL</Quality>
    </OSV>
    <OSV>
      <TAI>TAI=2017-02-10T23:02:39.000000</TAI>
      <UTC>UTC=2017-02-10T23:02:02.000000</UTC>
      <UT1>UT1=2017-02-10T23:02:02.540926</UT1>
      <Absolute_Orbit>+15228</Absolute_Orbit>
      <X unit="m">381001.868711</X>
      <Y unit="m">-4529322.614242</Y>
      <Z unit="m">5413571.667727</Z>
      <VX unit="m/s">-2457.067844</VX>
      <VY unit="m/s">5427.351804</VY>
      <VZ unit="m/s">4702.214813</VZ>
      <Quality>NOMINAL</Quality>
    </OSV>
    <OSV>
      <TAI>TAI=2017-02-10T23:02:49.000000</TAI>
      <UTC>UTC=2017-02-10T23:02:12.000000</UTC>
      <UT1>UT1=2017-02-10T23:02:12.540926</UT1>
      <Absolute_Orbit>+15228</Absolute_Orbit>
      <X unit="m">356450.015727</X>
      <Y unit="m">-4474778.492729</Y>
      <Z unit="m">5460287.445805</Z>
      <VX unit="m/s">-2453.243733</VX>
      <VY unit="m/s">5481.369454</VY>
      <VZ unit="m/s">4640.853229</VZ>
      <Quality>NOMINAL</Quality>
    </OSV>
    <OSV>
      <TAI>TAI=2017-02-10T23:02:59.000000</TAI>
      <UTC>UTC=2017-02-10T23:02:22.000000</UTC>
      <UT1>UT1=2017-02-10T23:02:22.540925</UT1>
      <Absolute_Orbit>+15228</Absolute_Orbit>
      <X unit="m">331938.171402</X>
      <Y unit="m">-4419697.296444</Y>
      <Z unit="m">5506386.992837</Z>
      <VX unit="m/s">-2449.066340</VX>
      <VY unit="m/s">5534.765680</VY>
      <VZ unit="m/s">4578.969768</VZ>
      <Quality>NOMINAL</Quality>
    </OSV>
    <OSV>
      <TAI>TAI=2017-02-10T23:03:09.000000</TAI>
      <UTC>UTC=2017-02-10T23:02:32.000000</UTC>
      <UT1>UT1=2017-02-10T23:02:32.540925</UT1>
      <Absolute_Orbit>+15228</Absolute_Orbit>
      <X unit="m">307469.861606</X>
      <Y unit="m">-4364085.271970</Y>
      <Z unit="m">5551865.125120</Z>
      <VX unit="m/s">-2444.537062</VX>
      <VY unit="m/s">5587.534023</VY>
      <VZ unit="m/s">4516.571452</VZ>
      <Quality>NOMINAL</Quality>
    </OSV>
    <OSV>
      <TAI>TAI=2017-02-10T23:03:19.000000</TAI>
      <UTC>UTC=2017-02-10T23:02:42.000000</UTC>
      <UT1>UT1=2017-02-10T23:02:42.540925</UT1>
      <Absolute_Orbit>+15228</Absolute_Orbit>
      <X unit="m">283048.598018</X>
      <Y unit="m">-4307948.730097</Y>
      <Z unit="m">5596716.729442</Z>
      <VX unit="m/s">-2439.657341</VX>
      <VY unit="m/s">5639.668100</VY>
      <VZ unit="m/s">4453.665356</VZ>
      <Quality>NOMINAL</Quality>
    </OSV>
    <OSV>
      <TAI>TAI=2017-02-10T23:03:29.000000</TAI>
      <UTC>UTC=2017-02-10T23:02:52.000000</UTC>
      <UT1>UT1=2017-02-10T23:02:52.540925</UT1>
      <Absolute_Orbit>+15228</Absolute_Orbit>
      <X unit="m">258677.877646</X>
      <Y unit="m">-4251294.045070</Y>
      <Z unit="m">5640936.763613</Z>
      <VX unit="m/s">-2434.428669</VX>
      <VY unit="m/s">5691.161604</VY>
      <VZ unit="m/s">4390.258614</VZ>
      <Quality>NOMINAL</Quality>
    </OSV>
    <OSV>
      <TAI>TAI=2017-02-10T23:03:39.000000</TAI>
      <UTC>UTC=2017-02-10T23:03:02.000000</UTC>
      <UT1>UT1=2017-02-10T23:03:02.540925</UT1>
      <Absolute_Orbit>+15228</Absolute_Orbit>
      <X unit="m">234361.182337</X>
      <Y unit="m">-4194127.653839</Y>
      <Z unit="m">5684520.257028</Z>
      <VX unit="m/s">-2428.852588</VX>
      <VY unit="m/s">5742.008304</VY>
      <VZ unit="m/s">4326.358410</VZ>
      <Quality>NOMINAL</Quality>
    </OSV>
    <OSV>
      <TAI>TAI=2017-02-10T23:03:49.000000</TAI>
      <UTC>UTC=2017-02-10T23:03:12.000000</UTC>
      <UT1>UT1=2017-02-10T23:03:12.540924</UT1>
      <Absolute_Orbit>+15228</Absolute_Orbit>
      <X unit="m">210101.978293</X>
      <Y unit="m">-4136456.055302</Y>
      <Z unit="m">5727462.311216</Z>
      <VX unit="m/s">-2422.930685</VX>
      <VY unit="m/s">5792.202043</VY>
      <VZ unit="m/s">4261.971984</VZ>
      <Quality>NOMINAL</Quality>
    </OSV>
    <OSV>
      <TAI>TAI=2017-02-10T23:03:59.000000</TAI>
      <UTC>UTC=2017-02-10T23:03:22.000000</UTC>
      <UT1>UT1=2017-02-10T23:03:22.540924</UT1>
      <Absolute_Orbit>+15228</Absolute_Orbit>
      <X unit="m">185903.715597</X>
      <Y unit="m">-4078285.809537</Y>
      <Z unit="m">5769758.100364</Z>
      <VX unit="m/s">-2416.664597</VX>
      <VY unit="m/s">5841.736744</VY>
      <VZ unit="m/s">4197.106627</VZ>
      <Quality>NOMINAL</Quality>
    </OSV>
    <OSV>
      <TAI>TAI=2017-02-10T23:04:09.000000</TAI>
      <UTC>UTC=2017-02-10T23:03:32.000000</UTC>
      <UT1>UT1=2017-02-10T23:03:32.540924</UT1>
      <Absolute_Orbit>+15228</Absolute_Orbit>
      <X unit="m">161769.827730</X>
      <Y unit="m">-4019623.537016</Y>
      <Z unit="m">5811402.871833</Z>
      <VX unit="m/s">-2410.056006</VX>
      <VY unit="m/s">5890.606407</VY>
      <VZ unit="m/s">4131.769679</VZ>
      <Quality>NOMINAL</Quality>
    </OSV>
    <OSV>
      <TAI>TAI=2017-02-10T23:04:19.000000</TAI>
      <UTC>UTC=2017-02-10T23:03:42.000000</UTC>
      <UT1>UT1=2017-02-10T23:03:42.540924</UT1>
      <Absolute_Orbit>+15228</Absolute_Orbit>
      <X unit="m">137703.731097</X>
      <Y unit="m">-3960475.917797</Y>
      <Z unit="m">5852391.946667</Z>
      <VX unit="m/s">-2403.106643</VX>
      <VY unit="m/s">5938.805109</VY>
      <VZ unit="m/s">4065.968535</VZ>
      <Quality>NOMINAL</Quality>
    </OSV>
    <OSV>
      <TAI>TAI=2017-02-10T23:04:29.000000</TAI>
      <UTC>UTC=2017-02-10T23:03:52.000000</UTC>
      <UT1>UT1=2017-02-10T23:03:52.540924</UT1>
      <Absolute_Orbit>+15228</Absolute_Orbit>
      <X unit="m">113708.824560</X>
      <Y unit="m">-3900849.690757</Y>
      <Z unit="m">5892720.720086</Z>
      <VX unit="m/s">-2395.818285</VX>
      <VY unit="m/s">5986.327007</VY>
      <VZ unit="m/s">3999.710636</VZ>
      <Quality>NOMINAL</Quality>
    </OSV>
    <OSV>
      <TAI>TAI=2017-02-10T23:04:39.000000</TAI>
      <UTC>UTC=2017-02-10T23:04:02.000000</UTC>
      <UT1>UT1=2017-02-10T23:04:02.540924</UT1>
      <Absolute_Orbit>+15228</Absolute_Orbit>
      <X unit="m">89788.488989</X>
      <Y unit="m">-3840751.652808</Y>
      <Z unit="m">5932384.661961</Z>
      <VX unit="m/s">-2388.192756</VX>
      <VY unit="m/s">6033.166337</VY>
      <VZ unit="m/s">3933.003473</VZ>
      <Quality>NOMINAL</Quality>
    </OSV>
    <OSV>
      <TAI>TAI=2017-02-10T23:04:49.000000</TAI>
      <UTC>UTC=2017-02-10T23:04:12.000000</UTC>
      <UT1>UT1=2017-02-10T23:04:12.540923</UT1>
      <Absolute_Orbit>+15228</Absolute_Orbit>
      <X unit="m">65946.086790</X>
      <Y unit="m">-3780188.658101</Y>
      <Z unit="m">5971379.317296</Z>
      <VX unit="m/s">-2380.231924</VX>
      <VY unit="m/s">6079.317415</VY>
      <VZ unit="m/s">3865.854586</VZ>
      <Quality>NOMINAL</Quality>
    </OSV>
    <OSV>
      <TAI>TAI=2017-02-10T23:04:59.000000</TAI>
      <UTC>UTC=2017-02-10T23:04:22.000000</UTC>
      <UT1>UT1=2017-02-10T23:04:22.540923</UT1>
      <Absolute_Orbit>+15228</Absolute_Orbit>
      <X unit="m">42184.961453</X>
      <Y unit="m">-3719167.617223</Y>
      <Z unit="m">6009700.306713</Z>
      <VX unit="m/s">-2371.937705</VX>
      <VY unit="m/s">6124.774640</VY>
      <VZ unit="m/s">3798.271559</VZ>
      <Quality>NOMINAL</Quality>
    </OSV>
    <OSV>
      <TAI>TAI=2017-02-10T23:05:09.000000</TAI>
      <UTC>UTC=2017-02-10T23:04:32.000000</UTC>
      <UT1>UT1=2017-02-10T23:04:32.540923</UT1>
      <Absolute_Orbit>+15228</Absolute_Orbit>
      <X unit="m">18508.437083</X>
      <Y unit="m">-3657695.496394</Y>
      <Z unit="m">6047343.326943</Z>
      <VX unit="m/s">-2363.312060</VX>
      <VY unit="m/s">6169.532488</VY>
      <VZ unit="m/s">3730.262025</VZ>
      <Quality>NOMINAL</Quality>
    </OSV>
    <OSV>
      <TAI>TAI=2017-02-10T23:05:19.000000</TAI>
      <UTC>UTC=2017-02-10T23:04:42.000000</UTC>
      <UT1>UT1=2017-02-10T23:04:42.540923</UT1>
      <Absolute_Orbit>+15228</Absolute_Orbit>
      <X unit="m">-5080.182041</X>
      <Y unit="m">-3595779.316647</Y>
      <Z unit="m">6084304.151258</Z>
      <VX unit="m/s">-2354.356994</VX>
      <VY unit="m/s">6213.585521</VY>
      <VZ unit="m/s">3661.833661</VZ>
      <Quality>NOMINAL</Quality>
    </OSV>
    <OSV>
      <TAI>TAI=2017-02-10T23:05:29.000000</TAI>
      <UTC>UTC=2017-02-10T23:04:52.000000</UTC>
      <UT1>UT1=2017-02-10T23:04:52.540923</UT1>
      <Absolute_Orbit>+15228</Absolute_Orbit>
      <X unit="m">-28577.611925</X>
      <Y unit="m">-3533426.152999</Y>
      <Z unit="m">6120578.629919</Z>
      <VX unit="m/s">-2345.074558</VX>
      <VY unit="m/s">6256.928381</VY>
      <VZ unit="m/s">3592.994187</VZ>
      <Quality>NOMINAL</Quality>
    </OSV>
    <OSV>
      <TAI>TAI=2017-02-10T23:05:39.000000</TAI>
      <UTC>UTC=2017-02-10T23:05:02.000000</UTC>
      <UT1>UT1=2017-02-10T23:05:02.540922</UT1>
      <Absolute_Orbit>+15228</Absolute_Orbit>
      <X unit="m">-51980.589299</X>
      <Y unit="m">-3470643.133630</Y>
      <Z unit="m">6156162.690618</Z>
      <VX unit="m/s">-2335.466846</VX>
      <VY unit="m/s">6299.555792</VY>
      <VZ unit="m/s">3523.751370</VZ>
      <Quality>NOMINAL</Quality>
    </OSV>
    <OSV>
      <TAI>TAI=2017-02-10T23:05:49.000000</TAI>
      <UTC>UTC=2017-02-10T23:05:12.000000</UTC>
      <UT1>UT1=2017-02-10T23:05:12.540922</UT1>
      <Absolute_Orbit>+15228</Absolute_Orbit>
      <X unit="m">-75285.872059</X>
      <Y unit="m">-3407437.439052</Y>
      <Z unit="m">6191052.338912</Z>
      <VX unit="m/s">-2325.535996</VX>
      <VY unit="m/s">6341.462564</VY>
      <VZ unit="m/s">3454.113016</VZ>
      <Quality>NOMINAL</Quality>
    </OSV>
    <OSV>
      <TAI>TAI=2017-02-10T23:05:59.000000</TAI>
      <UTC>UTC=2017-02-10T23:05:22.000000</UTC>
      <UT1>UT1=2017-02-10T23:05:22.540922</UT1>
      <Absolute_Orbit>+15228</Absolute_Orbit>
      <X unit="m">-98490.239701</X>
      <Y unit="m">-3343816.301291</Y>
      <Z unit="m">6225243.658652</Z>
      <VX unit="m/s">-2315.284189</VX>
      <VY unit="m/s">6382.643588</VY>
      <VZ unit="m/s">3384.086974</VZ>
      <Quality>NOMINAL</Quality>
    </OSV>
    <OSV>
      <TAI>TAI=2017-02-10T23:06:09.000000</TAI>
      <UTC>UTC=2017-02-10T23:05:32.000000</UTC>
      <UT1>UT1=2017-02-10T23:05:32.540922</UT1>
      <Absolute_Orbit>+15228</Absolute_Orbit>
      <X unit="m">-121590.493748</X>
      <Y unit="m">-3279787.003030</Y>
      <Z unit="m">6258732.812388</Z>
      <VX unit="m/s">-2304.713651</VX>
      <VY unit="m/s">6423.093840</VY>
      <VZ unit="m/s">3313.681134</VZ>
      <Quality>NOMINAL</Quality>
    </OSV>
    <OSV>
      <TAI>TAI=2017-02-10T23:06:19.000000</TAI>
      <UTC>UTC=2017-02-10T23:05:42.000000</UTC>
      <UT1>UT1=2017-02-10T23:05:42.540922</UT1>
      <Absolute_Orbit>+15228</Absolute_Orbit>
      <X unit="m">-144583.458185</X>
      <Y unit="m">-3215356.876747</Y>
      <Z unit="m">6291516.041780</Z>
      <VX unit="m/s">-2293.826648</VX>
      <VY unit="m/s">6462.808382</VY>
      <VZ unit="m/s">3242.903427</VZ>
      <Quality>NOMINAL</Quality>
    </OSV>
    <OSV>
      <TAI>TAI=2017-02-10T23:06:29.000000</TAI>
      <UTC>UTC=2017-02-10T23:05:52.000000</UTC>
      <UT1>UT1=2017-02-10T23:05:52.540922</UT1>
      <Absolute_Orbit>+15228</Absolute_Orbit>
      <X unit="m">-167465.979873</X>
      <Y unit="m">-3150533.303874</Y>
      <Z unit="m">6323589.667989</Z>
      <VX unit="m/s">-2282.625488</VX>
      <VY unit="m/s">6501.782359</VY>
      <VZ unit="m/s">3171.761824</VZ>
      <Quality>NOMINAL</Quality>
    </OSV>
    <OSV>
      <TAI>TAI=2017-02-10T23:06:39.000000</TAI>
      <UTC>UTC=2017-02-10T23:06:02.000000</UTC>
      <UT1>UT1=2017-02-10T23:06:02.540921</UT1>
      <Absolute_Orbit>+15228</Absolute_Orbit>
      <X unit="m">-190234.928966</X>
      <Y unit="m">-3085323.713960</Y>
      <Z unit="m">6354950.092068</Z>
      <VX unit="m/s">-2271.112521</VX>
      <VY unit="m/s">6540.011001</VY>
      <VZ unit="m/s">3100.264332</VZ>
      <Quality>NOMINAL</Quality>
    </OSV>
    <OSV>
      <TAI>TAI=2017-02-10T23:06:49.000000</TAI>
      <UTC>UTC=2017-02-10T23:06:12.000000</UTC>
      <UT1>UT1=2017-02-10T23:06:12.540921</UT1>
      <Absolute_Orbit>+15228</Absolute_Orbit>
      <X unit="m">-212887.199317</X>
      <Y unit="m">-3019735.583818</Y>
      <Z unit="m">6385593.795327</Z>
      <VX unit="m/s">-2259.290140</VX>
      <VY unit="m/s">6577.489626</VY>
      <VZ unit="m/s">3028.419001</VZ>
      <Quality>NOMINAL</Quality>
    </OSV>
    <OSV>
      <TAI>TAI=2017-02-10T23:06:59.000000</TAI>
      <UTC>UTC=2017-02-10T23:06:22.000000</UTC>
      <UT1>UT1=2017-02-10T23:06:22.540921</UT1>
      <Absolute_Orbit>+15228</Absolute_Orbit>
      <X unit="m">-235419.708901</X>
      <Y unit="m">-2953776.436658</Y>
      <Z unit="m">6415517.339736</Z>
      <VX unit="m/s">-2247.160776</VX>
      <VY unit="m/s">6614.213639</VY>
      <VZ unit="m/s">2956.233915</VZ>
      <Quality>NOMINAL</Quality>
    </OSV>
    <OSV>
      <TAI>TAI=2017-02-10T23:07:09.000000</TAI>
      <UTC>UTC=2017-02-10T23:06:32.000000</UTC>
      <UT1>UT1=2017-02-10T23:06:32.540921</UT1>
      <Absolute_Orbit>+15228</Absolute_Orbit>
      <X unit="m">-257829.400220</X>
      <Y unit="m">-2887453.841224</Y>
      <Z unit="m">6444717.368316</Z>
      <VX unit="m/s">-2234.726903</VX>
      <VY unit="m/s">6650.178532</VY>
      <VZ unit="m/s">2883.717196</VZ>
      <Quality>NOMINAL</Quality>
    </OSV>
    <OSV>
      <TAI>TAI=2017-02-10T23:07:19.000000</TAI>
      <UTC>UTC=2017-02-10T23:06:42.000000</UTC>
      <UT1>UT1=2017-02-10T23:06:42.540921</UT1>
      <Absolute_Orbit>+15228</Absolute_Orbit>
      <X unit="m">-280113.240709</X>
      <Y unit="m">-2820775.410909</Y>
      <Z unit="m">6473190.605491</Z>
      <VX unit="m/s">-2221.991033</VX>
      <VY unit="m/s">6685.379885</VY>
      <VZ unit="m/s">2810.877001</VZ>
      <Quality>NOMINAL</Quality>
    </OSV>
    <OSV>
      <TAI>TAI=2017-02-10T23:07:29.000000</TAI>
      <UTC>UTC=2017-02-10T23:06:52.000000</UTC>
      <UT1>UT1=2017-02-10T23:06:52.540920</UT1>
      <Absolute_Orbit>+15228</Absolute_Orbit>
      <X unit="m">-302268.223129</X>
      <Y unit="m">-2753748.802853</Y>
      <Z unit="m">6500933.857431</Z>
      <VX unit="m/s">-2208.955718</VX>
      <VY unit="m/s">6719.813368</VY>
      <VZ unit="m/s">2737.721522</VZ>
      <Quality>NOMINAL</Quality>
    </OSV>
    <OSV>
      <TAI>TAI=2017-02-10T23:07:39.000000</TAI>
      <UTC>UTC=2017-02-10T23:07:02.000000</UTC>
      <UT1>UT1=2017-02-10T23:07:02.540920</UT1>
      <Absolute_Orbit>+15228</Absolute_Orbit>
      <X unit="m">-324291.365962</X>
      <Y unit="m">-2686381.717040</Y>
      <Z unit="m">6527944.012398</Z>
      <VX unit="m/s">-2195.623551</VX>
      <VY unit="m/s">6753.474740</VY>
      <VZ unit="m/s">2664.258982</VZ>
      <Quality>NOMINAL</Quality>
    </OSV>
    <OSV>
      <TAI>TAI=2017-02-10T23:07:49.000000</TAI>
      <UTC>UTC=2017-02-10T23:07:12.000000</UTC>
      <UT1>UT1=2017-02-10T23:07:12.540920</UT1>
      <Absolute_Orbit>+15228</Absolute_Orbit>
      <X unit="m">-346179.713803</X>
      <Y unit="m">-2618681.895421</Y>
      <Z unit="m">6554218.041065</Z>
      <VX unit="m/s">-2181.997160</VX>
      <VY unit="m/s">6786.359847</VY>
      <VZ unit="m/s">2590.497639</VZ>
      <Quality>NOMINAL</Quality>
    </OSV>
    <OSV>
      <TAI>TAI=2017-02-10T23:07:59.000000</TAI>
      <UTC>UTC=2017-02-10T23:07:22.000000</UTC>
      <UT1>UT1=2017-02-10T23:07:22.540920</UT1>
      <Absolute_Orbit>+15228</Absolute_Orbit>
      <X unit="m">-367930.337731</X>
      <Y unit="m">-2550657.121013</Y>
      <Z unit="m">6579752.996815</Z>
      <VX unit="m/s">-2168.079216</VX>
      <VY unit="m/s">6818.464629</VY>
      <VZ unit="m/s">2516.445782</VZ>
      <Quality>NOMINAL</Quality>
    </OSV>
    <OSV>
      <TAI>TAI=2017-02-10T23:08:09.000000</TAI>
      <UTC>UTC=2017-02-10T23:07:32.000000</UTC>
      <UT1>UT1=2017-02-10T23:07:32.540920</UT1>
      <Absolute_Orbit>+15228</Absolute_Orbit>
      <X unit="m">-389540.335706</X>
      <Y unit="m">-2482315.217008</Y>
      <Z unit="m">6604546.016066</Z>
      <VX unit="m/s">-2153.872424</VX>
      <VY unit="m/s">6849.785112</VY>
      <VZ unit="m/s">2442.111730</VZ>
      <Quality>NOMINAL</Quality>
    </OSV>
    <OSV>
      <TAI>TAI=2017-02-10T23:08:19.000000</TAI>
      <UTC>UTC=2017-02-10T23:07:42.000000</UTC>
      <UT1>UT1=2017-02-10T23:07:42.540920</UT1>
      <Absolute_Orbit>+15228</Absolute_Orbit>
      <X unit="m">-411006.832936</X>
      <Y unit="m">-2413664.045875</Y>
      <Z unit="m">6628594.318589</Z>
      <VX unit="m/s">-2139.379528</VX>
      <VY unit="m/s">6880.317414</VY>
      <VZ unit="m/s">2367.503832</VZ>
      <Quality>NOMINAL</Quality>
    </OSV>
    <OSV>
      <TAI>TAI=2017-02-10T23:08:29.000000</TAI>
      <UTC>UTC=2017-02-10T23:07:52.000000</UTC>
      <UT1>UT1=2017-02-10T23:07:52.540919</UT1>
      <Absolute_Orbit>+15228</Absolute_Orbit>
      <X unit="m">-432326.982260</X>
      <Y unit="m">-2344711.508475</Y>
      <Z unit="m">6651895.207814</Z>
      <VX unit="m/s">-2124.603310</VX>
      <VY unit="m/s">6910.057745</VY>
      <VZ unit="m/s">2292.630469</VZ>
      <Quality>NOMINAL</Quality>
    </OSV>
    <OSV>
      <TAI>TAI=2017-02-10T23:08:39.000000</TAI>
      <UTC>UTC=2017-02-10T23:08:02.000000</UTC>
      <UT1>UT1=2017-02-10T23:08:02.540919</UT1>
      <Absolute_Orbit>+15228</Absolute_Orbit>
      <X unit="m">-453497.964515</X>
      <Y unit="m">-2275465.543113</Y>
      <Z unit="m">6674446.071104</Z>
      <VX unit="m/s">-2109.546588</VX>
      <VY unit="m/s">6939.002405</VY>
      <VZ unit="m/s">2217.500047</VZ>
      <Quality>NOMINAL</Quality>
    </OSV>
    <OSV>
      <TAI>TAI=2017-02-10T23:08:49.000000</TAI>
      <UTC>UTC=2017-02-10T23:08:12.000000</UTC>
      <UT1>UT1=2017-02-10T23:08:12.540919</UT1>
      <Absolute_Orbit>+15228</Absolute_Orbit>
      <X unit="m">-474516.988909</X>
      <Y unit="m">-2205934.124588</Y>
      <Z unit="m">6696244.380048</Z>
      <VX unit="m/s">-2094.212215</VX>
      <VY unit="m/s">6967.147785</VY>
      <VZ unit="m/s">2142.121002</VZ>
      <Quality>NOMINAL</Quality>
    </OSV>
    <OSV>
      <TAI>TAI=2017-02-10T23:08:59.000000</TAI>
      <UTC>UTC=2017-02-10T23:08:22.000000</UTC>
      <UT1>UT1=2017-02-10T23:08:22.540919</UT1>
      <Absolute_Orbit>+15228</Absolute_Orbit>
      <X unit="m">-495381.293378</X>
      <Y unit="m">-2136125.263302</Y>
      <Z unit="m">6717287.690723</Z>
      <VX unit="m/s">-2078.603083</VX>
      <VY unit="m/s">6994.490373</VY>
      <VZ unit="m/s">2066.501798</VZ>
      <Quality>NOMINAL</Quality>
    </OSV>
    <OSV>
      <TAI>TAI=2017-02-10T23:09:09.000000</TAI>
      <UTC>UTC=2017-02-10T23:08:32.000000</UTC>
      <UT1>UT1=2017-02-10T23:08:32.540919</UT1>
      <Absolute_Orbit>+15228</Absolute_Orbit>
      <X unit="m">-516088.144923</X>
      <Y unit="m">-2066047.004354</Y>
      <Z unit="m">6737573.643943</Z>
      <VX unit="m/s">-2062.722117</VX>
      <VY unit="m/s">7021.026745</VY>
      <VZ unit="m/s">1990.650924</VZ>
      <Quality>NOMINAL</Quality>
    </OSV>
    <OSV>
      <TAI>TAI=2017-02-10T23:09:19.000000</TAI>
      <UTC>UTC=2017-02-10T23:08:42.000000</UTC>
      <UT1>UT1=2017-02-10T23:08:42.540918</UT1>
      <Absolute_Orbit>+15228</Absolute_Orbit>
      <X unit="m">-536634.839962</X>
      <Y unit="m">-1995707.426613</Y>
      <Z unit="m">6757099.965509</Z>
      <VX unit="m/s">-2046.572277</VX>
      <VY unit="m/s">7046.753576</VY>
      <VZ unit="m/s">1914.576895</VZ>
      <Quality>NOMINAL</Quality>
    </OSV>
    <OSV>
      <TAI>TAI=2017-02-10T23:09:29.000000</TAI>
      <UTC>UTC=2017-02-10T23:08:52.000000</UTC>
      <UT1>UT1=2017-02-10T23:08:52.540918</UT1>
      <Absolute_Orbit>+15228</Absolute_Orbit>
      <X unit="m">-557018.704689</X>
      <Y unit="m">-1925114.641757</Y>
      <Z unit="m">6775864.466487</Z>
      <VX unit="m/s">-2030.156557</VX>
      <VY unit="m/s">7071.667632</VY>
      <VZ unit="m/s">1838.288248</VZ>
      <Quality>NOMINAL</Quality>
    </OSV>
    <OSV>
      <TAI>TAI=2017-02-10T23:09:39.000000</TAI>
      <UTC>UTC=2017-02-10T23:09:02.000000</UTC>
      <UT1>UT1=2017-02-10T23:09:02.540918</UT1>
      <Absolute_Orbit>+15228</Absolute_Orbit>
      <X unit="m">-577237.095413</X>
      <Y unit="m">-1854276.793342</Y>
      <Z unit="m">6793865.043523</Z>
      <VX unit="m/s">-2013.477987</VX>
      <VY unit="m/s">7095.765777</VY>
      <VZ unit="m/s">1761.793546</VZ>
      <Quality>NOMINAL</Quality>
    </OSV>
    <OSV>
      <TAI>TAI=2017-02-10T23:09:49.000000</TAI>
      <UTC>UTC=2017-02-10T23:09:12.000000</UTC>
      <UT1>UT1=2017-02-10T23:09:12.540918</UT1>
      <Absolute_Orbit>+15228</Absolute_Orbit>
      <X unit="m">-597287.398901</X>
      <Y unit="m">-1783202.055830</Y>
      <Z unit="m">6811099.678999</Z>
      <VX unit="m/s">-1996.539627</VX>
      <VY unit="m/s">7119.044966</VY>
      <VZ unit="m/s">1685.101371</VZ>
      <Quality>NOMINAL</Quality>
    </OSV>
    <OSV>
      <TAI>TAI=2017-02-10T23:09:59.000000</TAI>
      <UTC>UTC=2017-02-10T23:09:22.000000</UTC>
      <UT1>UT1=2017-02-10T23:09:22.540918</UT1>
      <Absolute_Orbit>+15228</Absolute_Orbit>
      <X unit="m">-617167.032706</X>
      <Y unit="m">-1711898.633586</Y>
      <Z unit="m">6827566.441228</Z>
      <VX unit="m/s">-1979.344572</VX>
      <VY unit="m/s">7141.502254</VY>
      <VZ unit="m/s">1608.220326</VZ>
      <Quality>NOMINAL</Quality>
    </OSV>
    <OSV>
      <TAI>TAI=2017-02-10T23:10:09.000000</TAI>
      <UTC>UTC=2017-02-10T23:09:32.000000</UTC>
      <UT1>UT1=2017-02-10T23:09:32.540917</UT1>
      <Absolute_Orbit>+15228</Absolute_Orbit>
      <X unit="m">-636873.445500</X>
      <Y unit="m">-1640374.759922</Y>
      <Z unit="m">6843263.484643</Z>
      <VX unit="m/s">-1961.895948</VX>
      <VY unit="m/s">7163.134787</VY>
      <VZ unit="m/s">1531.159037</VZ>
      <Quality>NOMINAL</Quality>
    </OSV>
    <OSV>
      <TAI>TAI=2017-02-10T23:10:19.000000</TAI>
      <UTC>UTC=2017-02-10T23:09:42.000000</UTC>
      <UT1>UT1=2017-02-10T23:09:42.540917</UT1>
      <Absolute_Orbit>+15228</Absolute_Orbit>
      <X unit="m">-656404.117378</X>
      <Y unit="m">-1568638.696192</Y>
      <Z unit="m">6858189.050009</Z>
      <VX unit="m/s">-1944.196913</VX>
      <VY unit="m/s">7183.939808</VY>
      <VZ unit="m/s">1453.926146</VZ>
      <Quality>NOMINAL</Quality>
    </OSV>
    <OSV>
      <TAI>TAI=2017-02-10T23:10:29.000000</TAI>
      <UTC>UTC=2017-02-10T23:09:52.000000</UTC>
      <UT1>UT1=2017-02-10T23:09:52.540917</UT1>
      <Absolute_Orbit>+15228</Absolute_Orbit>
      <X unit="m">-675756.560152</X>
      <Y unit="m">-1496698.730886</Y>
      <Z unit="m">6872341.464565</Z>
      <VX unit="m/s">-1926.250658</VX>
      <VY unit="m/s">7203.914658</VY>
      <VZ unit="m/s">1376.530317</VZ>
      <Quality>NOMINAL</Quality>
    </OSV>
    <OSV>
      <TAI>TAI=2017-02-10T23:10:39.000000</TAI>
      <UTC>UTC=2017-02-10T23:10:02.000000</UTC>
      <UT1>UT1=2017-02-10T23:10:02.540917</UT1>
      <Absolute_Orbit>+15228</Absolute_Orbit>
      <X unit="m">-694928.317684</X>
      <Y unit="m">-1424563.178627</Y>
      <Z unit="m">6885719.142255</Z>
      <VX unit="m/s">-1908.060402</VX>
      <VY unit="m/s">7223.056772</VY>
      <VZ unit="m/s">1298.980227</VZ>
      <Quality>NOMINAL</Quality>
    </OSV>
    <OSV>
      <TAI>TAI=2017-02-10T23:10:49.000000</TAI>
      <UTC>UTC=2017-02-10T23:10:12.000000</UTC>
      <UT1>UT1=2017-02-10T23:10:12.540917</UT1>
      <Absolute_Orbit>+15228</Absolute_Orbit>
      <X unit="m">-713916.966199</X>
      <Y unit="m">-1352240.379206</Y>
      <Z unit="m">6898320.583927</Z>
      <VX unit="m/s">-1889.629399</VX>
      <VY unit="m/s">7241.363684</VY>
      <VZ unit="m/s">1221.284573</VZ>
      <Quality>NOMINAL</Quality>
    </OSV>
    <OSV>
      <TAI>TAI=2017-02-10T23:10:59.000000</TAI>
      <UTC>UTC=2017-02-10T23:10:22.000000</UTC>
      <UT1>UT1=2017-02-10T23:10:22.540917</UT1>
      <Absolute_Orbit>+15228</Absolute_Orbit>
      <X unit="m">-732720.114594</X>
      <Y unit="m">-1279738.696606</Y>
      <Z unit="m">6910144.377503</Z>
      <VX unit="m/s">-1870.960929</VX>
      <VY unit="m/s">7258.833023</VY>
      <VZ unit="m/s">1143.452067</VZ>
      <Quality>NOMINAL</Quality>
    </OSV>
    <OSV>
      <TAI>TAI=2017-02-10T23:11:09.000000</TAI>
      <UTC>UTC=2017-02-10T23:10:32.000000</UTC>
      <UT1>UT1=2017-02-10T23:10:32.540916</UT1>
      <Absolute_Orbit>+15228</Absolute_Orbit>
      <X unit="m">-751335.404738</X>
      <Y unit="m">-1207066.518018</Y>
      <Z unit="m">6921189.198092</Z>
      <VX unit="m/s">-1852.058305</VX>
      <VY unit="m/s">7275.462517</VY>
      <VZ unit="m/s">1065.491433</VZ>
      <Quality>NOMINAL</Quality>
    </OSV>
    <OSV>
      <TAI>TAI=2017-02-10T23:11:19.000000</TAI>
      <UTC>UTC=2017-02-10T23:10:42.000000</UTC>
      <UT1>UT1=2017-02-10T23:10:42.540916</UT1>
      <Absolute_Orbit>+15228</Absolute_Orbit>
      <X unit="m">-769760.511777</X>
      <Y unit="m">-1134232.252839</Y>
      <Z unit="m">6931453.808130</Z>
      <VX unit="m/s">-1832.924868</VX>
      <VY unit="m/s">7291.249991</VY>
      <VZ unit="m/s">987.411412</VZ>
      <Quality>NOMINAL</Quality>
    </OSV>
    <OSV>
      <TAI>TAI=2017-02-10T23:11:29.000000</TAI>
      <UTC>UTC=2017-02-10T23:10:52.000000</UTC>
      <UT1>UT1=2017-02-10T23:10:52.540916</UT1>
      <Absolute_Orbit>+15228</Absolute_Orbit>
      <X unit="m">-787993.144413</X>
      <Y unit="m">-1061244.331715</Y>
      <Z unit="m">6940937.057498</Z>
      <VX unit="m/s">-1813.563989</VX>
      <VY unit="m/s">7306.193370</VY>
      <VZ unit="m/s">909.220755</VZ>
      <Quality>NOMINAL</Quality>
    </OSV>
    <OSV>
      <TAI>TAI=2017-02-10T23:11:39.000000</TAI>
      <UTC>UTC=2017-02-10T23:11:02.000000</UTC>
      <UT1>UT1=2017-02-10T23:11:02.540916</UT1>
      <Absolute_Orbit>+15228</Absolute_Orbit>
      <X unit="m">-806031.045196</X>
      <Y unit="m">-988111.205561</Y>
      <Z unit="m">6949637.883631</Z>
      <VX unit="m/s">-1793.979065</VX>
      <VY unit="m/s">7320.290674</VY>
      <VZ unit="m/s">830.928222</VZ>
      <Quality>NOMINAL</Quality>
    </OSV>
    <OSV>
      <TAI>TAI=2017-02-10T23:11:49.000000</TAI>
      <UTC>UTC=2017-02-10T23:11:12.000000</UTC>
      <UT1>UT1=2017-02-10T23:11:12.540916</UT1>
      <Absolute_Orbit>+15228</Absolute_Orbit>
      <X unit="m">-823871.990795</X>
      <Y unit="m">-914841.344588</Y>
      <Z unit="m">6957555.311620</Z>
      <VX unit="m/s">-1774.173523</VX>
      <VY unit="m/s">7333.540025</VY>
      <VZ unit="m/s">752.542587</VZ>
      <Quality>NOMINAL</Quality>
    </OSV>
    <OSV>
      <TAI>TAI=2017-02-10T23:11:59.000000</TAI>
      <UTC>UTC=2017-02-10T23:11:22.000000</UTC>
      <UT1>UT1=2017-02-10T23:11:22.540915</UT1>
      <Absolute_Orbit>+15228</Absolute_Orbit>
      <X unit="m">-841513.792268</X>
      <Y unit="m">-841443.237327</Y>
      <Z unit="m">6964688.454320</Z>
      <VX unit="m/s">-1754.150816</VX>
      <VY unit="m/s">7345.939638</VY>
      <VZ unit="m/s">674.072629</VZ>
      <Quality>NOMINAL</Quality>
    </OSV>
    <OSV>
      <TAI>TAI=2017-02-10T23:12:09.000000</TAI>
      <UTC>UTC=2017-02-10T23:11:32.000000</UTC>
      <UT1>UT1=2017-02-10T23:11:32.540915</UT1>
      <Absolute_Orbit>+15228</Absolute_Orbit>
      <X unit="m">-858954.295327</X>
      <Y unit="m">-767925.389660</Y>
      <Z unit="m">6971036.512426</Z>
      <VX unit="m/s">-1733.914422</VX>
      <VY unit="m/s">7357.487831</VY>
      <VZ unit="m/s">595.527138</VZ>
      <Quality>NOMINAL</Quality>
    </OSV>
    <OSV>
      <TAI>TAI=2017-02-10T23:12:19.000000</TAI>
      <UTC>UTC=2017-02-10T23:11:42.000000</UTC>
      <UT1>UT1=2017-02-10T23:11:42.540915</UT1>
      <Absolute_Orbit>+15228</Absolute_Orbit>
      <X unit="m">-876191.380601</X>
      <Y unit="m">-694296.323823</Y>
      <Z unit="m">6976598.774574</Z>
      <VX unit="m/s">-1713.467845</VX>
      <VY unit="m/s">7368.183016</VY>
      <VZ unit="m/s">516.914911</VZ>
      <Quality>NOMINAL</Quality>
    </OSV>
    <OSV>
      <TAI>TAI=2017-02-10T23:12:29.000000</TAI>
      <UTC>UTC=2017-02-10T23:11:52.000000</UTC>
      <UT1>UT1=2017-02-10T23:11:52.540915</UT1>
      <Absolute_Orbit>+15228</Absolute_Orbit>
      <X unit="m">-893222.963889</X>
      <Y unit="m">-620564.577431</Y>
      <Z unit="m">6981374.617432</Z>
      <VX unit="m/s">-1692.814615</VX>
      <VY unit="m/s">7378.023706</VY>
      <VZ unit="m/s">438.244753</VZ>
      <Quality>NOMINAL</Quality>
    </OSV>
    <OSV>
      <TAI>TAI=2017-02-10T23:12:39.000000</TAI>
      <UTC>UTC=2017-02-10T23:12:02.000000</UTC>
      <UT1>UT1=2017-02-10T23:12:02.540915</UT1>
      <Absolute_Orbit>+15228</Absolute_Orbit>
      <X unit="m">-910046.996409</X>
      <Y unit="m">-546738.702477</Y>
      <Z unit="m">6985363.505756</Z>
      <VX unit="m/s">-1671.958287</VX>
      <VY unit="m/s">7387.008511</VY>
      <VZ unit="m/s">359.525474</VZ>
      <Quality>NOMINAL</Quality>
    </OSV>
    <OSV>
      <TAI>TAI=2017-02-10T23:12:49.000000</TAI>
      <UTC>UTC=2017-02-10T23:12:12.000000</UTC>
      <UT1>UT1=2017-02-10T23:12:12.540915</UT1>
      <Absolute_Orbit>+15228</Absolute_Orbit>
      <X unit="m">-926661.465048</X>
      <Y unit="m">-472827.264340</Y>
      <Z unit="m">6988564.992437</Z>
      <VX unit="m/s">-1650.902439</VX>
      <VY unit="m/s">7395.136142</VY>
      <VZ unit="m/s">280.765891</VZ>
      <Quality>NOMINAL</Quality>
    </OSV>
    <OSV>
      <TAI>TAI=2017-02-10T23:12:59.000000</TAI>
      <UTC>UTC=2017-02-10T23:12:22.000000</UTC>
      <UT1>UT1=2017-02-10T23:12:22.540914</UT1>
      <Absolute_Orbit>+15228</Absolute_Orbit>
      <X unit="m">-943064.392605</X>
      <Y unit="m">-398838.840777</Y>
      <Z unit="m">6990978.718548</Z>
      <VX unit="m/s">-1629.650673</VX>
      <VY unit="m/s">7402.405408</VY>
      <VZ unit="m/s">201.974825</VZ>
      <Quality>NOMINAL</Quality>
    </OSV>
    <OSV>
      <TAI>TAI=2017-02-10T23:13:09.000000</TAI>
      <UTC>UTC=2017-02-10T23:12:32.000000</UTC>
      <UT1>UT1=2017-02-10T23:12:32.540914</UT1>
      <Absolute_Orbit>+15228</Absolute_Orbit>
      <X unit="m">-959253.838014</X>
      <Y unit="m">-324782.020943</Y>
      <Z unit="m">6992604.413384</Z>
      <VX unit="m/s">-1608.206614</VX>
      <VY unit="m/s">7408.815218</VY>
      <VZ unit="m/s">123.161100</VZ>
      <Quality>NOMINAL</Quality>
    </OSV>
    <OSV>
      <TAI>TAI=2017-02-10T23:13:19.000000</TAI>
      <UTC>UTC=2017-02-10T23:12:42.000000</UTC>
      <UT1>UT1=2017-02-10T23:12:42.540914</UT1>
      <Absolute_Orbit>+15228</Absolute_Orbit>
      <X unit="m">-975227.896567</X>
      <Y unit="m">-250665.404419</Y>
      <Z unit="m">6993441.894482</Z>
      <VX unit="m/s">-1586.573910</VX>
      <VY unit="m/s">7414.364584</VY>
      <VZ unit="m/s">44.333546</VZ>
      <Quality>NOMINAL</Quality>
    </OSV>
    <OSV>
      <TAI>TAI=2017-02-10T23:13:29.000000</TAI>
      <UTC>UTC=2017-02-10T23:12:52.000000</UTC>
      <UT1>UT1=2017-02-10T23:12:52.540914</UT1>
      <Absolute_Orbit>+15228</Absolute_Orbit>
      <X unit="m">-990984.700141</X>
      <Y unit="m">-176497.600192</Y>
      <Z unit="m">6993491.067653</Z>
      <VX unit="m/s">-1564.756231</VX>
      <VY unit="m/s">7419.052613</VY>
      <VZ unit="m/s">-34.499010</VZ>
      <Quality>NOMINAL</Quality>
    </OSV>
    <OSV>
      <TAI>TAI=2017-02-10T23:13:39.000000</TAI>
      <UTC>UTC=2017-02-10T23:13:02.000000</UTC>
      <UT1>UT1=2017-02-10T23:13:02.540914</UT1>
      <Absolute_Orbit>+15228</Absolute_Orbit>
      <X unit="m">-1006522.417418</X>
      <Y unit="m">-102287.225662</Y>
      <Z unit="m">6992751.927010</Z>
      <VX unit="m/s">-1542.757267</VX>
      <VY unit="m/s">7422.878518</VY>
      <VZ unit="m/s">-113.327738</VZ>
      <Quality>NOMINAL</Quality>
    </OSV>
    <OSV>
      <TAI>TAI=2017-02-10T23:13:49.000000</TAI>
      <UTC>UTC=2017-02-10T23:13:12.000000</UTC>
      <UT1>UT1=2017-02-10T23:13:12.540913</UT1>
      <Absolute_Orbit>+15228</Absolute_Orbit>
      <X unit="m">-1021839.254092</X>
      <Y unit="m">-28042.905631</Y>
      <Z unit="m">6991224.554986</Z>
      <VX unit="m/s">-1520.580731</VX>
      <VY unit="m/s">7425.841608</VY>
      <VZ unit="m/s">-192.143810</VZ>
      <Quality>NOMINAL</Quality>
    </OSV>
    <OSV>
      <TAI>TAI=2017-02-10T23:13:59.000000</TAI>
      <UTC>UTC=2017-02-10T23:13:22.000000</UTC>
      <UT1>UT1=2017-02-10T23:13:22.540913</UT1>
      <Absolute_Orbit>+15228</Absolute_Orbit>
      <X unit="m">-1036933.453082</X>
      <Y unit="m">46226.728713</Y>
      <Z unit="m">6988909.122295</Z>
      <VX unit="m/s">-1498.230355</VX>
      <VY unit="m/s">7427.941296</VY>
      <VZ unit="m/s">-270.938397</VZ>
      <Quality>NOMINAL</Quality>
    </OSV>
    <OSV>
      <TAI>TAI=2017-02-10T23:14:09.000000</TAI>
      <UTC>UTC=2017-02-10T23:13:32.000000</UTC>
      <UT1>UT1=2017-02-10T23:13:32.540913</UT1>
      <Absolute_Orbit>+15228</Absolute_Orbit>
      <X unit="m">-1051803.294739</X>
      <Y unit="m">120513.040821</Y>
      <Z unit="m">6985805.887919</Z>
      <VX unit="m/s">-1475.709892</VX>
      <VY unit="m/s">7429.177094</VY>
      <VZ unit="m/s">-349.702677</VZ>
      <Quality>NOMINAL</Quality>
    </OSV>
    <OSV>
      <TAI>TAI=2017-02-10T23:14:19.000000</TAI>
      <UTC>UTC=2017-02-10T23:13:42.000000</UTC>
      <UT1>UT1=2017-02-10T23:13:42.540913</UT1>
      <Absolute_Orbit>+15228</Absolute_Orbit>
      <X unit="m">-1066447.097035</X>
      <Y unit="m">194807.389778</Y>
      <Z unit="m">6981915.199068</Z>
      <VX unit="m/s">-1453.023113</VX>
      <VY unit="m/s">7429.548613</VY>
      <VZ unit="m/s">-428.427827</VZ>
      <Quality>NOMINAL</Quality>
    </OSV>
    <OSV>
      <TAI>TAI=2017-02-10T23:14:29.000000</TAI>
      <UTC>UTC=2017-02-10T23:13:52.000000</UTC>
      <UT1>UT1=2017-02-10T23:13:52.540913</UT1>
      <Absolute_Orbit>+15228</Absolute_Orbit>
      <X unit="m">-1080863.215750</X>
      <Y unit="m">269101.131299</Y>
      <Z unit="m">6977237.491119</Z>
      <VX unit="m/s">-1430.173808</VX>
      <VY unit="m/s">7429.055567</VY>
      <VZ unit="m/s">-507.105033</VZ>
      <Quality>NOMINAL</Quality>
    </OSV>
    <OSV>
      <TAI>TAI=2017-02-10T23:14:39.000000</TAI>
      <UTC>UTC=2017-02-10T23:14:02.000000</UTC>
      <UT1>UT1=2017-02-10T23:14:02.540912</UT1>
      <Absolute_Orbit>+15228</Absolute_Orbit>
      <X unit="m">-1095050.044656</X>
      <Y unit="m">343385.618725</Y>
      <Z unit="m">6971773.287561</Z>
      <VX unit="m/s">-1407.165786</VX>
      <VY unit="m/s">7427.697768</VY>
      <VZ unit="m/s">-585.725484</VZ>
      <Quality>NOMINAL</Quality>
    </OSV>
    <OSV>
      <TAI>TAI=2017-02-10T23:14:49.000000</TAI>
      <UTC>UTC=2017-02-10T23:14:12.000000</UTC>
      <UT1>UT1=2017-02-10T23:14:12.540912</UT1>
      <Absolute_Orbit>+15228</Absolute_Orbit>
      <X unit="m">-1109006.015691</X>
      <Y unit="m">417652.204026</Y>
      <Z unit="m">6965523.199955</Z>
      <VX unit="m/s">-1384.002872</VX>
      <VY unit="m/s">7425.475129</VY>
      <VZ unit="m/s">-664.280376</VZ>
      <Quality>NOMINAL</Quality>
    </OSV>
    <OSV>
      <TAI>TAI=2017-02-10T23:14:59.000000</TAI>
      <UTC>UTC=2017-02-10T23:14:22.000000</UTC>
      <UT1>UT1=2017-02-10T23:14:22.540912</UT1>
      <Absolute_Orbit>+15228</Absolute_Orbit>
      <X unit="m">-1122729.599129</X>
      <Y unit="m">491892.238776</Y>
      <Z unit="m">6958487.927863</Z>
      <VX unit="m/s">-1360.688908</VX>
      <VY unit="m/s">7422.387664</VY>
      <VZ unit="m/s">-742.760912</VZ>
      <Quality>NOMINAL</Quality>
    </OSV>
    <OSV>
      <TAI>TAI=2017-02-10T23:15:09.000000</TAI>
      <UTC>UTC=2017-02-10T23:14:32.000000</UTC>
      <UT1>UT1=2017-02-10T23:14:32.540912</UT1>
      <Absolute_Orbit>+15228</Absolute_Orbit>
      <X unit="m">-1136219.303748</X>
      <Y unit="m">566097.075174</Y>
      <Z unit="m">6950668.258786</Z>
      <VX unit="m/s">-1337.227753</VX>
      <VY unit="m/s">7418.435484</VY>
      <VZ unit="m/s">-821.158302</VZ>
      <Quality>NOMINAL</Quality>
    </OSV>
    <OSV>
      <TAI>TAI=2017-02-10T23:15:19.000000</TAI>
      <UTC>UTC=2017-02-10T23:14:42.000000</UTC>
      <UT1>UT1=2017-02-10T23:14:42.540912</UT1>
      <Absolute_Orbit>+15228</Absolute_Orbit>
      <X unit="m">-1149473.677029</X>
      <Y unit="m">640258.067026</Y>
      <Z unit="m">6942065.068092</Z>
      <VX unit="m/s">-1313.623281</VX>
      <VY unit="m/s">7413.618804</VY>
      <VZ unit="m/s">-899.463765</VZ>
      <Quality>NOMINAL</Quality>
    </OSV>
    <OSV>
      <TAI>TAI=2017-02-10T23:15:29.000000</TAI>
      <UTC>UTC=2017-02-10T23:14:52.000000</UTC>
      <UT1>UT1=2017-02-10T23:14:52.540912</UT1>
      <Absolute_Orbit>+15228</Absolute_Orbit>
      <X unit="m">-1162491.305174</X>
      <Y unit="m">714366.570832</Y>
      <Z unit="m">6932679.318946</Z>
      <VX unit="m/s">-1289.879383</VX>
      <VY unit="m/s">7407.937937</VY>
      <VZ unit="m/s">-977.668529</VZ>
      <Quality>NOMINAL</Quality>
    </OSV>
    <OSV>
      <TAI>TAI=2017-02-10T23:15:39.000000</TAI>
      <UTC>UTC=2017-02-10T23:15:02.000000</UTC>
      <UT1>UT1=2017-02-10T23:15:02.540911</UT1>
      <Absolute_Orbit>+15228</Absolute_Orbit>
      <X unit="m">-1175270.813465</X>
      <Y unit="m">788413.946678</Y>
      <Z unit="m">6922512.062175</Z>
      <VX unit="m/s">-1265.999964</VX>
      <VY unit="m/s">7401.393297</VY>
      <VZ unit="m/s">-1055.763832</VZ>
      <Quality>NOMINAL</Quality>
    </OSV>
    <OSV>
      <TAI>TAI=2017-02-10T23:15:49.000000</TAI>
      <UTC>UTC=2017-02-10T23:15:12.000000</UTC>
      <UT1>UT1=2017-02-10T23:15:12.540911</UT1>
      <Absolute_Orbit>+15228</Absolute_Orbit>
      <X unit="m">-1187810.866279</X>
      <Y unit="m">862391.559348</Y>
      <Z unit="m">6911564.436178</Z>
      <VX unit="m/s">-1241.988943</VX>
      <VY unit="m/s">7393.985400</VY>
      <VZ unit="m/s">-1133.740922</VZ>
      <Quality>NOMINAL</Quality>
    </OSV>
    <OSV>
      <TAI>TAI=2017-02-10T23:15:59.000000</TAI>
      <UTC>UTC=2017-02-10T23:15:22.000000</UTC>
      <UT1>UT1=2017-02-10T23:15:22.540911</UT1>
      <Absolute_Orbit>+15228</Absolute_Orbit>
      <X unit="m">-1200110.167258</X>
      <Y unit="m">936290.779283</Y>
      <Z unit="m">6899837.666798</Z>
      <VX unit="m/s">-1217.850253</VX>
      <VY unit="m/s">7385.714861</VY>
      <VZ unit="m/s">-1211.591061</VZ>
      <Quality>NOMINAL</Quality>
    </OSV>
    <OSV>
      <TAI>TAI=2017-02-10T23:16:09.000000</TAI>
      <UTC>UTC=2017-02-10T23:15:32.000000</UTC>
      <UT1>UT1=2017-02-10T23:15:32.540911</UT1>
      <Absolute_Orbit>+15228</Absolute_Orbit>
      <X unit="m">-1212167.459440</X>
      <Y unit="m">1010102.983585</Y>
      <Z unit="m">6887333.067181</Z>
      <VX unit="m/s">-1193.587840</VX>
      <VY unit="m/s">7376.582397</VY>
      <VZ unit="m/s">-1289.305522</VZ>
      <Quality>NOMINAL</Quality>
    </OSV>
    <OSV>
      <TAI>TAI=2017-02-10T23:16:19.000000</TAI>
      <UTC>UTC=2017-02-10T23:15:42.000000</UTC>
      <UT1>UT1=2017-02-10T23:15:42.540911</UT1>
      <Absolute_Orbit>+15228</Absolute_Orbit>
      <X unit="m">-1223981.525387</X>
      <Y unit="m">1083819.557019</Y>
      <Z unit="m">6874052.037642</Z>
      <VX unit="m/s">-1169.205665</VX>
      <VY unit="m/s">7366.588826</VY>
      <VZ unit="m/s">-1366.875594</VZ>
      <Quality>NOMINAL</Quality>
    </OSV>
    <OSV>
      <TAI>TAI=2017-02-10T23:16:29.000000</TAI>
      <UTC>UTC=2017-02-10T23:15:52.000000</UTC>
      <UT1>UT1=2017-02-10T23:15:52.540910</UT1>
      <Absolute_Orbit>+15228</Absolute_Orbit>
      <X unit="m">-1235551.187314</X>
      <Y unit="m">1157431.893026</Y>
      <Z unit="m">6859996.065541</Z>
      <VX unit="m/s">-1144.707698</VX>
      <VY unit="m/s">7355.735067</VY>
      <VZ unit="m/s">-1444.292579</VZ>
      <Quality>NOMINAL</Quality>
    </OSV>
    <OSV>
      <TAI>TAI=2017-02-10T23:16:39.000000</TAI>
      <UTC>UTC=2017-02-10T23:16:02.000000</UTC>
      <UT1>UT1=2017-02-10T23:16:02.540910</UT1>
      <Absolute_Orbit>+15228</Absolute_Orbit>
      <X unit="m">-1246875.307201</X>
      <Y unit="m">1230931.394709</Y>
      <Z unit="m">6845166.725164</Z>
      <VX unit="m/s">-1120.097922</VX>
      <VY unit="m/s">7344.022139</VY>
      <VZ unit="m/s">-1521.547798</VZ>
      <Quality>NOMINAL</Quality>
    </OSV>
    <OSV>
      <TAI>TAI=2017-02-10T23:16:49.000000</TAI>
      <UTC>UTC=2017-02-10T23:16:12.000000</UTC>
      <UT1>UT1=2017-02-10T23:16:12.540910</UT1>
      <Absolute_Orbit>+15228</Absolute_Orbit>
      <X unit="m">-1257952.786915</X>
      <Y unit="m">1304309.475870</Y>
      <Z unit="m">6829565.677518</Z>
      <VX unit="m/s">-1095.380332</VX>
      <VY unit="m/s">7331.451163</VY>
      <VZ unit="m/s">-1598.632587</VZ>
      <Quality>NOMINAL</Quality>
    </OSV>
    <OSV>
      <TAI>TAI=2017-02-10T23:16:59.000000</TAI>
      <UTC>UTC=2017-02-10T23:16:22.000000</UTC>
      <UT1>UT1=2017-02-10T23:16:22.540910</UT1>
      <Absolute_Orbit>+15228</Absolute_Orbit>
      <X unit="m">-1268782.568322</X>
      <Y unit="m">1377557.562044</Y>
      <Z unit="m">6813194.670163</Z>
      <VX unit="m/s">-1070.558931</VX>
      <VY unit="m/s">7318.023359</VY>
      <VZ unit="m/s">-1675.538300</VZ>
      <Quality>NOMINAL</Quality>
    </OSV>
    <OSV>
      <TAI>TAI=2017-02-10T23:17:09.000000</TAI>
      <UTC>UTC=2017-02-10T23:16:32.000000</UTC>
      <UT1>UT1=2017-02-10T23:16:32.540910</UT1>
      <Absolute_Orbit>+15228</Absolute_Orbit>
      <X unit="m">-1279363.633387</X>
      <Y unit="m">1450667.091500</Y>
      <Z unit="m">6796055.537014</Z>
      <VX unit="m/s">-1045.637734</VX>
      <VY unit="m/s">7303.740049</VY>
      <VZ unit="m/s">-1752.256313</VZ>
      <Quality>NOMINAL</Quality>
    </OSV>
    <OSV>
      <TAI>TAI=2017-02-10T23:17:19.000000</TAI>
      <UTC>UTC=2017-02-10T23:16:42.000000</UTC>
      <UT1>UT1=2017-02-10T23:16:42.540909</UT1>
      <Absolute_Orbit>+15228</Absolute_Orbit>
      <X unit="m">-1289695.004259</X>
      <Y unit="m">1523629.516220</Y>
      <Z unit="m">6778150.198134</Z>
      <VX unit="m/s">-1020.620763</VX>
      <VY unit="m/s">7288.602654</VY>
      <VZ unit="m/s">-1828.778019</VZ>
      <Quality>NOMINAL</Quality>
    </OSV>
    <OSV>
      <TAI>TAI=2017-02-10T23:17:29.000000</TAI>
      <UTC>UTC=2017-02-10T23:16:52.000000</UTC>
      <UT1>UT1=2017-02-10T23:16:52.540909</UT1>
      <Absolute_Orbit>+15228</Absolute_Orbit>
      <X unit="m">-1299775.743352</X>
      <Y unit="m">1596436.302876</Y>
      <Z unit="m">6759480.659503</Z>
      <VX unit="m/s">-995.512049</VX>
      <VY unit="m/s">7272.612695</VY>
      <VZ unit="m/s">-1905.094835</VZ>
      <Quality>NOMINAL</Quality>
    </OSV>
    <OSV>
      <TAI>TAI=2017-02-10T23:17:39.000000</TAI>
      <UTC>UTC=2017-02-10T23:17:02.000000</UTC>
      <UT1>UT1=2017-02-10T23:17:02.540909</UT1>
      <Absolute_Orbit>+15228</Absolute_Orbit>
      <X unit="m">-1309604.953431</X>
      <Y unit="m">1669078.933847</Y>
      <Z unit="m">6740049.012836</Z>
      <VX unit="m/s">-970.315631</VX>
      <VY unit="m/s">7255.771794</VY>
      <VZ unit="m/s">-1981.198196</VZ>
      <Quality>NOMINAL</Quality>
    </OSV>
    <OSV>
      <TAI>TAI=2017-02-10T23:17:49.000000</TAI>
      <UTC>UTC=2017-02-10T23:17:12.000000</UTC>
      <UT1>UT1=2017-02-10T23:17:12.540909</UT1>
      <Absolute_Orbit>+15228</Absolute_Orbit>
      <X unit="m">-1319181.777679</X>
      <Y unit="m">1741548.908207</Y>
      <Z unit="m">6719857.435391</Z>
      <VX unit="m/s">-945.035556</VX>
      <VY unit="m/s">7238.081669</VY>
      <VZ unit="m/s">-2057.079564</VZ>
      <Quality>NOMINAL</Quality>
    </OSV>
    <OSV>
      <TAI>TAI=2017-02-10T23:17:59.000000</TAI>
      <UTC>UTC=2017-02-10T23:17:22.000000</UTC>
      <UT1>UT1=2017-02-10T23:17:22.540909</UT1>
      <Absolute_Orbit>+15228</Absolute_Orbit>
      <X unit="m">-1328505.399771</X>
      <Y unit="m">1813837.742725</Y>
      <Z unit="m">6698908.189732</Z>
      <VX unit="m/s">-919.675876</VX>
      <VY unit="m/s">7219.544141</VY>
      <VZ unit="m/s">-2132.730421</VZ>
      <Quality>NOMINAL</Quality>
    </OSV>
    <OSV>
      <TAI>TAI=2017-02-10T23:18:09.000000</TAI>
      <UTC>UTC=2017-02-10T23:17:32.000000</UTC>
      <UT1>UT1=2017-02-10T23:17:32.540909</UT1>
      <Absolute_Orbit>+15228</Absolute_Orbit>
      <X unit="m">-1337575.043944</X>
      <Y unit="m">1885936.972868</Y>
      <Z unit="m">6677203.623476</Z>
      <VX unit="m/s">-894.240651</VX>
      <VY unit="m/s">7200.161127</VY>
      <VZ unit="m/s">-2208.142273</VZ>
      <Quality>NOMINAL</Quality>
    </OSV>
    <OSV>
      <TAI>TAI=2017-02-10T23:18:19.000000</TAI>
      <UTC>UTC=2017-02-10T23:17:42.000000</UTC>
      <UT1>UT1=2017-02-10T23:17:42.540908</UT1>
      <Absolute_Orbit>+15228</Absolute_Orbit>
      <X unit="m">-1346389.975059</X>
      <Y unit="m">1957838.153809</Y>
      <Z unit="m">6654746.169037</Z>
      <VX unit="m/s">-868.733944</VX>
      <VY unit="m/s">7179.934645</VY>
      <VZ unit="m/s">-2283.306651</VZ>
      <Quality>NOMINAL</Quality>
    </OSV>
    <OSV>
      <TAI>TAI=2017-02-10T23:18:29.000000</TAI>
      <UTC>UTC=2017-02-10T23:17:52.000000</UTC>
      <UT1>UT1=2017-02-10T23:17:52.540908</UT1>
      <Absolute_Orbit>+15228</Absolute_Orbit>
      <X unit="m">-1354949.498654</X>
      <Y unit="m">2029532.861398</Y>
      <Z unit="m">6631538.343389</Z>
      <VX unit="m/s">-843.159827</VX>
      <VY unit="m/s">7158.866812</VY>
      <VZ unit="m/s">-2358.215113</VZ>
      <Quality>NOMINAL</Quality>
    </OSV>
    <OSV>
      <TAI>TAI=2017-02-10T23:18:39.000000</TAI>
      <UTC>UTC=2017-02-10T23:18:02.000000</UTC>
      <UT1>UT1=2017-02-10T23:18:02.540908</UT1>
      <Absolute_Orbit>+15228</Absolute_Orbit>
      <X unit="m">-1363252.961002</X>
      <Y unit="m">2101012.693126</Y>
      <Z unit="m">6607582.747796</Z>
      <VX unit="m/s">-817.522375</VX>
      <VY unit="m/s">7136.959845</VY>
      <VZ unit="m/s">-2432.859240</VZ>
      <Quality>NOMINAL</Quality>
    </OSV>
    <OSV>
      <TAI>TAI=2017-02-10T23:18:49.000000</TAI>
      <UTC>UTC=2017-02-10T23:18:12.000000</UTC>
      <UT1>UT1=2017-02-10T23:18:12.540908</UT1>
      <Absolute_Orbit>+15228</Absolute_Orbit>
      <X unit="m">-1371299.749149</X>
      <Y unit="m">2172269.269137</Y>
      <Z unit="m">6582882.067546</Z>
      <VX unit="m/s">-791.825667</VX>
      <VY unit="m/s">7114.216061</VY>
      <VZ unit="m/s">-2507.230643</VZ>
      <Quality>NOMINAL</Quality>
    </OSV>
    <OSV>
      <TAI>TAI=2017-02-10T23:18:59.000000</TAI>
      <UTC>UTC=2017-02-10T23:18:22.000000</UTC>
      <UT1>UT1=2017-02-10T23:18:22.540908</UT1>
      <Absolute_Orbit>+15228</Absolute_Orbit>
      <X unit="m">-1379089.290957</X>
      <Y unit="m">2243294.233230</Y>
      <Z unit="m">6557439.071692</Z>
      <VX unit="m/s">-766.073787</VX>
      <VY unit="m/s">7090.637874</VY>
      <VZ unit="m/s">-2581.320963</VZ>
      <Quality>NOMINAL</Quality>
    </OSV>
    <OSV>
      <TAI>TAI=2017-02-10T23:19:09.000000</TAI>
      <UTC>UTC=2017-02-10T23:18:32.000000</UTC>
      <UT1>UT1=2017-02-10T23:18:32.540907</UT1>
      <Absolute_Orbit>+15228</Absolute_Orbit>
      <X unit="m">-1386621.055137</X>
      <Y unit="m">2314079.253855</Y>
      <Z unit="m">6531256.612768</Z>
      <VX unit="m/s">-740.270822</VX>
      <VY unit="m/s">7066.227799</VY>
      <VZ unit="m/s">-2655.121867</VZ>
      <Quality>NOMINAL</Quality>
    </OSV>
    <OSV>
      <TAI>TAI=2017-02-10T23:19:19.000000</TAI>
      <UTC>UTC=2017-02-10T23:18:42.000000</UTC>
      <UT1>UT1=2017-02-10T23:18:42.540907</UT1>
      <Absolute_Orbit>+15228</Absolute_Orbit>
      <X unit="m">-1393894.551282</X>
      <Y unit="m">2384616.025103</Y>
      <Z unit="m">6504337.626466</Z>
      <VX unit="m/s">-714.420861</VX>
      <VY unit="m/s">7040.988450</VY>
      <VZ unit="m/s">-2728.625058</VZ>
      <Quality>NOMINAL</Quality>
    </OSV>
    <OSV>
      <TAI>TAI=2017-02-10T23:19:29.000000</TAI>
      <UTC>UTC=2017-02-10T23:18:52.000000</UTC>
      <UT1>UT1=2017-02-10T23:18:52.540907</UT1>
      <Absolute_Orbit>+15228</Absolute_Orbit>
      <X unit="m">-1400909.329886</X>
      <Y unit="m">2454896.267728</Y>
      <Z unit="m">6476685.131315</Z>
      <VX unit="m/s">-688.527995</VX>
      <VY unit="m/s">7014.922539</VY>
      <VZ unit="m/s">-2801.822266</VZ>
      <Quality>NOMINAL</Quality>
    </OSV>
    <OSV>
      <TAI>TAI=2017-02-10T23:19:39.000000</TAI>
      <UTC>UTC=2017-02-10T23:19:02.000000</UTC>
      <UT1>UT1=2017-02-10T23:19:02.540907</UT1>
      <Absolute_Orbit>+15228</Absolute_Orbit>
      <X unit="m">-1407664.982364</X>
      <Y unit="m">2524911.730100</Y>
      <Z unit="m">6448302.228354</Z>
      <VX unit="m/s">-662.596318</VX>
      <VY unit="m/s">6988.032876</VY>
      <VZ unit="m/s">-2874.705258</VZ>
      <Quality>NOMINAL</Quality>
    </OSV>
    <OSV>
      <TAI>TAI=2017-02-10T23:19:49.000000</TAI>
      <UTC>UTC=2017-02-10T23:19:12.000000</UTC>
      <UT1>UT1=2017-02-10T23:19:12.540907</UT1>
      <Absolute_Orbit>+15228</Absolute_Orbit>
      <X unit="m">-1414161.141065</X>
      <Y unit="m">2594654.189182</Y>
      <Z unit="m">6419192.100781</Z>
      <VX unit="m/s">-636.629922</VX>
      <VY unit="m/s">6960.322369</VY>
      <VZ unit="m/s">-2947.265832</VZ>
      <Quality>NOMINAL</Quality>
    </OSV>
    <OSV>
      <TAI>TAI=2017-02-10T23:19:59.000000</TAI>
      <UTC>UTC=2017-02-10T23:19:22.000000</UTC>
      <UT1>UT1=2017-02-10T23:19:22.540906</UT1>
      <Absolute_Orbit>+15228</Absolute_Orbit>
      <X unit="m">-1420397.479273</X>
      <Y unit="m">2664115.451491</Y>
      <Z unit="m">6389358.013600</Z>
      <VX unit="m/s">-610.632902</VX>
      <VY unit="m/s">6931.794024</VY>
      <VZ unit="m/s">-3019.495822</VZ>
      <Quality>NOMINAL</Quality>
    </OSV>
    <OSV>
      <TAI>TAI=2017-02-10T23:20:09.000000</TAI>
      <UTC>UTC=2017-02-10T23:19:32.000000</UTC>
      <UT1>UT1=2017-02-10T23:19:32.540906</UT1>
      <Absolute_Orbit>+15228</Absolute_Orbit>
      <X unit="m">-1426373.711202</X>
      <Y unit="m">2733287.354080</Y>
      <Z unit="m">6358803.313293</Z>
      <VX unit="m/s">-584.609349</VX>
      <VY unit="m/s">6902.450942</VY>
      <VZ unit="m/s">-3091.387100</VZ>
      <Quality>NOMINAL</Quality>
    </OSV>
    <OSV>
      <TAI>TAI=2017-02-10T23:20:19.000000</TAI>
      <UTC>UTC=2017-02-10T23:19:42.000000</UTC>
      <UT1>UT1=2017-02-10T23:19:42.540906</UT1>
      <Absolute_Orbit>+15228</Absolute_Orbit>
      <X unit="m">-1432089.591979</X>
      <Y unit="m">2802161.765476</Y>
      <Z unit="m">6327531.427483</Z>
      <VX unit="m/s">-558.563353</VX>
      <VY unit="m/s">6872.296324</VY>
      <VZ unit="m/s">-3162.931570</VZ>
      <Quality>NOMINAL</Quality>
    </OSV>
    <OSV>
      <TAI>TAI=2017-02-10T23:20:29.000000</TAI>
      <UTC>UTC=2017-02-10T23:19:52.000000</UTC>
      <UT1>UT1=2017-02-10T23:19:52.540906</UT1>
      <Absolute_Orbit>+15228</Absolute_Orbit>
      <X unit="m">-1437544.917629</X>
      <Y unit="m">2870730.586671</Y>
      <Z unit="m">6295545.864551</Z>
      <VX unit="m/s">-532.499005</VX>
      <VY unit="m/s">6841.333463</VY>
      <VZ unit="m/s">-3234.121178</VZ>
      <Quality>NOMINAL</Quality>
    </OSV>
    <OSV>
      <TAI>TAI=2017-02-10T23:20:39.000000</TAI>
      <UTC>UTC=2017-02-10T23:20:02.000000</UTC>
      <UT1>UT1=2017-02-10T23:20:02.540906</UT1>
      <Absolute_Orbit>+15228</Absolute_Orbit>
      <X unit="m">-1442739.525044</X>
      <Y unit="m">2938985.752098</Y>
      <Z unit="m">6262850.213256</Z>
      <VX unit="m/s">-506.420387</VX>
      <VY unit="m/s">6809.565750</VY>
      <VZ unit="m/s">-3304.947906</VZ>
      <Quality>NOMINAL</Quality>
    </OSV>
    <OSV>
      <TAI>TAI=2017-02-10T23:20:49.000000</TAI>
      <UTC>UTC=2017-02-10T23:20:12.000000</UTC>
      <UT1>UT1=2017-02-10T23:20:12.540906</UT1>
      <Absolute_Orbit>+15228</Absolute_Orbit>
      <X unit="m">-1447673.291949</X>
      <Y unit="m">3006919.230599</Y>
      <Z unit="m">6229448.142350</Z>
      <VX unit="m/s">-480.331583</VX>
      <VY unit="m/s">6776.996671</VY>
      <VZ unit="m/s">-3375.403774</VZ>
      <Quality>NOMINAL</Quality>
    </OSV>
    <OSV>
      <TAI>TAI=2017-02-10T23:20:59.000000</TAI>
      <UTC>UTC=2017-02-10T23:20:22.000000</UTC>
      <UT1>UT1=2017-02-10T23:20:22.540905</UT1>
      <Absolute_Orbit>+15228</Absolute_Orbit>
      <X unit="m">-1452346.136866</X>
      <Y unit="m">3074523.026350</Y>
      <Z unit="m">6195343.400183</Z>
      <VX unit="m/s">-454.236669</VX>
      <VY unit="m/s">6743.629806</VY>
      <VZ unit="m/s">-3445.480843</VZ>
      <Quality>NOMINAL</Quality>
    </OSV>
    <OSV>
      <TAI>TAI=2017-02-10T23:21:09.000000</TAI>
      <UTC>UTC=2017-02-10T23:20:32.000000</UTC>
      <UT1>UT1=2017-02-10T23:20:32.540905</UT1>
      <Absolute_Orbit>+15228</Absolute_Orbit>
      <X unit="m">-1456758.019066</X>
      <Y unit="m">3141789.179796</Y>
      <Z unit="m">6160539.814278</Z>
      <VX unit="m/s">-428.139718</VX>
      <VY unit="m/s">6709.468831</VY>
      <VZ unit="m/s">-3515.171211</VZ>
      <Quality>NOMINAL</Quality>
    </OSV>
    <OSV>
      <TAI>TAI=2017-02-10T23:21:19.000000</TAI>
      <UTC>UTC=2017-02-10T23:20:42.000000</UTC>
      <UT1>UT1=2017-02-10T23:20:42.540905</UT1>
      <Absolute_Orbit>+15228</Absolute_Orbit>
      <X unit="m">-1460908.938520</X>
      <Y unit="m">3208709.768610</Y>
      <Z unit="m">6125041.290951</Z>
      <VX unit="m/s">-402.044798</VX>
      <VY unit="m/s">6674.517514</VY>
      <VZ unit="m/s">-3584.467021</VZ>
      <Quality>NOMINAL</Quality>
    </OSV>
    <OSV>
      <TAI>TAI=2017-02-10T23:21:29.000000</TAI>
      <UTC>UTC=2017-02-10T23:20:52.000000</UTC>
      <UT1>UT1=2017-02-10T23:20:52.540905</UT1>
      <Absolute_Orbit>+15228</Absolute_Orbit>
      <X unit="m">-1464798.935852</X>
      <Y unit="m">3275276.908623</Y>
      <Z unit="m">6088851.814912</Z>
      <VX unit="m/s">-375.955970</VX>
      <VY unit="m/s">6638.779721</VY>
      <VZ unit="m/s">-3653.360454</VZ>
      <Quality>NOMINAL</Quality>
    </OSV>
    <OSV>
      <TAI>TAI=2017-02-10T23:21:39.000000</TAI>
      <UTC>UTC=2017-02-10T23:21:02.000000</UTC>
      <UT1>UT1=2017-02-10T23:21:02.540905</UT1>
      <Absolute_Orbit>+15228</Absolute_Orbit>
      <X unit="m">-1468428.092277</X>
      <Y unit="m">3341482.754769</Y>
      <Z unit="m">6051975.448849</Z>
      <VX unit="m/s">-349.877292</VX>
      <VY unit="m/s">6602.259408</VY>
      <VZ unit="m/s">-3721.843733</VZ>
      <Quality>NOMINAL</Quality>
    </OSV>
    <OSV>
      <TAI>TAI=2017-02-10T23:21:49.000000</TAI>
      <UTC>UTC=2017-02-10T23:21:12.000000</UTC>
      <UT1>UT1=2017-02-10T23:21:12.540904</UT1>
      <Absolute_Orbit>+15228</Absolute_Orbit>
      <X unit="m">-1471796.529540</X>
      <Y unit="m">3407319.502037</Y>
      <Z unit="m">6014416.333002</Z>
      <VX unit="m/s">-323.812812</VX>
      <VY unit="m/s">6564.960629</VY>
      <VZ unit="m/s">-3789.909126</VZ>
      <Quality>NOMINAL</Quality>
    </OSV>
    <OSV>
      <TAI>TAI=2017-02-10T23:21:59.000000</TAI>
      <UTC>UTC=2017-02-10T23:21:22.000000</UTC>
      <UT1>UT1=2017-02-10T23:21:22.540904</UT1>
      <Absolute_Orbit>+15228</Absolute_Orbit>
      <X unit="m">-1474904.409848</X>
      <Y unit="m">3472779.386408</Y>
      <Z unit="m">5976178.684727</Z>
      <VX unit="m/s">-297.766573</VX>
      <VY unit="m/s">6526.887528</VY>
      <VZ unit="m/s">-3857.548941</VZ>
      <Quality>NOMINAL</Quality>
    </OSV>
    <OSV>
      <TAI>TAI=2017-02-10T23:22:09.000000</TAI>
      <UTC>UTC=2017-02-10T23:21:32.000000</UTC>
      <UT1>UT1=2017-02-10T23:21:32.540904</UT1>
      <Absolute_Orbit>+15228</Absolute_Orbit>
      <X unit="m">-1477751.935799</X>
      <Y unit="m">3537854.685802</Y>
      <Z unit="m">5937266.798052</Z>
      <VX unit="m/s">-271.742612</VX>
      <VY unit="m/s">6488.044347</VY>
      <VZ unit="m/s">-3924.755536</VZ>
      <Quality>NOMINAL</Quality>
    </OSV>
    <OSV>
      <TAI>TAI=2017-02-10T23:22:19.000000</TAI>
      <UTC>UTC=2017-02-10T23:21:42.000000</UTC>
      <UT1>UT1=2017-02-10T23:21:42.540904</UT1>
      <Absolute_Orbit>+15228</Absolute_Orbit>
      <X unit="m">-1480339.350305</X>
      <Y unit="m">3602537.721012</Y>
      <Z unit="m">5897685.043225</Z>
      <VX unit="m/s">-245.744955</VX>
      <VY unit="m/s">6448.435420</VY>
      <VZ unit="m/s">-3991.521309</VZ>
      <Quality>NOMINAL</Quality>
    </OSV>
    <OSV>
      <TAI>TAI=2017-02-10T23:22:29.000000</TAI>
      <UTC>UTC=2017-02-10T23:21:52.000000</UTC>
      <UT1>UT1=2017-02-10T23:21:52.540904</UT1>
      <Absolute_Orbit>+15228</Absolute_Orbit>
      <X unit="m">-1482666.936510</X>
      <Y unit="m">3666820.856639</Y>
      <Z unit="m">5857437.866245</Z>
      <VX unit="m/s">-219.777621</VX>
      <VY unit="m/s">6408.065175</VY>
      <VZ unit="m/s">-4057.838711</VZ>
      <Quality>NOMINAL</Quality>
    </OSV>
    <OSV>
      <TAI>TAI=2017-02-10T23:22:39.000000</TAI>
      <UTC>UTC=2017-02-10T23:22:02.000000</UTC>
      <UT1>UT1=2017-02-10T23:22:02.540904</UT1>
      <Absolute_Orbit>+15228</Absolute_Orbit>
      <X unit="m">-1484735.017701</X>
      <Y unit="m">3730696.502023</Y>
      <Z unit="m">5816529.788379</Z>
      <VX unit="m/s">-193.844621</VX>
      <VY unit="m/s">6366.938132</VY>
      <VZ unit="m/s">-4123.700239</VZ>
      <Quality>NOMINAL</Quality>
    </OSV>
    <OSV>
      <TAI>TAI=2017-02-10T23:22:49.000000</TAI>
      <UTC>UTC=2017-02-10T23:22:12.000000</UTC>
      <UT1>UT1=2017-02-10T23:22:12.540903</UT1>
      <Absolute_Orbit>+15228</Absolute_Orbit>
      <X unit="m">-1486543.957223</X>
      <Y unit="m">3794157.112165</Y>
      <Z unit="m">5774965.405676</Z>
      <VX unit="m/s">-167.949954</VX>
      <VY unit="m/s">6325.058903</VY>
      <VZ unit="m/s">-4189.098439</VZ>
      <Quality>NOMINAL</Quality>
    </OSV>
    <OSV>
      <TAI>TAI=2017-02-10T23:22:59.000000</TAI>
      <UTC>UTC=2017-02-10T23:22:22.000000</UTC>
      <UT1>UT1=2017-02-10T23:22:22.540903</UT1>
      <Absolute_Orbit>+15228</Absolute_Orbit>
      <X unit="m">-1488094.158367</X>
      <Y unit="m">3857195.188648</Y>
      <Z unit="m">5732749.388461</Z>
      <VX unit="m/s">-142.097610</VX>
      <VY unit="m/s">6282.432192</VY>
      <VZ unit="m/s">-4254.025910</VZ>
      <Quality>NOMINAL</Quality>
    </OSV>
    <OSV>
      <TAI>TAI=2017-02-10T23:23:09.000000</TAI>
      <UTC>UTC=2017-02-10T23:22:32.000000</UTC>
      <UT1>UT1=2017-02-10T23:22:32.540903</UT1>
      <Absolute_Orbit>+15228</Absolute_Orbit>
      <X unit="m">-1489386.064273</X>
      <Y unit="m">3919803.280544</Y>
      <Z unit="m">5689886.480827</Z>
      <VX unit="m/s">-116.291569</VX>
      <VY unit="m/s">6239.062794</VY>
      <VZ unit="m/s">-4318.475300</VZ>
      <Quality>NOMINAL</Quality>
    </OSV>
    <OSV>
      <TAI>TAI=2017-02-10T23:23:19.000000</TAI>
      <UTC>UTC=2017-02-10T23:22:42.000000</UTC>
      <UT1>UT1=2017-02-10T23:22:42.540903</UT1>
      <Absolute_Orbit>+15228</Absolute_Orbit>
      <X unit="m">-1490420.157814</X>
      <Y unit="m">3981973.985324</Y>
      <Z unit="m">5646381.500114</Z>
      <VX unit="m/s">-90.535797</VX>
      <VY unit="m/s">6194.955593</VY>
      <VZ unit="m/s">-4382.439312</VZ>
      <Quality>NOMINAL</Quality>
    </OSV>
    <OSV>
      <TAI>TAI=2017-02-10T23:23:29.000000</TAI>
      <UTC>UTC=2017-02-10T23:22:52.000000</UTC>
      <UT1>UT1=2017-02-10T23:22:52.540903</UT1>
      <Absolute_Orbit>+15228</Absolute_Orbit>
      <X unit="m">-1491196.961475</X>
      <Y unit="m">4043699.949753</Y>
      <Z unit="m">5602239.336387</Z>
      <VX unit="m/s">-64.834250</VX>
      <VY unit="m/s">6150.115563</VY>
      <VZ unit="m/s">-4445.910700</VZ>
      <Quality>NOMINAL</Quality>
    </OSV>
    <OSV>
      <TAI>TAI=2017-02-10T23:23:39.000000</TAI>
      <UTC>UTC=2017-02-10T23:23:02.000000</UTC>
      <UT1>UT1=2017-02-10T23:23:02.540902</UT1>
      <Absolute_Orbit>+15228</Absolute_Orbit>
      <X unit="m">-1491717.037232</X>
      <Y unit="m">4104973.870780</Y>
      <Z unit="m">5557464.951900</Z>
      <VX unit="m/s">-39.190871</VX>
      <VY unit="m/s">6104.547766</VY>
      <VZ unit="m/s">-4508.882272</VZ>
      <Quality>NOMINAL</Quality>
    </OSV>
    <OSV>
      <TAI>TAI=2017-02-10T23:23:49.000000</TAI>
      <UTC>UTC=2017-02-10T23:23:12.000000</UTC>
      <UT1>UT1=2017-02-10T23:23:12.540902</UT1>
      <Absolute_Orbit>+15228</Absolute_Orbit>
      <X unit="m">-1491980.986420</X>
      <Y unit="m">4165788.496430</Y>
      <Z unit="m">5512063.380551</Z>
      <VX unit="m/s">-13.609590</VX>
      <VY unit="m/s">6058.257354</VY>
      <VZ unit="m/s">-4571.346891</VZ>
      <Quality>NOMINAL</Quality>
    </OSV>
    <OSV>
      <TAI>TAI=2017-02-10T23:23:59.000000</TAI>
      <UTC>UTC=2017-02-10T23:23:22.000000</UTC>
      <UT1>UT1=2017-02-10T23:23:22.540902</UT1>
      <Absolute_Orbit>+15228</Absolute_Orbit>
      <X unit="m">-1491989.449605</X>
      <Y unit="m">4226136.626688</Y>
      <Z unit="m">5466039.727327</Z>
      <VX unit="m/s">11.905678</VX>
      <VY unit="m/s">6011.249567</VY>
      <VZ unit="m/s">-4633.297475</VZ>
      <Quality>NOMINAL</Quality>
    </OSV>
    <OSV>
      <TAI>TAI=2017-02-10T23:24:09.000000</TAI>
      <UTC>UTC=2017-02-10T23:23:32.000000</UTC>
      <UT1>UT1=2017-02-10T23:23:32.540902</UT1>
      <Absolute_Orbit>+15228</Absolute_Orbit>
      <X unit="m">-1491743.106436</X>
      <Y unit="m">4286011.114375</Y>
      <Z unit="m">5419399.167750</Z>
      <VX unit="m/s">37.351031</VX>
      <VY unit="m/s">5963.529730</VY>
      <VZ unit="m/s">-4694.726997</VZ>
      <Quality>NOMINAL</Quality>
    </OSV>
    <OSV>
      <TAI>TAI=2017-02-10T23:24:19.000000</TAI>
      <UTC>UTC=2017-02-10T23:23:42.000000</UTC>
      <UT1>UT1=2017-02-10T23:23:42.540902</UT1>
      <Absolute_Orbit>+15228</Absolute_Orbit>
      <X unit="m">-1491242.675507</X>
      <Y unit="m">4345404.866011</Y>
      <Z unit="m">5372146.947314</Z>
      <VX unit="m/s">62.722583</VX>
      <VY unit="m/s">5915.103260</VY>
      <VZ unit="m/s">-4755.628489</VZ>
      <Quality>NOMINAL</Quality>
    </OSV>
    <OSV>
      <TAI>TAI=2017-02-10T23:24:29.000000</TAI>
      <UTC>UTC=2017-02-10T23:23:52.000000</UTC>
      <UT1>UT1=2017-02-10T23:23:52.540901</UT1>
      <Absolute_Orbit>+15228</Absolute_Orbit>
      <X unit="m">-1490488.914199</X>
      <Y unit="m">4404310.842675</Y>
      <Z unit="m">5324288.380916</Z>
      <VX unit="m/s">88.016462</VX>
      <VY unit="m/s">5865.975657</VY>
      <VZ unit="m/s">-4815.995039</VZ>
      <Quality>NOMINAL</Quality>
    </OSV>
    <OSV>
      <TAI>TAI=2017-02-10T23:24:39.000000</TAI>
      <UTC>UTC=2017-02-10T23:24:02.000000</UTC>
      <UT1>UT1=2017-02-10T23:24:02.540901</UT1>
      <Absolute_Orbit>+15228</Absolute_Orbit>
      <X unit="m">-1489482.618528</X>
      <Y unit="m">4462722.060891</Y>
      <Z unit="m">5275828.852274</Z>
      <VX unit="m/s">113.228813</VX>
      <VY unit="m/s">5816.152509</VY>
      <VZ unit="m/s">-4875.819794</VZ>
      <Quality>NOMINAL</Quality>
    </OSV>
    <OSV>
      <TAI>TAI=2017-02-10T23:24:49.000000</TAI>
      <UTC>UTC=2017-02-10T23:24:12.000000</UTC>
      <UT1>UT1=2017-02-10T23:24:12.540901</UT1>
      <Absolute_Orbit>+15228</Absolute_Orbit>
      <X unit="m">-1488224.622976</X>
      <Y unit="m">4520631.593484</Y>
      <Z unit="m">5226773.813353</Z>
      <VX unit="m/s">138.355798</VX>
      <VY unit="m/s">5765.639489</VY>
      <VZ unit="m/s">-4935.095962</VZ>
      <Quality>NOMINAL</Quality>
    </OSV>
    <OSV>
      <TAI>TAI=2017-02-10T23:24:59.000000</TAI>
      <UTC>UTC=2017-02-10T23:24:22.000000</UTC>
      <UT1>UT1=2017-02-10T23:24:22.540901</UT1>
      <Absolute_Orbit>+15228</Absolute_Orbit>
      <X unit="m">-1486715.800325</X>
      <Y unit="m">4578032.570446</Y>
      <Z unit="m">5177128.783754</Z>
      <VX unit="m/s">163.393596</VX>
      <VY unit="m/s">5714.442355</VY>
      <VZ unit="m/s">-4993.816811</VZ>
      <Quality>NOMINAL</Quality>
    </OSV>
    <OSV>
      <TAI>TAI=2017-02-10T23:25:09.000000</TAI>
      <UTC>UTC=2017-02-10T23:24:32.000000</UTC>
      <UT1>UT1=2017-02-10T23:24:32.540901</UT1>
      <Absolute_Orbit>+15228</Absolute_Orbit>
      <X unit="m">-1484957.061476</X>
      <Y unit="m">4634918.179777</Y>
      <Z unit="m">5126899.350087</Z>
      <VX unit="m/s">188.338405</VX>
      <VY unit="m/s">5662.566950</VY>
      <VZ unit="m/s">-5051.975671</VZ>
      <Quality>NOMINAL</Quality>
    </OSV>
    <OSV>
      <TAI>TAI=2017-02-10T23:25:19.000000</TAI>
      <UTC>UTC=2017-02-10T23:24:42.000000</UTC>
      <UT1>UT1=2017-02-10T23:24:42.540901</UT1>
      <Absolute_Orbit>+15228</Absolute_Orbit>
      <X unit="m">-1482949.355265</X>
      <Y unit="m">4691281.668344</Y>
      <Z unit="m">5076091.165356</Z>
      <VX unit="m/s">213.186441</VX>
      <VY unit="m/s">5610.019200</VY>
      <VZ unit="m/s">-5109.565933</VZ>
      <Quality>NOMINAL</Quality>
    </OSV>
    <OSV>
      <TAI>TAI=2017-02-10T23:25:29.000000</TAI>
      <UTC>UTC=2017-02-10T23:24:52.000000</UTC>
      <UT1>UT1=2017-02-10T23:24:52.540900</UT1>
      <Absolute_Orbit>+15228</Absolute_Orbit>
      <X unit="m">-1480693.668270</X>
      <Y unit="m">4747116.342684</Y>
      <Z unit="m">5024709.948323</Z>
      <VX unit="m/s">237.933939</VX>
      <VY unit="m/s">5556.805114</VY>
      <VZ unit="m/s">-5166.581053</VZ>
      <Quality>NOMINAL</Quality>
    </OSV>
    <OSV>
      <TAI>TAI=2017-02-10T23:25:39.000000</TAI>
      <UTC>UTC=2017-02-10T23:25:02.000000</UTC>
      <UT1>UT1=2017-02-10T23:25:02.540900</UT1>
      <Absolute_Orbit>+15228</Absolute_Orbit>
      <X unit="m">-1478191.024608</X>
      <Y unit="m">4802415.569841</Y>
      <Z unit="m">4972761.482848</Z>
      <VX unit="m/s">262.577154</VX>
      <VY unit="m/s">5502.930782</VY>
      <VZ unit="m/s">-5223.014550</VZ>
      <Quality>NOMINAL</Quality>
    </OSV>
    <OSV>
      <TAI>TAI=2017-02-10T23:25:49.000000</TAI>
      <UTC>UTC=2017-02-10T23:25:12.000000</UTC>
      <UT1>UT1=2017-02-10T23:25:12.540900</UT1>
      <Absolute_Orbit>+15228</Absolute_Orbit>
      <X unit="m">-1475442.485742</X>
      <Y unit="m">4857172.778167</Y>
      <Z unit="m">4920251.617273</Z>
      <VX unit="m/s">287.112362</VX>
      <VY unit="m/s">5448.402376</VY>
      <VZ unit="m/s">-5278.860008</VZ>
      <Quality>NOMINAL</Quality>
    </OSV>
    <OSV>
      <TAI>TAI=2017-02-10T23:25:59.000000</TAI>
      <UTC>UTC=2017-02-10T23:25:22.000000</UTC>
      <UT1>UT1=2017-02-10T23:25:22.540900</UT1>
      <Absolute_Orbit>+15228</Absolute_Orbit>
      <X unit="m">-1472449.150263</X>
      <Y unit="m">4911381.458120</Y>
      <Z unit="m">4867186.263775</Z>
      <VX unit="m/s">311.535860</VX>
      <VY unit="m/s">5393.226149</VY>
      <VZ unit="m/s">-5334.111077</VZ>
      <Quality>NOMINAL</Quality>
    </OSV>
    <OSV>
      <TAI>TAI=2017-02-10T23:26:09.000000</TAI>
      <UTC>UTC=2017-02-10T23:25:32.000000</UTC>
      <UT1>UT1=2017-02-10T23:25:32.540900</UT1>
      <Absolute_Orbit>+15228</Absolute_Orbit>
      <X unit="m">-1469212.153686</X>
      <Y unit="m">4965035.163051</Y>
      <Z unit="m">4813571.397728</Z>
      <VX unit="m/s">335.843967</VX>
      <VY unit="m/s">5337.408434</VY>
      <VZ unit="m/s">-5388.761471</VZ>
      <Quality>NOMINAL</Quality>
    </OSV>
    <OSV>
      <TAI>TAI=2017-02-10T23:26:19.000000</TAI>
      <UTC>UTC=2017-02-10T23:25:42.000000</UTC>
      <UT1>UT1=2017-02-10T23:25:42.540899</UT1>
      <Absolute_Orbit>+15228</Absolute_Orbit>
      <X unit="m">-1465732.668229</X>
      <Y unit="m">5018127.510036</Y>
      <Z unit="m">4759413.057015</Z>
      <VX unit="m/s">360.033024</VX>
      <VY unit="m/s">5280.955643</VY>
      <VZ unit="m/s">-5442.804974</VZ>
      <Quality>NOMINAL</Quality>
    </OSV>
    <OSV>
      <TAI>TAI=2017-02-10T23:26:29.000000</TAI>
      <UTC>UTC=2017-02-10T23:25:52.000000</UTC>
      <UT1>UT1=2017-02-10T23:25:52.540899</UT1>
      <Absolute_Orbit>+15228</Absolute_Orbit>
      <X unit="m">-1462011.902605</X>
      <Y unit="m">5070652.180706</Y>
      <Z unit="m">4704717.341394</Z>
      <VX unit="m/s">384.099394</VX>
      <VY unit="m/s">5223.874265</VY>
      <VZ unit="m/s">-5496.235435</VZ>
      <Quality>NOMINAL</Quality>
    </OSV>
    <OSV>
      <TAI>TAI=2017-02-10T23:26:39.000000</TAI>
      <UTC>UTC=2017-02-10T23:26:02.000000</UTC>
      <UT1>UT1=2017-02-10T23:26:02.540899</UT1>
      <Absolute_Orbit>+15228</Absolute_Orbit>
      <X unit="m">-1458051.101776</X>
      <Y unit="m">5122602.921987</Y>
      <Z unit="m">4649490.411779</Z>
      <VX unit="m/s">408.039466</VX>
      <VY unit="m/s">5166.170867</VY>
      <VZ unit="m/s">-5549.046774</VZ>
      <Quality>NOMINAL</Quality>
    </OSV>
    <OSV>
      <TAI>TAI=2017-02-10T23:26:49.000000</TAI>
      <UTC>UTC=2017-02-10T23:26:12.000000</UTC>
      <UT1>UT1=2017-02-10T23:26:12.540899</UT1>
      <Absolute_Orbit>+15228</Absolute_Orbit>
      <X unit="m">-1453851.546702</X>
      <Y unit="m">5173973.546864</Y>
      <Z unit="m">4593738.489510</Z>
      <VX unit="m/s">431.849650</VX>
      <VY unit="m/s">5107.852094</VY>
      <VZ unit="m/s">-5601.232978</VZ>
      <Quality>NOMINAL</Quality>
    </OSV>
    <OSV>
      <TAI>TAI=2017-02-10T23:26:59.000000</TAI>
      <UTC>UTC=2017-02-10T23:26:22.000000</UTC>
      <UT1>UT1=2017-02-10T23:26:22.540899</UT1>
      <Absolute_Orbit>+15228</Absolute_Orbit>
      <X unit="m">-1449414.554101</X>
      <Y unit="m">5224757.935134</Y>
      <Z unit="m">4537467.855654</Z>
      <VX unit="m/s">455.526381</VX>
      <VY unit="m/s">5048.924664</VY>
      <VZ unit="m/s">-5652.788105</VZ>
      <Quality>NOMINAL</Quality>
    </OSV>
    <OSV>
      <TAI>TAI=2017-02-10T23:27:09.000000</TAI>
      <UTC>UTC=2017-02-10T23:26:32.000000</UTC>
      <UT1>UT1=2017-02-10T23:26:32.540898</UT1>
      <Absolute_Orbit>+15228</Absolute_Orbit>
      <X unit="m">-1444741.476218</X>
      <Y unit="m">5274950.034151</Y>
      <Z unit="m">4480684.850359</Z>
      <VX unit="m/s">479.066118</VX>
      <VY unit="m/s">4989.395370</VY>
      <VZ unit="m/s">-5703.706282</VZ>
      <Quality>NOMINAL</Quality>
    </OSV>
    <OSV>
      <TAI>TAI=2017-02-10T23:27:19.000000</TAI>
      <UTC>UTC=2017-02-10T23:26:42.000000</UTC>
      <UT1>UT1=2017-02-10T23:26:42.540898</UT1>
      <Absolute_Orbit>+15228</Absolute_Orbit>
      <X unit="m">-1439833.700576</X>
      <Y unit="m">5324543.859492</Y>
      <Z unit="m">4423395.872189</Z>
      <VX unit="m/s">502.465347</VX>
      <VY unit="m/s">4929.271081</VY>
      <VZ unit="m/s">-5753.981707</VZ>
      <Quality>NOMINAL</Quality>
    </OSV>
    <OSV>
      <TAI>TAI=2017-02-10T23:27:29.000000</TAI>
      <UTC>UTC=2017-02-10T23:26:52.000000</UTC>
      <UT1>UT1=2017-02-10T23:26:52.540898</UT1>
      <Absolute_Orbit>+15228</Absolute_Orbit>
      <X unit="m">-1434692.649739</X>
      <Y unit="m">5373533.495780</Y>
      <Z unit="m">4365607.377387</Z>
      <VX unit="m/s">525.720575</VX>
      <VY unit="m/s">4868.558736</VY>
      <VZ unit="m/s">-5803.608650</VZ>
      <Quality>NOMINAL</Quality>
    </OSV>
    <OSV>
      <TAI>TAI=2017-02-10T23:27:39.000000</TAI>
      <UTC>UTC=2017-02-10T23:27:02.000000</UTC>
      <UT1>UT1=2017-02-10T23:27:02.540898</UT1>
      <Absolute_Orbit>+15228</Absolute_Orbit>
      <X unit="m">-1429319.781067</X>
      <Y unit="m">5421913.097450</Y>
      <Z unit="m">4307325.879183</Z>
      <VX unit="m/s">548.828336</VX>
      <VY unit="m/s">4807.265349</VY>
      <VZ unit="m/s">-5852.581450</VZ>
      <Quality>NOMINAL</Quality>
    </OSV>
    <OSV>
      <TAI>TAI=2017-02-10T23:27:49.000000</TAI>
      <UTC>UTC=2017-02-10T23:27:12.000000</UTC>
      <UT1>UT1=2017-02-10T23:27:12.540898</UT1>
      <Absolute_Orbit>+15228</Absolute_Orbit>
      <X unit="m">-1423716.586470</X>
      <Y unit="m">5469676.889484</Y>
      <Z unit="m">4248557.947066</Z>
      <VX unit="m/s">571.785191</VX>
      <VY unit="m/s">4745.398005</VY>
      <VZ unit="m/s">-5900.894520</VZ>
      <Quality>NOMINAL</Quality>
    </OSV>
    <OSV>
      <TAI>TAI=2017-02-10T23:27:59.000000</TAI>
      <UTC>UTC=2017-02-10T23:27:22.000000</UTC>
      <UT1>UT1=2017-02-10T23:27:22.540898</UT1>
      <Absolute_Orbit>+15228</Absolute_Orbit>
      <X unit="m">-1417884.592130</X>
      <Y unit="m">5516819.168091</Y>
      <Z unit="m">4189310.206028</Z>
      <VX unit="m/s">594.587722</VX>
      <VY unit="m/s">4682.963862</VY>
      <VZ unit="m/s">-5948.542343</VZ>
      <Quality>NOMINAL</Quality>
    </OSV>
    <OSV>
      <TAI>TAI=2017-02-10T23:28:09.000000</TAI>
      <UTC>UTC=2017-02-10T23:27:32.000000</UTC>
      <UT1>UT1=2017-02-10T23:27:32.540897</UT1>
      <Absolute_Orbit>+15228</Absolute_Orbit>
      <X unit="m">-1411825.358229</X>
      <Y unit="m">5563334.301419</Y>
      <Z unit="m">4129589.335755</Z>
      <VX unit="m/s">617.232543</VX>
      <VY unit="m/s">4619.970149</VY>
      <VZ unit="m/s">-5995.519476</VZ>
      <Quality>NOMINAL</Quality>
    </OSV>
    <OSV>
      <TAI>TAI=2017-02-10T23:28:19.000000</TAI>
      <UTC>UTC=2017-02-10T23:27:42.000000</UTC>
      <UT1>UT1=2017-02-10T23:27:42.540897</UT1>
      <Absolute_Orbit>+15228</Absolute_Orbit>
      <X unit="m">-1405540.478699</X>
      <Y unit="m">5609216.730257</Y>
      <Z unit="m">4069402.069972</Z>
      <VX unit="m/s">639.716289</VX>
      <VY unit="m/s">4556.424167</VY>
      <VZ unit="m/s">-6041.820553</VZ>
      <Quality>NOMINAL</Quality>
    </OSV>
    <OSV>
      <TAI>TAI=2017-02-10T23:28:29.000000</TAI>
      <UTC>UTC=2017-02-10T23:27:52.000000</UTC>
      <UT1>UT1=2017-02-10T23:27:52.540897</UT1>
      <Absolute_Orbit>+15228</Absolute_Orbit>
      <X unit="m">-1399031.580964</X>
      <Y unit="m">5654460.968693</Y>
      <Z unit="m">4008755.195730</Z>
      <VX unit="m/s">662.035627</VX>
      <VY unit="m/s">4492.333288</VY>
      <VZ unit="m/s">-6087.440281</VZ>
      <Quality>NOMINAL</Quality>
    </OSV>
    <OSV>
      <TAI>TAI=2017-02-10T23:28:39.000000</TAI>
      <UTC>UTC=2017-02-10T23:28:02.000000</UTC>
      <UT1>UT1=2017-02-10T23:28:02.540897</UT1>
      <Absolute_Orbit>+15228</Absolute_Orbit>
      <X unit="m">-1392300.325659</X>
      <Y unit="m">5699061.604836</Y>
      <Z unit="m">3947655.552649</Z>
      <VX unit="m/s">684.187249</VX>
      <VY unit="m/s">4427.704954</VY>
      <VZ unit="m/s">-6132.373444</VZ>
      <Quality>NOMINAL</Quality>
    </OSV>
    <OSV>
      <TAI>TAI=2017-02-10T23:28:49.000000</TAI>
      <UTC>UTC=2017-02-10T23:28:12.000000</UTC>
      <UT1>UT1=2017-02-10T23:28:12.540897</UT1>
      <Absolute_Orbit>+15228</Absolute_Orbit>
      <X unit="m">-1385348.406359</X>
      <Y unit="m">5743013.301558</Y>
      <Z unit="m">3886110.032138</Z>
      <VX unit="m/s">706.167876</VX>
      <VY unit="m/s">4362.546675</VY>
      <VZ unit="m/s">-6176.614903</VZ>
      <Quality>NOMINAL</Quality>
    </OSV>
    <OSV>
      <TAI>TAI=2017-02-10T23:28:59.000000</TAI>
      <UTC>UTC=2017-02-10T23:28:22.000000</UTC>
      <UT1>UT1=2017-02-10T23:28:22.540896</UT1>
      <Absolute_Orbit>+15228</Absolute_Orbit>
      <X unit="m">-1378177.549307</X>
      <Y unit="m">5786310.797251</Y>
      <Z unit="m">3824125.576643</Z>
      <VX unit="m/s">727.974259</VX>
      <VY unit="m/s">4296.866029</VY>
      <VZ unit="m/s">-6220.159601</VZ>
      <Quality>NOMINAL</Quality>
    </OSV>
    <OSV>
      <TAI>TAI=2017-02-10T23:29:09.000000</TAI>
      <UTC>UTC=2017-02-10T23:28:32.000000</UTC>
      <UT1>UT1=2017-02-10T23:28:32.540896</UT1>
      <Absolute_Orbit>+15228</Absolute_Orbit>
      <X unit="m">-1370789.513096</X>
      <Y unit="m">5828948.906430</Y>
      <Z unit="m">3761709.178816</Z>
      <VX unit="m/s">749.603177</VX>
      <VY unit="m/s">4230.670662</VY>
      <VZ unit="m/s">-6263.002556</VZ>
      <Quality>NOMINAL</Quality>
    </OSV>
    <OSV>
      <TAI>TAI=2017-02-10T23:29:19.000000</TAI>
      <UTC>UTC=2017-02-10T23:28:42.000000</UTC>
      <UT1>UT1=2017-02-10T23:28:42.540896</UT1>
      <Absolute_Orbit>+15228</Absolute_Orbit>
      <X unit="m">-1363186.088360</X>
      <Y unit="m">5870922.520416</Y>
      <Z unit="m">3698867.880653</Z>
      <VX unit="m/s">771.051439</VX>
      <VY unit="m/s">4163.968285</VY>
      <VZ unit="m/s">-6305.138869</VZ>
      <Quality>NOMINAL</Quality>
    </OSV>
    <OSV>
      <TAI>TAI=2017-02-10T23:29:29.000000</TAI>
      <UTC>UTC=2017-02-10T23:28:52.000000</UTC>
      <UT1>UT1=2017-02-10T23:28:52.540896</UT1>
      <Absolute_Orbit>+15228</Absolute_Orbit>
      <X unit="m">-1355369.097475</X>
      <Y unit="m">5912226.607967</Y>
      <Z unit="m">3635608.772712</Z>
      <VX unit="m/s">792.315886</VX>
      <VY unit="m/s">4096.766673</VY>
      <VZ unit="m/s">-6346.563721</VZ>
      <Quality>NOMINAL</Quality>
    </OSV>
    <OSV>
      <TAI>TAI=2017-02-10T23:29:39.000000</TAI>
      <UTC>UTC=2017-02-10T23:29:02.000000</UTC>
      <UT1>UT1=2017-02-10T23:29:02.540896</UT1>
      <Absolute_Orbit>+15228</Absolute_Orbit>
      <X unit="m">-1347340.394251</X>
      <Y unit="m">5952856.215911</Y>
      <Z unit="m">3571938.993331</Z>
      <VX unit="m/s">813.393389</VX>
      <VY unit="m/s">4029.073668</VY>
      <VZ unit="m/s">-6387.272374</VZ>
      <Quality>NOMINAL</Quality>
    </OSV>
    <OSV>
      <TAI>TAI=2017-02-10T23:29:49.000000</TAI>
      <UTC>UTC=2017-02-10T23:29:12.000000</UTC>
      <UT1>UT1=2017-02-10T23:29:12.540896</UT1>
      <Absolute_Orbit>+15228</Absolute_Orbit>
      <X unit="m">-1339101.863629</X>
      <Y unit="m">5992806.469742</Y>
      <Z unit="m">3507865.727828</Z>
      <VX unit="m/s">834.280852</VX>
      <VY unit="m/s">3960.897169</VY>
      <VZ unit="m/s">-6427.260175</VZ>
      <Quality>NOMINAL</Quality>
    </OSV>
    <OSV>
      <TAI>TAI=2017-02-10T23:29:59.000000</TAI>
      <UTC>UTC=2017-02-10T23:29:22.000000</UTC>
      <UT1>UT1=2017-02-10T23:29:22.540895</UT1>
      <Absolute_Orbit>+15228</Absolute_Orbit>
      <X unit="m">-1330655.421342</X>
      <Y unit="m">6032072.574280</Y>
      <Z unit="m">3443396.207661</Z>
      <VX unit="m/s">854.975211</VX>
      <VY unit="m/s">3892.245141</VY>
      <VZ unit="m/s">-6466.522551</VZ>
      <Quality>NOMINAL</Quality>
    </OSV>
    <OSV>
      <TAI>TAI=2017-02-10T23:30:09.000000</TAI>
      <UTC>UTC=2017-02-10T23:29:32.000000</UTC>
      <UT1>UT1=2017-02-10T23:29:32.540895</UT1>
      <Absolute_Orbit>+15228</Absolute_Orbit>
      <X unit="m">-1322003.013606</X>
      <Y unit="m">6070649.814302</Y>
      <Z unit="m">3378537.709603</Z>
      <VX unit="m/s">875.473437</VX>
      <VY unit="m/s">3823.125608</VY>
      <VZ unit="m/s">-6505.055011</VZ>
      <Quality>NOMINAL</Quality>
    </OSV>
    <OSV>
      <TAI>TAI=2017-02-10T23:30:19.000000</TAI>
      <UTC>UTC=2017-02-10T23:29:42.000000</UTC>
      <UT1>UT1=2017-02-10T23:29:42.540895</UT1>
      <Absolute_Orbit>+15228</Absolute_Orbit>
      <X unit="m">-1313146.616769</X>
      <Y unit="m">6108533.555134</Y>
      <Z unit="m">3313297.554906</Z>
      <VX unit="m/s">895.772534</VX>
      <VY unit="m/s">3753.546655</VY>
      <VZ unit="m/s">-6542.853151</VZ>
      <Quality>NOMINAL</Quality>
    </OSV>
    <OSV>
      <TAI>TAI=2017-02-10T23:30:29.000000</TAI>
      <UTC>UTC=2017-02-10T23:29:52.000000</UTC>
      <UT1>UT1=2017-02-10T23:29:52.540895</UT1>
      <Absolute_Orbit>+15228</Absolute_Orbit>
      <X unit="m">-1304088.236960</X>
      <Y unit="m">6145719.243244</Y>
      <Z unit="m">3247683.108455</Z>
      <VX unit="m/s">915.869541</VX>
      <VY unit="m/s">3683.516423</VY>
      <VZ unit="m/s">-6579.912648</VZ>
      <Quality>NOMINAL</Quality>
    </OSV>
    <OSV>
      <TAI>TAI=2017-02-10T23:30:39.000000</TAI>
      <UTC>UTC=2017-02-10T23:30:02.000000</UTC>
      <UT1>UT1=2017-02-10T23:30:02.540895</UT1>
      <Absolute_Orbit>+15228</Absolute_Orbit>
      <X unit="m">-1294829.909736</X>
      <Y unit="m">6182202.406810</Y>
      <Z unit="m">3181701.777923</Z>
      <VX unit="m/s">935.761532</VX>
      <VY unit="m/s">3613.043117</VY>
      <VZ unit="m/s">-6616.229266</VZ>
      <Quality>NOMINAL</Quality>
    </OSV>
    <OSV>
      <TAI>TAI=2017-02-10T23:30:49.000000</TAI>
      <UTC>UTC=2017-02-10T23:30:12.000000</UTC>
      <UT1>UT1=2017-02-10T23:30:12.540894</UT1>
      <Absolute_Orbit>+15228</Absolute_Orbit>
      <X unit="m">-1285373.699727</X>
      <Y unit="m">6217978.656311</Y>
      <Z unit="m">3115361.012911</Z>
      <VX unit="m/s">955.445619</VX>
      <VY unit="m/s">3542.134993</VY>
      <VZ unit="m/s">-6651.798855</VZ>
      <Quality>NOMINAL</Quality>
    </OSV>
    <OSV>
      <TAI>TAI=2017-02-10T23:30:59.000000</TAI>
      <UTC>UTC=2017-02-10T23:30:22.000000</UTC>
      <UT1>UT1=2017-02-10T23:30:22.540894</UT1>
      <Absolute_Orbit>+15228</Absolute_Orbit>
      <X unit="m">-1275721.700264</X>
      <Y unit="m">6253043.685095</Y>
      <Z unit="m">3048668.304107</Z>
      <VX unit="m/s">974.918950</VX>
      <VY unit="m/s">3470.800366</VY>
      <VZ unit="m/s">-6686.617352</VZ>
      <Quality>NOMINAL</Quality>
    </OSV>
    <OSV>
      <TAI>TAI=2017-02-10T23:31:09.000000</TAI>
      <UTC>UTC=2017-02-10T23:30:32.000000</UTC>
      <UT1>UT1=2017-02-10T23:30:32.540894</UT1>
      <Absolute_Orbit>+15228</Absolute_Orbit>
      <X unit="m">-1265876.033020</X>
      <Y unit="m">6287393.269915</Y>
      <Z unit="m">2981631.182410</Z>
      <VX unit="m/s">994.178709</VX>
      <VY unit="m/s">3399.047603</VY>
      <VZ unit="m/s">-6720.680779</VZ>
      <Quality>NOMINAL</Quality>
    </OSV>
    <OSV>
      <TAI>TAI=2017-02-10T23:31:19.000000</TAI>
      <UTC>UTC=2017-02-10T23:30:42.000000</UTC>
      <UT1>UT1=2017-02-10T23:30:42.540894</UT1>
      <Absolute_Orbit>+15228</Absolute_Orbit>
      <X unit="m">-1255838.847637</X>
      <Y unit="m">6321023.271468</Y>
      <Z unit="m">2914257.218045</Z>
      <VX unit="m/s">1013.222117</VX>
      <VY unit="m/s">3326.885124</VY>
      <VZ unit="m/s">-6753.985247</VZ>
      <Quality>NOMINAL</Quality>
    </OSV>
    <OSV>
      <TAI>TAI=2017-02-10T23:31:29.000000</TAI>
      <UTC>UTC=2017-02-10T23:30:52.000000</UTC>
      <UT1>UT1=2017-02-10T23:30:52.540894</UT1>
      <Absolute_Orbit>+15228</Absolute_Orbit>
      <X unit="m">-1245612.321356</X>
      <Y unit="m">6353929.634916</Y>
      <Z unit="m">2846554.019685</Z>
      <VX unit="m/s">1032.046434</VX>
      <VY unit="m/s">3254.321399</VY>
      <VZ unit="m/s">-6786.526955</VZ>
      <Quality>NOMINAL</Quality>
    </OSV>
    <OSV>
      <TAI>TAI=2017-02-10T23:31:39.000000</TAI>
      <UTC>UTC=2017-02-10T23:31:02.000000</UTC>
      <UT1>UT1=2017-02-10T23:31:02.540893</UT1>
      <Absolute_Orbit>+15228</Absolute_Orbit>
      <X unit="m">-1235198.658648</X>
      <Y unit="m">6386108.390386</Y>
      <Z unit="m">2778529.233585</Z>
      <VX unit="m/s">1050.648955</VX>
      <VY unit="m/s">3181.364950</VY>
      <VZ unit="m/s">-6818.302187</VZ>
      <Quality>NOMINAL</Quality>
    </OSV>
    <OSV>
      <TAI>TAI=2017-02-10T23:31:49.000000</TAI>
      <UTC>UTC=2017-02-10T23:31:12.000000</UTC>
      <UT1>UT1=2017-02-10T23:31:12.540893</UT1>
      <Absolute_Orbit>+15228</Absolute_Orbit>
      <X unit="m">-1224600.090837</X>
      <Y unit="m">6417555.653450</Y>
      <Z unit="m">2710190.542697</Z>
      <VX unit="m/s">1069.027013</VX>
      <VY unit="m/s">3108.024348</VY>
      <VZ unit="m/s">-6849.307317</VZ>
      <Quality>NOMINAL</Quality>
    </OSV>
    <OSV>
      <TAI>TAI=2017-02-10T23:31:59.000000</TAI>
      <UTC>UTC=2017-02-10T23:31:22.000000</UTC>
      <UT1>UT1=2017-02-10T23:31:22.540893</UT1>
      <Absolute_Orbit>+15228</Absolute_Orbit>
      <X unit="m">-1213818.875724</X>
      <Y unit="m">6448267.625628</Y>
      <Z unit="m">2641545.665797</Z>
      <VX unit="m/s">1087.177980</VX>
      <VY unit="m/s">3034.308211</VY>
      <VZ unit="m/s">-6879.538806</VZ>
      <Quality>NOMINAL</Quality>
    </OSV>
    <OSV>
      <TAI>TAI=2017-02-10T23:32:09.000000</TAI>
      <UTC>UTC=2017-02-10T23:31:32.000000</UTC>
      <UT1>UT1=2017-02-10T23:31:32.540893</UT1>
      <Absolute_Orbit>+15228</Absolute_Orbit>
      <X unit="m">-1202857.297210</X>
      <Y unit="m">6478240.594867</Y>
      <Z unit="m">2572602.356609</Z>
      <VX unit="m/s">1105.099265</VX>
      <VY unit="m/s">2960.225207</VY>
      <VZ unit="m/s">-6908.993204</VZ>
      <Quality>NOMINAL</Quality>
    </OSV>
    <OSV>
      <TAI>TAI=2017-02-10T23:32:19.000000</TAI>
      <UTC>UTC=2017-02-10T23:31:42.000000</UTC>
      <UT1>UT1=2017-02-10T23:31:42.540893</UT1>
      <Absolute_Orbit>+15228</Absolute_Orbit>
      <X unit="m">-1191717.664914</X>
      <Y unit="m">6507470.936011</Y>
      <Z unit="m">2503368.402919</Z>
      <VX unit="m/s">1122.788314</VX>
      <VY unit="m/s">2885.784049</VY>
      <VZ unit="m/s">-6937.667151</VZ>
      <Quality>NOMINAL</Quality>
    </OSV>
    <OSV>
      <TAI>TAI=2017-02-10T23:32:29.000000</TAI>
      <UTC>UTC=2017-02-10T23:31:52.000000</UTC>
      <UT1>UT1=2017-02-10T23:31:52.540893</UT1>
      <Absolute_Orbit>+15228</Absolute_Orbit>
      <X unit="m">-1180402.313787</X>
      <Y unit="m">6535955.111271</Y>
      <Z unit="m">2433851.625672</Z>
      <VX unit="m/s">1140.242614</VX>
      <VY unit="m/s">2810.993496</VY>
      <VZ unit="m/s">-6965.557375</VZ>
      <Quality>NOMINAL</Quality>
    </OSV>
    <OSV>
      <TAI>TAI=2017-02-10T23:32:39.000000</TAI>
      <UTC>UTC=2017-02-10T23:32:02.000000</UTC>
      <UT1>UT1=2017-02-10T23:32:02.540892</UT1>
      <Absolute_Orbit>+15228</Absolute_Orbit>
      <X unit="m">-1168913.603728</X>
      <Y unit="m">6563689.670684</Y>
      <Z unit="m">2364059.878079</Z>
      <VX unit="m/s">1157.459691</VX>
      <VY unit="m/s">2735.862353</VY>
      <VZ unit="m/s">-6992.660697</VZ>
      <Quality>NOMINAL</Quality>
    </OSV>
    <OSV>
      <TAI>TAI=2017-02-10T23:32:49.000000</TAI>
      <UTC>UTC=2017-02-10T23:32:12.000000</UTC>
      <UT1>UT1=2017-02-10T23:32:12.540892</UT1>
      <Absolute_Orbit>+15228</Absolute_Orbit>
      <X unit="m">-1157253.919188</X>
      <Y unit="m">6590671.252553</Y>
      <Z unit="m">2294001.044701</Z>
      <VX unit="m/s">1174.437107</VX>
      <VY unit="m/s">2660.399468</VY>
      <VZ unit="m/s">-7018.974026</VZ>
      <Quality>NOMINAL</Quality>
    </OSV>
    <OSV>
      <TAI>TAI=2017-02-10T23:32:59.000000</TAI>
      <UTC>UTC=2017-02-10T23:32:22.000000</UTC>
      <UT1>UT1=2017-02-10T23:32:22.540892</UT1>
      <Absolute_Orbit>+15228</Absolute_Orbit>
      <X unit="m">-1145425.668771</X>
      <Y unit="m">6616896.583884</Y>
      <Z unit="m">2223683.040538</Z>
      <VX unit="m/s">1191.172469</VX>
      <VY unit="m/s">2584.613732</VY>
      <VZ unit="m/s">-7044.494364</VZ>
      <Quality>NOMINAL</Quality>
    </OSV>
    <OSV>
      <TAI>TAI=2017-02-10T23:33:09.000000</TAI>
      <UTC>UTC=2017-02-10T23:32:32.000000</UTC>
      <UT1>UT1=2017-02-10T23:32:32.540892</UT1>
      <Absolute_Orbit>+15228</Absolute_Orbit>
      <X unit="m">-1133431.284837</X>
      <Y unit="m">6642362.480806</Y>
      <Z unit="m">2153113.810112</Z>
      <VX unit="m/s">1207.663422</VX>
      <VY unit="m/s">2508.514078</VY>
      <VZ unit="m/s">-7069.218804</VZ>
      <Quality>NOMINAL</Quality>
    </OSV>
    <OSV>
      <TAI>TAI=2017-02-10T23:33:19.000000</TAI>
      <UTC>UTC=2017-02-10T23:32:42.000000</UTC>
      <UT1>UT1=2017-02-10T23:32:42.540892</UT1>
      <Absolute_Orbit>+15228</Absolute_Orbit>
      <X unit="m">-1121273.223086</X>
      <Y unit="m">6667065.848970</Y>
      <Z unit="m">2082301.326543</Z>
      <VX unit="m/s">1223.907651</VX>
      <VY unit="m/s">2432.109477</VY>
      <VZ unit="m/s">-7093.144534</VZ>
      <Quality>NOMINAL</Quality>
    </OSV>
    <OSV>
      <TAI>TAI=2017-02-10T23:33:29.000000</TAI>
      <UTC>UTC=2017-02-10T23:32:52.000000</UTC>
      <UT1>UT1=2017-02-10T23:32:52.540891</UT1>
      <Absolute_Orbit>+15228</Absolute_Orbit>
      <X unit="m">-1108953.962150</X>
      <Y unit="m">6691003.683944</Y>
      <Z unit="m">2011253.590613</Z>
      <VX unit="m/s">1239.902884</VX>
      <VY unit="m/s">2355.408942</VY>
      <VZ unit="m/s">-7116.268831</VZ>
      <Quality>NOMINAL</Quality>
    </OSV>
    <OSV>
      <TAI>TAI=2017-02-10T23:33:39.000000</TAI>
      <UTC>UTC=2017-02-10T23:33:02.000000</UTC>
      <UT1>UT1=2017-02-10T23:33:02.540891</UT1>
      <Absolute_Orbit>+15228</Absolute_Orbit>
      <X unit="m">-1096476.003179</X>
      <Y unit="m">6714173.071591</Y>
      <Z unit="m">1939978.629854</Z>
      <VX unit="m/s">1255.646889</VX>
      <VY unit="m/s">2278.421521</VY>
      <VZ unit="m/s">-7138.589067</VZ>
      <Quality>NOMINAL</Quality>
    </OSV>
    <OSV>
      <TAI>TAI=2017-02-10T23:33:49.000000</TAI>
      <UTC>UTC=2017-02-10T23:33:12.000000</UTC>
      <UT1>UT1=2017-02-10T23:33:12.540891</UT1>
      <Absolute_Orbit>+15228</Absolute_Orbit>
      <X unit="m">-1083841.869423</X>
      <Y unit="m">6736571.188439</Y>
      <Z unit="m">1868484.497628</Z>
      <VX unit="m/s">1271.137478</VX>
      <VY unit="m/s">2201.156299</VY>
      <VZ unit="m/s">-7160.102706</VZ>
      <Quality>NOMINAL</Quality>
    </OSV>
    <OSV>
      <TAI>TAI=2017-02-10T23:33:59.000000</TAI>
      <UTC>UTC=2017-02-10T23:33:22.000000</UTC>
      <UT1>UT1=2017-02-10T23:33:22.540891</UT1>
      <Absolute_Orbit>+15228</Absolute_Orbit>
      <X unit="m">-1071054.105816</X>
      <Y unit="m">6758195.302040</Y>
      <Z unit="m">1796779.272200</Z>
      <VX unit="m/s">1286.372504</VX>
      <VY unit="m/s">2123.622398</VY>
      <VZ unit="m/s">-7180.807306</VZ>
      <Quality>NOMINAL</Quality>
    </OSV>
    <OSV>
      <TAI>TAI=2017-02-10T23:34:09.000000</TAI>
      <UTC>UTC=2017-02-10T23:33:32.000000</UTC>
      <UT1>UT1=2017-02-10T23:33:32.540891</UT1>
      <Absolute_Orbit>+15228</Absolute_Orbit>
      <X unit="m">-1058115.278545</X>
      <Y unit="m">6779042.771333</Y>
      <Z unit="m">1724871.055787</Z>
      <VX unit="m/s">1301.349862</VX>
      <VY unit="m/s">2045.828972</VY>
      <VZ unit="m/s">-7200.700518</VZ>
      <Quality>NOMINAL</Quality>
    </OSV>
    <OSV>
      <TAI>TAI=2017-02-10T23:34:19.000000</TAI>
      <UTC>UTC=2017-02-10T23:33:42.000000</UTC>
      <UT1>UT1=2017-02-10T23:33:42.540890</UT1>
      <Absolute_Orbit>+15228</Absolute_Orbit>
      <X unit="m">-1045027.974634</X>
      <Y unit="m">6799111.047012</Y>
      <Z unit="m">1652767.973637</Z>
      <VX unit="m/s">1316.067492</VX>
      <VY unit="m/s">1967.785211</VY>
      <VZ unit="m/s">-7219.780088</VZ>
      <Quality>NOMINAL</Quality>
    </OSV>
    <OSV>
      <TAI>TAI=2017-02-10T23:34:29.000000</TAI>
      <UTC>UTC=2017-02-10T23:33:52.000000</UTC>
      <UT1>UT1=2017-02-10T23:33:52.540890</UT1>
      <Absolute_Orbit>+15228</Absolute_Orbit>
      <X unit="m">-1031794.801502</X>
      <Y unit="m">6818397.671813</Y>
      <Z unit="m">1580478.173073</Z>
      <VX unit="m/s">1330.523375</VX>
      <VY unit="m/s">1889.500334</VY>
      <VZ unit="m/s">-7238.043855</VZ>
      <Quality>NOMINAL</Quality>
    </OSV>
    <OSV>
      <TAI>TAI=2017-02-10T23:34:39.000000</TAI>
      <UTC>UTC=2017-02-10T23:34:02.000000</UTC>
      <UT1>UT1=2017-02-10T23:34:02.540890</UT1>
      <Absolute_Orbit>+15228</Absolute_Orbit>
      <X unit="m">-1018418.386529</X>
      <Y unit="m">6836900.280827</Y>
      <Z unit="m">1508009.822524</Z>
      <VX unit="m/s">1344.715535</VX>
      <VY unit="m/s">1810.983594</VY>
      <VZ unit="m/s">-7255.489752</VZ>
      <Quality>NOMINAL</Quality>
    </OSV>
    <OSV>
      <TAI>TAI=2017-02-10T23:34:49.000000</TAI>
      <UTC>UTC=2017-02-10T23:34:12.000000</UTC>
      <UT1>UT1=2017-02-10T23:34:12.540890</UT1>
      <Absolute_Orbit>+15228</Absolute_Orbit>
      <X unit="m">-1004901.376622</X>
      <Y unit="m">6854616.601795</Y>
      <Z unit="m">1435371.110596</Z>
      <VX unit="m/s">1358.642043</VX>
      <VY unit="m/s">1732.244270</VY>
      <VZ unit="m/s">-7272.115807</VZ>
      <Quality>NOMINAL</Quality>
    </OSV>
    <OSV>
      <TAI>TAI=2017-02-10T23:34:59.000000</TAI>
      <UTC>UTC=2017-02-10T23:34:22.000000</UTC>
      <UT1>UT1=2017-02-10T23:34:22.540890</UT1>
      <Absolute_Orbit>+15228</Absolute_Orbit>
      <X unit="m">-991246.437782</X>
      <Y unit="m">6871544.455409</Y>
      <Z unit="m">1362570.245146</Z>
      <VX unit="m/s">1372.301009</VX>
      <VY unit="m/s">1653.291673</VY>
      <VZ unit="m/s">-7287.920144</VZ>
      <Quality>NOMINAL</Quality>
    </OSV>
    <OSV>
      <TAI>TAI=2017-02-10T23:35:09.000000</TAI>
      <UTC>UTC=2017-02-10T23:34:32.000000</UTC>
      <UT1>UT1=2017-02-10T23:34:32.540890</UT1>
      <Absolute_Orbit>+15228</Absolute_Orbit>
      <X unit="m">-977456.254669</X>
      <Y unit="m">6887681.755571</Y>
      <Z unit="m">1289615.452369</Z>
      <VX unit="m/s">1385.690592</VX>
      <VY unit="m/s">1574.135141</VY>
      <VZ unit="m/s">-7302.900979</VZ>
      <Quality>NOMINAL</Quality>
    </OSV>
    <OSV>
      <TAI>TAI=2017-02-10T23:35:19.000000</TAI>
      <UTC>UTC=2017-02-10T23:34:42.000000</UTC>
      <UT1>UT1=2017-02-10T23:34:42.540889</UT1>
      <Absolute_Orbit>+15228</Absolute_Orbit>
      <X unit="m">-963533.530156</X>
      <Y unit="m">6903026.509701</Y>
      <Z unit="m">1216514.975811</Z>
      <VX unit="m/s">1398.808991</VX>
      <VY unit="m/s">1494.784039</VY>
      <VZ unit="m/s">-7317.056626</VZ>
      <Quality>NOMINAL</Quality>
    </OSV>
    <OSV>
      <TAI>TAI=2017-02-10T23:35:29.000000</TAI>
      <UTC>UTC=2017-02-10T23:34:52.000000</UTC>
      <UT1>UT1=2017-02-10T23:34:52.540889</UT1>
      <Absolute_Orbit>+15228</Absolute_Orbit>
      <X unit="m">-949480.984886</X>
      <Y unit="m">6917576.819026</Y>
      <Z unit="m">1143277.075412</Z>
      <VX unit="m/s">1411.654454</VX>
      <VY unit="m/s">1415.247755</VY>
      <VZ unit="m/s">-7330.385493</VZ>
      <Quality>NOMINAL</Quality>
    </OSV>
    <OSV>
      <TAI>TAI=2017-02-10T23:35:39.000000</TAI>
      <UTC>UTC=2017-02-10T23:35:02.000000</UTC>
      <UT1>UT1=2017-02-10T23:35:02.540889</UT1>
      <Absolute_Orbit>+15228</Absolute_Orbit>
      <X unit="m">-935301.356827</X>
      <Y unit="m">6931330.878822</Y>
      <Z unit="m">1069910.026548</Z>
      <VX unit="m/s">1424.225269</VX>
      <VY unit="m/s">1335.535704</VY>
      <VZ unit="m/s">-7342.886084</VZ>
      <Quality>NOMINAL</Quality>
    </OSV>
    <OSV>
      <TAI>TAI=2017-02-10T23:35:49.000000</TAI>
      <UTC>UTC=2017-02-10T23:35:12.000000</UTC>
      <UT1>UT1=2017-02-10T23:35:12.540889</UT1>
      <Absolute_Orbit>+15228</Absolute_Orbit>
      <X unit="m">-920997.400812</X>
      <Y unit="m">6944286.978621</Y>
      <Z unit="m">996422.119062</Z>
      <VX unit="m/s">1436.519773</VX>
      <VY unit="m/s">1255.657325</VY>
      <VZ unit="m/s">-7354.556998</VZ>
      <Quality>NOMINAL</Quality>
    </OSV>
    <OSV>
      <TAI>TAI=2017-02-10T23:35:59.000000</TAI>
      <UTC>UTC=2017-02-10T23:35:22.000000</UTC>
      <UT1>UT1=2017-02-10T23:35:22.540889</UT1>
      <Absolute_Orbit>+15228</Absolute_Orbit>
      <X unit="m">-906571.888079</X>
      <Y unit="m">6956443.502420</Y>
      <Z unit="m">922821.656284</Z>
      <VX unit="m/s">1448.536347</VX>
      <VY unit="m/s">1175.622077</VY>
      <VZ unit="m/s">-7365.396934</VZ>
      <Quality>NOMINAL</Quality>
    </OSV>
    <OSV>
      <TAI>TAI=2017-02-10T23:36:09.000000</TAI>
      <UTC>UTC=2017-02-10T23:35:32.000000</UTC>
      <UT1>UT1=2017-02-10T23:35:32.540888</UT1>
      <Absolute_Orbit>+15228</Absolute_Orbit>
      <X unit="m">-892027.605827</X>
      <Y unit="m">6967798.928921</Y>
      <Z unit="m">849116.954091</Z>
      <VX unit="m/s">1460.273418</VX>
      <VY unit="m/s">1095.439443</VY>
      <VZ unit="m/s">-7375.404683</VZ>
      <Quality>NOMINAL</Quality>
    </OSV>
    <OSV>
      <TAI>TAI=2017-02-10T23:36:19.000000</TAI>
      <UTC>UTC=2017-02-10T23:35:42.000000</UTC>
      <UT1>UT1=2017-02-10T23:35:42.540888</UT1>
      <Absolute_Orbit>+15228</Absolute_Orbit>
      <X unit="m">-877367.356755</X>
      <Y unit="m">6978351.831732</Y>
      <Z unit="m">775316.339974</Z>
      <VX unit="m/s">1471.729459</VX>
      <VY unit="m/s">1015.118924</VY>
      <VZ unit="m/s">-7384.579136</VZ>
      <Quality>NOMINAL</Quality>
    </OSV>
    <OSV>
      <TAI>TAI=2017-02-10T23:36:29.000000</TAI>
      <UTC>UTC=2017-02-10T23:35:52.000000</UTC>
      <UT1>UT1=2017-02-10T23:35:52.540888</UT1>
      <Absolute_Orbit>+15228</Absolute_Orbit>
      <X unit="m">-862593.958605</X>
      <Y unit="m">6988100.879570</Y>
      <Z unit="m">701428.152046</Z>
      <VX unit="m/s">1482.902990</VX>
      <VY unit="m/s">934.670039</VY>
      <VZ unit="m/s">-7392.919283</VZ>
      <Quality>NOMINAL</Quality>
    </OSV>
    <OSV>
      <TAI>TAI=2017-02-10T23:36:39.000000</TAI>
      <UTC>UTC=2017-02-10T23:36:02.000000</UTC>
      <UT1>UT1=2017-02-10T23:36:02.540888</UT1>
      <Absolute_Orbit>+15228</Absolute_Orbit>
      <X unit="m">-847710.243692</X>
      <Y unit="m">6997044.836440</Y>
      <Z unit="m">627460.738047</Z>
      <VX unit="m/s">1493.792575</VX>
      <VY unit="m/s">854.102326</VY>
      <VZ unit="m/s">-7400.424208</VZ>
      <Quality>NOMINAL</Quality>
    </OSV>
    <OSV>
      <TAI>TAI=2017-02-10T23:36:49.000000</TAI>
      <UTC>UTC=2017-02-10T23:36:12.000000</UTC>
      <UT1>UT1=2017-02-10T23:36:12.540888</UT1>
      <Absolute_Orbit>+15228</Absolute_Orbit>
      <X unit="m">-832719.058443</X>
      <Y unit="m">7005182.561826</Y>
      <Z unit="m">553422.454354</Z>
      <VX unit="m/s">1504.396828</VX>
      <VY unit="m/s">773.425337</VY>
      <VZ unit="m/s">-7407.093096</VZ>
      <Quality>NOMINAL</Quality>
    </OSV>
    <OSV>
      <TAI>TAI=2017-02-10T23:36:59.000000</TAI>
      <UTC>UTC=2017-02-10T23:36:22.000000</UTC>
      <UT1>UT1=2017-02-10T23:36:22.540887</UT1>
      <Absolute_Orbit>+15228</Absolute_Orbit>
      <X unit="m">-817623.262924</X>
      <Y unit="m">7012513.010811</Y>
      <Z unit="m">479321.665014</Z>
      <VX unit="m/s">1514.714409</VX>
      <VY unit="m/s">692.648640</VY>
      <VZ unit="m/s">-7412.925228</VZ>
      <Quality>NOMINAL</Quality>
    </OSV>
    <OSV>
      <TAI>TAI=2017-02-10T23:37:09.000000</TAI>
      <UTC>UTC=2017-02-10T23:36:32.000000</UTC>
      <UT1>UT1=2017-02-10T23:36:32.540887</UT1>
      <Absolute_Orbit>+15228</Absolute_Orbit>
      <X unit="m">-802425.730372</X>
      <Y unit="m">7019035.234203</Y>
      <Z unit="m">405166.740754</Z>
      <VX unit="m/s">1524.744023</VX>
      <VY unit="m/s">611.781815</VY>
      <VZ unit="m/s">-7417.919985</VZ>
      <Quality>NOMINAL</Quality>
    </OSV>
    <OSV>
      <TAI>TAI=2017-02-10T23:37:19.000000</TAI>
      <UTC>UTC=2017-02-10T23:36:42.000000</UTC>
      <UT1>UT1=2017-02-10T23:36:42.540887</UT1>
      <Absolute_Orbit>+15228</Absolute_Orbit>
      <X unit="m">-787129.346719</X>
      <Y unit="m">7024748.378666</Y>
      <Z unit="m">330966.058003</Z>
      <VX unit="m/s">1534.484425</VX>
      <VY unit="m/s">530.834454</VY>
      <VZ unit="m/s">-7422.076846</VZ>
      <Quality>NOMINAL</Quality>
    </OSV>
    <OSV>
      <TAI>TAI=2017-02-10T23:37:29.000000</TAI>
      <UTC>UTC=2017-02-10T23:36:52.000000</UTC>
      <UT1>UT1=2017-02-10T23:36:52.540887</UT1>
      <Absolute_Orbit>+15228</Absolute_Orbit>
      <X unit="m">-771737.010124</X>
      <Y unit="m">7029651.686838</Y>
      <Z unit="m">256727.997910</Z>
      <VX unit="m/s">1543.934415</VX>
      <VY unit="m/s">449.816160</VY>
      <VZ unit="m/s">-7425.395389</VZ>
      <Quality>NOMINAL</Quality>
    </OSV>
    <OSV>
      <TAI>TAI=2017-02-10T23:37:39.000000</TAI>
      <UTC>UTC=2017-02-10T23:37:02.000000</UTC>
      <UT1>UT1=2017-02-10T23:37:02.540887</UT1>
      <Absolute_Orbit>+15228</Absolute_Orbit>
      <X unit="m">-756251.630495</X>
      <Y unit="m">7033744.497426</Y>
      <Z unit="m">182460.945366</Z>
      <VX unit="m/s">1553.092844</VX>
      <VY unit="m/s">368.736542</VY>
      <VZ unit="m/s">-7427.875290</VZ>
      <Quality>NOMINAL</Quality>
    </OSV>
    <OSV>
      <TAI>TAI=2017-02-10T23:37:49.000000</TAI>
      <UTC>UTC=2017-02-10T23:37:12.000000</UTC>
      <UT1>UT1=2017-02-10T23:37:12.540887</UT1>
      <Absolute_Orbit>+15228</Absolute_Orbit>
      <X unit="m">-740676.129015</X>
      <Y unit="m">7037026.245285</Y>
      <Z unit="m">108173.288009</Z>
      <VX unit="m/s">1561.958606</VX>
      <VY unit="m/s">287.605219</VY>
      <VZ unit="m/s">-7429.516325</VZ>
      <Quality>NOMINAL</Quality>
    </OSV>
    <OSV>
      <TAI>TAI=2017-02-10T23:37:59.000000</TAI>
      <UTC>UTC=2017-02-10T23:37:22.000000</UTC>
      <UT1>UT1=2017-02-10T23:37:22.540886</UT1>
      <Absolute_Orbit>+15228</Absolute_Orbit>
      <X unit="m">-725013.437666</X>
      <Y unit="m">7039496.461490</Y>
      <Z unit="m">33873.415224</Z>
      <VX unit="m/s">1570.530646</VX>
      <VY unit="m/s">206.431816</VY>
      <VZ unit="m/s">-7430.318365</VZ>
      <Quality>NOMINAL</Quality>
    </OSV>
    <OSV>
      <TAI>TAI=2017-02-10T23:38:09.000000</TAI>
      <UTC>UTC=2017-02-10T23:37:32.000000</UTC>
      <UT1>UT1=2017-02-10T23:37:32.540886</UT1>
      <Absolute_Orbit>+15228</Absolute_Orbit>
      <X unit="m">-709266.498750</X>
      <Y unit="m">7041154.773387</Y>
      <Z unit="m">-40430.282832</Z>
      <VX unit="m/s">1578.807955</VX>
      <VY unit="m/s">125.225961</VY>
      <VZ unit="m/s">-7430.281383</VZ>
      <Quality>NOMINAL</Quality>
    </OSV>
    <OSV>
      <TAI>TAI=2017-02-10T23:38:19.000000</TAI>
      <UTC>UTC=2017-02-10T23:37:42.000000</UTC>
      <UT1>UT1=2017-02-10T23:37:42.540886</UT1>
      <Absolute_Orbit>+15228</Absolute_Orbit>
      <X unit="m">-693438.264416</X>
      <Y unit="m">7042000.904632</Y>
      <Z unit="m">-114729.416212</Z>
      <VX unit="m/s">1586.789572</VX>
      <VY unit="m/s">43.997289</VY>
      <VZ unit="m/s">-7429.405450</VZ>
      <Quality>NOMINAL</Quality>
    </OSV>
    <OSV>
      <TAI>TAI=2017-02-10T23:38:29.000000</TAI>
      <UTC>UTC=2017-02-10T23:37:52.000000</UTC>
      <UT1>UT1=2017-02-10T23:37:52.540886</UT1>
      <Absolute_Orbit>+15228</Absolute_Orbit>
      <X unit="m">-677531.696180</X>
      <Y unit="m">7042034.675218</Y>
      <Z unit="m">-189015.596166</Z>
      <VX unit="m/s">1594.474586</VX>
      <VY unit="m/s">-37.244565</VY>
      <VZ unit="m/s">-7427.690734</VZ>
      <Quality>NOMINAL</Quality>
    </OSV>
    <OSV>
      <TAI>TAI=2017-02-10T23:38:39.000000</TAI>
      <UTC>UTC=2017-02-10T23:38:02.000000</UTC>
      <UT1>UT1=2017-02-10T23:38:02.540886</UT1>
      <Absolute_Orbit>+15228</Absolute_Orbit>
      <X unit="m">-661549.764440</X>
      <Y unit="m">7041256.001494</Y>
      <Z unit="m">-263280.436123</Z>
      <VX unit="m/s">1601.862132</VX>
      <VY unit="m/s">-118.489966</VY>
      <VZ unit="m/s">-7425.137502</VZ>
      <Quality>NOMINAL</Quality>
    </OSV>
    <OSV>
      <TAI>TAI=2017-02-10T23:38:49.000000</TAI>
      <UTC>UTC=2017-02-10T23:38:12.000000</UTC>
      <UT1>UT1=2017-02-10T23:38:12.540885</UT1>
      <Absolute_Orbit>+15228</Absolute_Orbit>
      <X unit="m">-645495.447996</X>
      <Y unit="m">7039664.896183</Y>
      <Z unit="m">-337515.552676</Z>
      <VX unit="m/s">1608.951394</VX>
      <VY unit="m/s">-199.729277</VY>
      <VZ unit="m/s">-7421.746121</VZ>
      <Quality>NOMINAL</Quality>
    </OSV>
    <OSV>
      <TAI>TAI=2017-02-10T23:38:59.000000</TAI>
      <UTC>UTC=2017-02-10T23:38:22.000000</UTC>
      <UT1>UT1=2017-02-10T23:38:22.540885</UT1>
      <Absolute_Orbit>+15228</Absolute_Orbit>
      <X unit="m">-629371.733568</X>
      <Y unit="m">7037261.468351</Y>
      <Z unit="m">-411712.566566</Z>
      <VX unit="m/s">1615.741605</VX>
      <VY unit="m/s">-280.952865</VY>
      <VZ unit="m/s">-7417.517055</VZ>
      <Quality>NOMINAL</Quality>
    </OSV>
    <OSV>
      <TAI>TAI=2017-02-10T23:39:09.000000</TAI>
      <UTC>UTC=2017-02-10T23:38:32.000000</UTC>
      <UT1>UT1=2017-02-10T23:38:32.540885</UT1>
      <Absolute_Orbit>+15228</Absolute_Orbit>
      <X unit="m">-613181.615302</X>
      <Y unit="m">7034045.923385</Y>
      <Z unit="m">-485863.103667</Z>
      <VX unit="m/s">1622.232045</VX>
      <VY unit="m/s">-362.151099</VY>
      <VZ unit="m/s">-7412.450865</VZ>
      <Quality>NOMINAL</Quality>
    </OSV>
    <OSV>
      <TAI>TAI=2017-02-10T23:39:19.000000</TAI>
      <UTC>UTC=2017-02-10T23:38:42.000000</UTC>
      <UT1>UT1=2017-02-10T23:38:42.540885</UT1>
      <Absolute_Orbit>+15228</Absolute_Orbit>
      <X unit="m">-596928.094293</X>
      <Y unit="m">7030018.562951</Y>
      <Z unit="m">-559958.795963</Z>
      <VX unit="m/s">1628.422045</VX>
      <VY unit="m/s">-443.314354</VY>
      <VZ unit="m/s">-7406.548212</VZ>
      <Quality>NOMINAL</Quality>
    </OSV>
    <OSV>
      <TAI>TAI=2017-02-10T23:39:29.000000</TAI>
      <UTC>UTC=2017-02-10T23:38:52.000000</UTC>
      <UT1>UT1=2017-02-10T23:38:52.540885</UT1>
      <Absolute_Orbit>+15228</Absolute_Orbit>
      <X unit="m">-580614.178097</X>
      <Y unit="m">7025179.784934</Y>
      <Z unit="m">-633991.282524</Z>
      <VX unit="m/s">1634.310982</VX>
      <VY unit="m/s">-524.433011</VY>
      <VZ unit="m/s">-7399.809852</VZ>
      <Quality>NOMINAL</Quality>
    </OSV>
    <OSV>
      <TAI>TAI=2017-02-10T23:39:39.000000</TAI>
      <UTC>UTC=2017-02-10T23:39:02.000000</UTC>
      <UT1>UT1=2017-02-10T23:39:02.540885</UT1>
      <Absolute_Orbit>+15228</Absolute_Orbit>
      <X unit="m">-564242.880245</X>
      <Y unit="m">7019530.083376</Y>
      <Z unit="m">-707952.210465</Z>
      <VX unit="m/s">1639.898284</VX>
      <VY unit="m/s">-605.497459</VY>
      <VZ unit="m/s">-7392.236638</VZ>
      <Quality>NOMINAL</Quality>
    </OSV>
    <OSV>
      <TAI>TAI=2017-02-10T23:39:49.000000</TAI>
      <UTC>UTC=2017-02-10T23:39:12.000000</UTC>
      <UT1>UT1=2017-02-10T23:39:12.540884</UT1>
      <Absolute_Orbit>+15228</Absolute_Orbit>
      <X unit="m">-547817.219761</X>
      <Y unit="m">7013070.048395</Y>
      <Z unit="m">-781833.235925</Z>
      <VX unit="m/s">1645.183425</VX>
      <VY unit="m/s">-686.498095</VY>
      <VZ unit="m/s">-7383.829523</VZ>
      <Quality>NOMINAL</Quality>
    </OSV>
    <OSV>
      <TAI>TAI=2017-02-10T23:39:59.000000</TAI>
      <UTC>UTC=2017-02-10T23:39:22.000000</UTC>
      <UT1>UT1=2017-02-10T23:39:22.540884</UT1>
      <Absolute_Orbit>+15228</Absolute_Orbit>
      <X unit="m">-531340.220671</X>
      <Y unit="m">7005800.366086</Y>
      <Z unit="m">-855626.025037</Z>
      <VX unit="m/s">1650.165930</VX>
      <VY unit="m/s">-767.425326</VY>
      <VZ unit="m/s">-7374.589553</VZ>
      <Quality>NOMINAL</Quality>
    </OSV>
    <OSV>
      <TAI>TAI=2017-02-10T23:40:09.000000</TAI>
      <UTC>UTC=2017-02-10T23:39:32.000000</UTC>
      <UT1>UT1=2017-02-10T23:39:32.540884</UT1>
      <Absolute_Orbit>+15228</Absolute_Orbit>
      <X unit="m">-514814.911518</X>
      <Y unit="m">6997721.818426</Y>
      <Z unit="m">-929322.254887</Z>
      <VX unit="m/s">1654.845370</VX>
      <VY unit="m/s">-848.269570</VY>
      <VZ unit="m/s">-7364.517870</VZ>
      <Quality>NOMINAL</Quality>
    </OSV>
    <OSV>
      <TAI>TAI=2017-02-10T23:40:19.000000</TAI>
      <UTC>UTC=2017-02-10T23:39:42.000000</UTC>
      <UT1>UT1=2017-02-10T23:39:42.540884</UT1>
      <Absolute_Orbit>+15228</Absolute_Orbit>
      <X unit="m">-498244.324883</X>
      <Y unit="m">6988835.283147</Y>
      <Z unit="m">-1002913.614470</Z>
      <VX unit="m/s">1659.221367</VX>
      <VY unit="m/s">-929.021258</VY>
      <VZ unit="m/s">-7353.615714</VZ>
      <Quality>NOMINAL</Quality>
    </OSV>
    <OSV>
      <TAI>TAI=2017-02-10T23:40:29.000000</TAI>
      <UTC>UTC=2017-02-10T23:39:52.000000</UTC>
      <UT1>UT1=2017-02-10T23:39:52.540884</UT1>
      <Absolute_Orbit>+15228</Absolute_Orbit>
      <X unit="m">-481631.496897</X>
      <Y unit="m">6979141.733604</Y>
      <Z unit="m">-1076391.805641</Z>
      <VX unit="m/s">1663.293589</VX>
      <VY unit="m/s">-1009.670833</VY>
      <VZ unit="m/s">-7341.884418</VZ>
      <Quality>NOMINAL</Quality>
    </OSV>
    <OSV>
      <TAI>TAI=2017-02-10T23:40:39.000000</TAI>
      <UTC>UTC=2017-02-10T23:40:02.000000</UTC>
      <UT1>UT1=2017-02-10T23:40:02.540883</UT1>
      <Absolute_Orbit>+15228</Absolute_Orbit>
      <X unit="m">-464979.466761</X>
      <Y unit="m">6968642.238646</Y>
      <Z unit="m">-1149748.544073</Z>
      <VX unit="m/s">1667.061753</VX>
      <VY unit="m/s">-1090.208751</VY>
      <VZ unit="m/s">-7329.325411</VZ>
      <Quality>NOMINAL</Quality>
    </OSV>
    <OSV>
      <TAI>TAI=2017-02-10T23:40:49.000000</TAI>
      <UTC>UTC=2017-02-10T23:40:12.000000</UTC>
      <UT1>UT1=2017-02-10T23:40:12.540883</UT1>
      <Absolute_Orbit>+15228</Absolute_Orbit>
      <X unit="m">-448291.276262</X>
      <Y unit="m">6957337.962477</Y>
      <Z unit="m">-1222975.560200</Z>
      <VX unit="m/s">1670.525625</VX>
      <VY unit="m/s">-1170.625487</VY>
      <VZ unit="m/s">-7315.940218</VZ>
      <Quality>NOMINAL</Quality>
    </OSV>
    <OSV>
      <TAI>TAI=2017-02-10T23:40:59.000000</TAI>
      <UTC>UTC=2017-02-10T23:40:22.000000</UTC>
      <UT1>UT1=2017-02-10T23:40:22.540883</UT1>
      <Absolute_Orbit>+15228</Absolute_Orbit>
      <X unit="m">-431569.969287</X>
      <Y unit="m">6945230.164495</Y>
      <Z unit="m">-1296064.600163</Z>
      <VX unit="m/s">1673.685020</VX>
      <VY unit="m/s">-1250.911529</VY>
      <VZ unit="m/s">-7301.730457</VZ>
      <Quality>NOMINAL</Quality>
    </OSV>
    <OSV>
      <TAI>TAI=2017-02-10T23:41:09.000000</TAI>
      <UTC>UTC=2017-02-10T23:40:32.000000</UTC>
      <UT1>UT1=2017-02-10T23:40:32.540883</UT1>
      <Absolute_Orbit>+15228</Absolute_Orbit>
      <X unit="m">-414818.591342</X>
      <Y unit="m">6932320.199119</Y>
      <Z unit="m">-1369007.426773</Z>
      <VX unit="m/s">1676.539800</VX>
      <VY unit="m/s">-1331.057384</VY>
      <VZ unit="m/s">-7286.697842</VZ>
      <Quality>NOMINAL</Quality>
    </OSV>
    <OSV>
      <TAI>TAI=2017-02-10T23:41:19.000000</TAI>
      <UTC>UTC=2017-02-10T23:40:42.000000</UTC>
      <UT1>UT1=2017-02-10T23:40:42.540883</UT1>
      <Absolute_Orbit>+15228</Absolute_Orbit>
      <X unit="m">-398040.189061</X>
      <Y unit="m">6918609.515609</Y>
      <Z unit="m">-1441795.820453</Z>
      <VX unit="m/s">1679.089876</VX>
      <VY unit="m/s">-1411.053579</VY>
      <VZ unit="m/s">-7270.844181</VZ>
      <Quality>NOMINAL</Quality>
    </OSV>
    <OSV>
      <TAI>TAI=2017-02-10T23:41:29.000000</TAI>
      <UTC>UTC=2017-02-10T23:40:52.000000</UTC>
      <UT1>UT1=2017-02-10T23:40:52.540882</UT1>
      <Absolute_Orbit>+15228</Absolute_Orbit>
      <X unit="m">-381237.809727</X>
      <Y unit="m">6904099.657871</Y>
      <Z unit="m">-1514421.580180</Z>
      <VX unit="m/s">1681.335208</VX>
      <VY unit="m/s">-1490.890658</VY>
      <VZ unit="m/s">-7254.171376</VZ>
      <Quality>NOMINAL</Quality>
    </OSV>
    <OSV>
      <TAI>TAI=2017-02-10T23:41:39.000000</TAI>
      <UTC>UTC=2017-02-10T23:41:02.000000</UTC>
      <UT1>UT1=2017-02-10T23:41:02.540882</UT1>
      <Absolute_Orbit>+15228</Absolute_Orbit>
      <X unit="m">-364414.500789</X>
      <Y unit="m">6888792.264235</Y>
      <Z unit="m">-1586876.524412</Z>
      <VX unit="m/s">1683.275802</VX>
      <VY unit="m/s">-1570.559189</VY>
      <VZ unit="m/s">-7236.681422</VZ>
      <Quality>NOMINAL</Quality>
    </OSV>
    <OSV>
      <TAI>TAI=2017-02-10T23:41:49.000000</TAI>
      <UTC>UTC=2017-02-10T23:41:12.000000</UTC>
      <UT1>UT1=2017-02-10T23:41:12.540882</UT1>
      <Absolute_Orbit>+15228</Absolute_Orbit>
      <X unit="m">-347573.309381</X>
      <Y unit="m">6872689.067250</Y>
      <Z unit="m">-1659152.492031</Z>
      <VX unit="m/s">1684.911714</VX>
      <VY unit="m/s">-1650.049760</VY>
      <VZ unit="m/s">-7218.376408</VZ>
      <Quality>NOMINAL</Quality>
    </OSV>
    <OSV>
      <TAI>TAI=2017-02-10T23:41:59.000000</TAI>
      <UTC>UTC=2017-02-10T23:41:22.000000</UTC>
      <UT1>UT1=2017-02-10T23:41:22.540882</UT1>
      <Absolute_Orbit>+15228</Absolute_Orbit>
      <X unit="m">-330717.281841</X>
      <Y unit="m">6855791.893456</Y>
      <Z unit="m">-1731241.343270</Z>
      <VX unit="m/s">1686.243049</VX>
      <VY unit="m/s">-1729.352985</VY>
      <VZ unit="m/s">-7199.258516</VZ>
      <Quality>NOMINAL</Quality>
    </OSV>
    <OSV>
      <TAI>TAI=2017-02-10T23:42:09.000000</TAI>
      <UTC>UTC=2017-02-10T23:41:32.000000</UTC>
      <UT1>UT1=2017-02-10T23:41:32.540882</UT1>
      <Absolute_Orbit>+15228</Absolute_Orbit>
      <X unit="m">-313849.463230</X>
      <Y unit="m">6838102.663155</Y>
      <Z unit="m">-1803134.960636</Z>
      <VX unit="m/s">1687.269957</VX>
      <VY unit="m/s">-1808.459501</VY>
      <VZ unit="m/s">-7179.330021</VZ>
      <Quality>NOMINAL</Quality>
    </OSV>
    <OSV>
      <TAI>TAI=2017-02-10T23:42:19.000000</TAI>
      <UTC>UTC=2017-02-10T23:41:42.000000</UTC>
      <UT1>UT1=2017-02-10T23:41:42.540882</UT1>
      <Absolute_Orbit>+15228</Absolute_Orbit>
      <X unit="m">-296972.896856</X>
      <Y unit="m">6819623.390148</Y>
      <Z unit="m">-1874825.249846</Z>
      <VX unit="m/s">1687.992638</VX>
      <VY unit="m/s">-1887.359971</VY>
      <VZ unit="m/s">-7158.593289</VZ>
      <Quality>NOMINAL</Quality>
    </OSV>
    <OSV>
      <TAI>TAI=2017-02-10T23:42:29.000000</TAI>
      <UTC>UTC=2017-02-10T23:41:52.000000</UTC>
      <UT1>UT1=2017-02-10T23:41:52.540881</UT1>
      <Absolute_Orbit>+15228</Absolute_Orbit>
      <X unit="m">-280090.623791</X>
      <Y unit="m">6800356.181480</Y>
      <Z unit="m">-1946304.140754</Z>
      <VX unit="m/s">1688.411340</VX>
      <VY unit="m/s">-1966.045085</VY>
      <VZ unit="m/s">-7137.050780</VZ>
      <Quality>NOMINAL</Quality>
    </OSV>
    <OSV>
      <TAI>TAI=2017-02-10T23:42:39.000000</TAI>
      <UTC>UTC=2017-02-10T23:42:02.000000</UTC>
      <UT1>UT1=2017-02-10T23:42:02.540881</UT1>
      <Absolute_Orbit>+15228</Absolute_Orbit>
      <X unit="m">-263205.682395</X>
      <Y unit="m">6780303.237158</Y>
      <Z unit="m">-2017563.588266</Z>
      <VX unit="m/s">1688.526357</VX>
      <VY unit="m/s">-2044.505559</VY>
      <VZ unit="m/s">-7114.705043</VZ>
      <Quality>NOMINAL</Quality>
    </OSV>
    <OSV>
      <TAI>TAI=2017-02-10T23:42:49.000000</TAI>
      <UTC>UTC=2017-02-10T23:42:12.000000</UTC>
      <UT1>UT1=2017-02-10T23:42:12.540881</UT1>
      <Absolute_Orbit>+15228</Absolute_Orbit>
      <X unit="m">-246321.107841</X>
      <Y unit="m">6759466.849870</Y>
      <Z unit="m">-2088595.573247</Z>
      <VX unit="m/s">1688.338032</VX>
      <VY unit="m/s">-2122.732140</VY>
      <VZ unit="m/s">-7091.558721</VZ>
      <Quality>NOMINAL</Quality>
    </OSV>
    <OSV>
      <TAI>TAI=2017-02-10T23:42:59.000000</TAI>
      <UTC>UTC=2017-02-10T23:42:22.000000</UTC>
      <UT1>UT1=2017-02-10T23:42:22.540881</UT1>
      <Absolute_Orbit>+15228</Absolute_Orbit>
      <X unit="m">-229439.931635</X>
      <Y unit="m">6737849.404686</Y>
      <Z unit="m">-2159392.103433</Z>
      <VX unit="m/s">1687.846756</VX>
      <VY unit="m/s">-2200.715604</VY>
      <VZ unit="m/s">-7067.614546</VZ>
      <Quality>NOMINAL</Quality>
    </OSV>
    <OSV>
      <TAI>TAI=2017-02-10T23:43:09.000000</TAI>
      <UTC>UTC=2017-02-10T23:42:32.000000</UTC>
      <UT1>UT1=2017-02-10T23:42:32.540881</UT1>
      <Absolute_Orbit>+15228</Absolute_Orbit>
      <X unit="m">-212565.181147</X>
      <Y unit="m">6715453.378760</Y>
      <Z unit="m">-2229945.214340</Z>
      <VX unit="m/s">1687.052965</VX>
      <VY unit="m/s">-2278.446758</VY>
      <VZ unit="m/s">-7042.875341</VZ>
      <Quality>NOMINAL</Quality>
    </OSV>
    <OSV>
      <TAI>TAI=2017-02-10T23:43:19.000000</TAI>
      <UTC>UTC=2017-02-10T23:42:42.000000</UTC>
      <UT1>UT1=2017-02-10T23:42:42.540880</UT1>
      <Absolute_Orbit>+15228</Absolute_Orbit>
      <X unit="m">-195699.879125</X>
      <Y unit="m">6692281.341015</Y>
      <Z unit="m">-2300246.970163</Z>
      <VX unit="m/s">1685.957147</VX>
      <VY unit="m/s">-2355.916442</VY>
      <VZ unit="m/s">-7017.344021</VZ>
      <Quality>NOMINAL</Quality>
    </OSV>
    <OSV>
      <TAI>TAI=2017-02-10T23:43:29.000000</TAI>
      <UTC>UTC=2017-02-10T23:42:52.000000</UTC>
      <UT1>UT1=2017-02-10T23:42:52.540880</UT1>
      <Absolute_Orbit>+15228</Absolute_Orbit>
      <X unit="m">-178847.043227</X>
      <Y unit="m">6668335.951816</Y>
      <Z unit="m">-2370289.464680</Z>
      <VX unit="m/s">1684.559833</VX>
      <VY unit="m/s">-2433.115528</VY>
      <VZ unit="m/s">-6991.023589</VZ>
      <Quality>NOMINAL</Quality>
    </OSV>
    <OSV>
      <TAI>TAI=2017-02-10T23:43:39.000000</TAI>
      <UTC>UTC=2017-02-10T23:43:02.000000</UTC>
      <UT1>UT1=2017-02-10T23:43:02.540880</UT1>
      <Absolute_Orbit>+15228</Absolute_Orbit>
      <X unit="m">-162009.685547</X>
      <Y unit="m">6643619.962637</Y>
      <Z unit="m">-2440064.822158</Z>
      <VX unit="m/s">1682.861603</VX>
      <VY unit="m/s">-2510.034923</VY>
      <VZ unit="m/s">-6963.917138</VZ>
      <Quality>NOMINAL</Quality>
    </OSV>
    <OSV>
      <TAI>TAI=2017-02-10T23:43:49.000000</TAI>
      <UTC>UTC=2017-02-10T23:43:12.000000</UTC>
      <UT1>UT1=2017-02-10T23:43:12.540880</UT1>
      <Absolute_Orbit>+15228</Absolute_Orbit>
      <X unit="m">-145190.812137</X>
      <Y unit="m">6618136.215713</Y>
      <Z unit="m">-2509565.198246</Z>
      <VX unit="m/s">1680.863086</VX>
      <VY unit="m/s">-2586.665570</VY>
      <VZ unit="m/s">-6936.027851</VZ>
      <Quality>NOMINAL</Quality>
    </OSV>
    <OSV>
      <TAI>TAI=2017-02-10T23:43:59.000000</TAI>
      <UTC>UTC=2017-02-10T23:43:22.000000</UTC>
      <UT1>UT1=2017-02-10T23:43:22.540880</UT1>
      <Absolute_Orbit>+15228</Absolute_Orbit>
      <X unit="m">-128393.422543</X>
      <Y unit="m">6591887.643665</Y>
      <Z unit="m">-2578782.780863</Z>
      <VX unit="m/s">1678.564956</VX>
      <VY unit="m/s">-2662.998450</VY>
      <VZ unit="m/s">-6907.359000</VZ>
      <Quality>NOMINAL</Quality>
    </OSV>
    <OSV>
      <TAI>TAI=2017-02-10T23:44:09.000000</TAI>
      <UTC>UTC=2017-02-10T23:43:32.000000</UTC>
      <UT1>UT1=2017-02-10T23:43:32.540879</UT1>
      <Absolute_Orbit>+15228</Absolute_Orbit>
      <X unit="m">-111620.509324</X>
      <Y unit="m">6564877.269119</Y>
      <Z unit="m">-2647709.791101</Z>
      <VX unit="m/s">1675.967935</VX>
      <VY unit="m/s">-2739.024579</VY>
      <VZ unit="m/s">-6877.913943</VZ>
      <Quality>NOMINAL</Quality>
    </OSV>
    <OSV>
      <TAI>TAI=2017-02-10T23:44:19.000000</TAI>
      <UTC>UTC=2017-02-10T23:43:42.000000</UTC>
      <UT1>UT1=2017-02-10T23:43:42.540879</UT1>
      <Absolute_Orbit>+15228</Absolute_Orbit>
      <X unit="m">-94875.057591</X>
      <Y unit="m">6537108.204319</Y>
      <Z unit="m">-2716338.484087</Z>
      <VX unit="m/s">1673.072790</VX>
      <VY unit="m/s">-2814.735016</VY>
      <VZ unit="m/s">-6847.696129</VZ>
      <Quality>NOMINAL</Quality>
    </OSV>
    <OSV>
      <TAI>TAI=2017-02-10T23:44:29.000000</TAI>
      <UTC>UTC=2017-02-10T23:43:52.000000</UTC>
      <UT1>UT1=2017-02-10T23:43:52.540879</UT1>
      <Absolute_Orbit>+15228</Absolute_Orbit>
      <X unit="m">-78160.044539</X>
      <Y unit="m">6508583.650736</Y>
      <Z unit="m">-2784661.149854</Z>
      <VX unit="m/s">1669.880338</VX>
      <VY unit="m/s">-2890.120856</VY>
      <VZ unit="m/s">-6816.709092</VZ>
      <Quality>NOMINAL</Quality>
    </OSV>
    <OSV>
      <TAI>TAI=2017-02-10T23:44:39.000000</TAI>
      <UTC>UTC=2017-02-10T23:44:02.000000</UTC>
      <UT1>UT1=2017-02-10T23:44:02.540879</UT1>
      <Absolute_Orbit>+15228</Absolute_Orbit>
      <X unit="m">-61478.438978</X>
      <Y unit="m">6479306.898652</Y>
      <Z unit="m">-2852670.114202</Z>
      <VX unit="m/s">1666.391439</VX>
      <VY unit="m/s">-2965.173240</VY>
      <VZ unit="m/s">-6784.956454</VZ>
      <Quality>NOMINAL</Quality>
    </OSV>
    <OSV>
      <TAI>TAI=2017-02-10T23:44:49.000000</TAI>
      <UTC>UTC=2017-02-10T23:44:12.000000</UTC>
      <UT1>UT1=2017-02-10T23:44:12.540879</UT1>
      <Absolute_Orbit>+15228</Absolute_Orbit>
      <X unit="m">-44833.200875</X>
      <Y unit="m">6449281.326749</Y>
      <Z unit="m">-2920357.739572</Z>
      <VX unit="m/s">1662.607001</VX>
      <VY unit="m/s">-3039.883349</VY>
      <VZ unit="m/s">-6752.441922</VZ>
      <Quality>NOMINAL</Quality>
    </OSV>
    <OSV>
      <TAI>TAI=2017-02-10T23:44:59.000000</TAI>
      <UTC>UTC=2017-02-10T23:44:22.000000</UTC>
      <UT1>UT1=2017-02-10T23:44:22.540879</UT1>
      <Absolute_Orbit>+15228</Absolute_Orbit>
      <X unit="m">-28227.280883</X>
      <Y unit="m">6418510.401699</Y>
      <Z unit="m">-2987716.425916</Z>
      <VX unit="m/s">1658.527979</VX>
      <VY unit="m/s">-3114.242408</VY>
      <VZ unit="m/s">-6719.169289</VZ>
      <Quality>NOMINAL</Quality>
    </OSV>
    <OSV>
      <TAI>TAI=2017-02-10T23:45:09.000000</TAI>
      <UTC>UTC=2017-02-10T23:44:32.000000</UTC>
      <UT1>UT1=2017-02-10T23:44:32.540878</UT1>
      <Absolute_Orbit>+15228</Absolute_Orbit>
      <X unit="m">-11663.619888</X>
      <Y unit="m">6386997.677703</Y>
      <Z unit="m">-3054738.611544</Z>
      <VX unit="m/s">1654.155372</VX>
      <VY unit="m/s">-3188.241687</VY>
      <VZ unit="m/s">-6685.142435</VZ>
      <Quality>NOMINAL</Quality>
    </OSV>
    <OSV>
      <TAI>TAI=2017-02-10T23:45:19.000000</TAI>
      <UTC>UTC=2017-02-10T23:44:42.000000</UTC>
      <UT1>UT1=2017-02-10T23:44:42.540878</UT1>
      <Absolute_Orbit>+15228</Absolute_Orbit>
      <X unit="m">4854.851541</X>
      <Y unit="m">6354746.796038</Y>
      <Z unit="m">-3121416.773978</Z>
      <VX unit="m/s">1649.490226</VX>
      <VY unit="m/s">-3261.872500</VY>
      <VZ unit="m/s">-6650.365321</VZ>
      <Quality>NOMINAL</Quality>
    </OSV>
    <OSV>
      <TAI>TAI=2017-02-10T23:45:29.000000</TAI>
      <UTC>UTC=2017-02-10T23:44:52.000000</UTC>
      <UT1>UT1=2017-02-10T23:44:52.540878</UT1>
      <Absolute_Orbit>+15228</Absolute_Orbit>
      <X unit="m">21325.213258</X>
      <Y unit="m">6321761.484580</Y>
      <Z unit="m">-3187743.430805</Z>
      <VX unit="m/s">1644.533632</VX>
      <VY unit="m/s">-3335.126211</VY>
      <VZ unit="m/s">-6614.841995</VZ>
      <Quality>NOMINAL</Quality>
    </OSV>
    <OSV>
      <TAI>TAI=2017-02-10T23:45:39.000000</TAI>
      <UTC>UTC=2017-02-10T23:45:02.000000</UTC>
      <UT1>UT1=2017-02-10T23:45:02.540878</UT1>
      <Absolute_Orbit>+15228</Absolute_Orbit>
      <X unit="m">37744.556516</X>
      <Y unit="m">6288045.557353</Y>
      <Z unit="m">-3253711.140492</Z>
      <VX unit="m/s">1639.286726</VX>
      <VY unit="m/s">-3407.994227</VY>
      <VZ unit="m/s">-6578.576587</VZ>
      <Quality>NOMINAL</Quality>
    </OSV>
    <OSV>
      <TAI>TAI=2017-02-10T23:45:49.000000</TAI>
      <UTC>UTC=2017-02-10T23:45:12.000000</UTC>
      <UT1>UT1=2017-02-10T23:45:12.540878</UT1>
      <Absolute_Orbit>+15228</Absolute_Orbit>
      <X unit="m">54109.984070</X>
      <Y unit="m">6253602.914038</Y>
      <Z unit="m">-3319312.503214</Z>
      <VX unit="m/s">1633.750691</VX>
      <VY unit="m/s">-3480.468009</VY>
      <VZ unit="m/s">-6541.573310</VZ>
      <Quality>NOMINAL</Quality>
    </OSV>
    <OSV>
      <TAI>TAI=2017-02-10T23:45:59.000000</TAI>
      <UTC>UTC=2017-02-10T23:45:22.000000</UTC>
      <UT1>UT1=2017-02-10T23:45:22.540878</UT1>
      <Absolute_Orbit>+15228</Absolute_Orbit>
      <X unit="m">70418.610714</X>
      <Y unit="m">6218437.539486</Y>
      <Z unit="m">-3384540.161684</Z>
      <VX unit="m/s">1627.926752</VX>
      <VY unit="m/s">-3552.539063</VY>
      <VZ unit="m/s">-6503.836460</VZ>
      <Quality>NOMINAL</Quality>
    </OSV>
    <OSV>
      <TAI>TAI=2017-02-10T23:46:09.000000</TAI>
      <UTC>UTC=2017-02-10T23:45:32.000000</UTC>
      <UT1>UT1=2017-02-10T23:45:32.540877</UT1>
      <Absolute_Orbit>+15228</Absolute_Orbit>
      <X unit="m">86667.563734</X>
      <Y unit="m">6182553.503220</Y>
      <Z unit="m">-3449386.801983</Z>
      <VX unit="m/s">1621.816181</VX>
      <VY unit="m/s">-3624.198948</VY>
      <VZ unit="m/s">-6465.370412</VZ>
      <Quality>NOMINAL</Quality>
    </OSV>
    <OSV>
      <TAI>TAI=2017-02-10T23:46:19.000000</TAI>
      <UTC>UTC=2017-02-10T23:45:42.000000</UTC>
      <UT1>UT1=2017-02-10T23:45:42.540877</UT1>
      <Absolute_Orbit>+15228</Absolute_Orbit>
      <X unit="m">102853.983346</X>
      <Y unit="m">6145954.958928</Y>
      <Z unit="m">-3513845.154367</Z>
      <VX unit="m/s">1615.420293</VX>
      <VY unit="m/s">-3695.439274</VY>
      <VZ unit="m/s">-6426.179627</VZ>
      <Quality>NOMINAL</Quality>
    </OSV>
    <OSV>
      <TAI>TAI=2017-02-10T23:46:29.000000</TAI>
      <UTC>UTC=2017-02-10T23:45:52.000000</UTC>
      <UT1>UT1=2017-02-10T23:45:52.540877</UT1>
      <Absolute_Orbit>+15228</Absolute_Orbit>
      <X unit="m">118975.023144</X>
      <Y unit="m">6108646.143937</Y>
      <Z unit="m">-3577907.994082</Z>
      <VX unit="m/s">1608.740448</VX>
      <VY unit="m/s">-3766.251702</VY>
      <VZ unit="m/s">-6386.268642</VZ>
      <Quality>NOMINAL</Quality>
    </OSV>
    <OSV>
      <TAI>TAI=2017-02-10T23:46:39.000000</TAI>
      <UTC>UTC=2017-02-10T23:46:02.000000</UTC>
      <UT1>UT1=2017-02-10T23:46:02.540877</UT1>
      <Absolute_Orbit>+15228</Absolute_Orbit>
      <X unit="m">135027.850539</X>
      <Y unit="m">6070631.378679</Y>
      <Z unit="m">-3641568.142168</Z>
      <VX unit="m/s">1601.778050</VX>
      <VY unit="m/s">-3836.627951</VY>
      <VZ unit="m/s">-6345.642078</VZ>
      <Quality>NOMINAL</Quality>
    </OSV>
    <OSV>
      <TAI>TAI=2017-02-10T23:46:49.000000</TAI>
      <UTC>UTC=2017-02-10T23:46:12.000000</UTC>
      <UT1>UT1=2017-02-10T23:46:12.540877</UT1>
      <Absolute_Orbit>+15228</Absolute_Orbit>
      <X unit="m">151009.647196</X>
      <Y unit="m">6031915.066153</Y>
      <Z unit="m">-3704818.466257</Z>
      <VX unit="m/s">1594.534545</VX>
      <VY unit="m/s">-3906.559789</VY>
      <VZ unit="m/s">-6304.304633</VZ>
      <Quality>NOMINAL</Quality>
    </OSV>
    <OSV>
      <TAI>TAI=2017-02-10T23:46:59.000000</TAI>
      <UTC>UTC=2017-02-10T23:46:22.000000</UTC>
      <UT1>UT1=2017-02-10T23:46:22.540876</UT1>
      <Absolute_Orbit>+15228</Absolute_Orbit>
      <X unit="m">166917.609467</X>
      <Y unit="m">5992501.691371</Y>
      <Z unit="m">-3767651.881368</Z>
      <VX unit="m/s">1587.011424</VX>
      <VY unit="m/s">-3976.039044</VY>
      <VZ unit="m/s">-6262.261086</VZ>
      <Quality>NOMINAL</Quality>
    </OSV>
    <OSV>
      <TAI>TAI=2017-02-10T23:47:09.000000</TAI>
      <UTC>UTC=2017-02-10T23:46:32.000000</UTC>
      <UT1>UT1=2017-02-10T23:46:32.540876</UT1>
      <Absolute_Orbit>+15228</Absolute_Orbit>
      <X unit="m">182748.948823</X>
      <Y unit="m">5952395.820794</Y>
      <Z unit="m">-3830061.350688</Z>
      <VX unit="m/s">1579.210220</VX>
      <VY unit="m/s">-4045.057601</VY>
      <VZ unit="m/s">-6219.516291</VZ>
      <Quality>NOMINAL</Quality>
    </OSV>
    <OSV>
      <TAI>TAI=2017-02-10T23:47:19.000000</TAI>
      <UTC>UTC=2017-02-10T23:46:42.000000</UTC>
      <UT1>UT1=2017-02-10T23:46:42.540876</UT1>
      <Absolute_Orbit>+15228</Absolute_Orbit>
      <X unit="m">198500.892284</X>
      <Y unit="m">5911602.101755</Y>
      <Z unit="m">-3892039.886354</Z>
      <VX unit="m/s">1571.132510</VX>
      <VY unit="m/s">-4113.607399</VY>
      <VZ unit="m/s">-6176.075183</VZ>
      <Quality>NOMINAL</Quality>
    </OSV>
    <OSV>
      <TAI>TAI=2017-02-10T23:47:29.000000</TAI>
      <UTC>UTC=2017-02-10T23:46:52.000000</UTC>
      <UT1>UT1=2017-02-10T23:46:52.540876</UT1>
      <Absolute_Orbit>+15228</Absolute_Orbit>
      <X unit="m">214170.682840</X>
      <Y unit="m">5870125.261873</Y>
      <Z unit="m">-3953580.550218</Z>
      <VX unit="m/s">1562.779912</VX>
      <VY unit="m/s">-4181.680441</VY>
      <VZ unit="m/s">-6131.942772</VZ>
      <Quality>NOMINAL</Quality>
    </OSV>
    <OSV>
      <TAI>TAI=2017-02-10T23:47:39.000000</TAI>
      <UTC>UTC=2017-02-10T23:47:02.000000</UTC>
      <UT1>UT1=2017-02-10T23:47:02.540876</UT1>
      <Absolute_Orbit>+15228</Absolute_Orbit>
      <X unit="m">229755.579882</X>
      <Y unit="m">5827970.108467</Y>
      <Z unit="m">-4014676.454612</Z>
      <VX unit="m/s">1554.154087</VX>
      <VY unit="m/s">-4249.268785</VY>
      <VZ unit="m/s">-6087.124142</VZ>
      <Quality>NOMINAL</Quality>
    </OSV>
    <OSV>
      <TAI>TAI=2017-02-10T23:47:49.000000</TAI>
      <UTC>UTC=2017-02-10T23:47:12.000000</UTC>
      <UT1>UT1=2017-02-10T23:47:12.540875</UT1>
      <Absolute_Orbit>+15228</Absolute_Orbit>
      <X unit="m">245252.859616</X>
      <Y unit="m">5785141.527952</Y>
      <Z unit="m">-4075320.763096</Z>
      <VX unit="m/s">1545.256738</VX>
      <VY unit="m/s">-4316.364553</VY>
      <VZ unit="m/s">-6041.624456</VZ>
      <Quality>NOMINAL</Quality>
    </OSV>
    <OSV>
      <TAI>TAI=2017-02-10T23:47:59.000000</TAI>
      <UTC>UTC=2017-02-10T23:47:22.000000</UTC>
      <UT1>UT1=2017-02-10T23:47:22.540875</UT1>
      <Absolute_Orbit>+15228</Absolute_Orbit>
      <X unit="m">260659.815483</X>
      <Y unit="m">5741644.485230</Y>
      <Z unit="m">-4135506.691208</Z>
      <VX unit="m/s">1536.089608</VX>
      <VY unit="m/s">-4382.959927</VY>
      <VZ unit="m/s">-5995.448947</VZ>
      <Quality>NOMINAL</Quality>
    </OSV>
    <OSV>
      <TAI>TAI=2017-02-10T23:48:09.000000</TAI>
      <UTC>UTC=2017-02-10T23:47:32.000000</UTC>
      <UT1>UT1=2017-02-10T23:47:32.540875</UT1>
      <Absolute_Orbit>+15228</Absolute_Orbit>
      <X unit="m">275973.758573</X>
      <Y unit="m">5697484.023077</Y>
      <Z unit="m">-4195227.507205</Z>
      <VX unit="m/s">1526.654483</VX>
      <VY unit="m/s">-4449.047151</VY>
      <VZ unit="m/s">-5948.602925</VZ>
      <Quality>NOMINAL</Quality>
    </OSV>
    <OSV>
      <TAI>TAI=2017-02-10T23:48:19.000000</TAI>
      <UTC>UTC=2017-02-10T23:47:42.000000</UTC>
      <UT1>UT1=2017-02-10T23:47:42.540875</UT1>
      <Absolute_Orbit>+15228</Absolute_Orbit>
      <X unit="m">291192.018038</X>
      <Y unit="m">5652665.261513</Y>
      <Z unit="m">-4254476.532798</Z>
      <VX unit="m/s">1516.953190</VX>
      <VY unit="m/s">-4514.618532</VY>
      <VZ unit="m/s">-5901.091771</VZ>
      <Quality>NOMINAL</Quality>
    </OSV>
    <OSV>
      <TAI>TAI=2017-02-10T23:48:29.000000</TAI>
      <UTC>UTC=2017-02-10T23:47:52.000000</UTC>
      <UT1>UT1=2017-02-10T23:47:52.540875</UT1>
      <Absolute_Orbit>+15228</Absolute_Orbit>
      <X unit="m">306311.941498</X>
      <Y unit="m">5607193.397174</Y>
      <Z unit="m">-4313247.143876</Z>
      <VX unit="m/s">1506.987596</VX>
      <VY unit="m/s">-4579.666441</VY>
      <VZ unit="m/s">-5852.920938</VZ>
      <Quality>NOMINAL</Quality>
    </OSV>
    <OSV>
      <TAI>TAI=2017-02-10T23:48:39.000000</TAI>
      <UTC>UTC=2017-02-10T23:48:02.000000</UTC>
      <UT1>UT1=2017-02-10T23:48:02.540875</UT1>
      <Absolute_Orbit>+15228</Absolute_Orbit>
      <X unit="m">321330.895450</X>
      <Y unit="m">5561073.702659</Y>
      <Z unit="m">-4371532.771225</Z>
      <VX unit="m/s">1496.759609</VX>
      <VY unit="m/s">-4644.183312</VY>
      <VZ unit="m/s">-5804.095952</VZ>
      <Quality>NOMINAL</Quality>
    </OSV>
    <OSV>
      <TAI>TAI=2017-02-10T23:48:49.000000</TAI>
      <UTC>UTC=2017-02-10T23:48:12.000000</UTC>
      <UT1>UT1=2017-02-10T23:48:12.540874</UT1>
      <Absolute_Orbit>+15228</Absolute_Orbit>
      <X unit="m">336246.265664</X>
      <Y unit="m">5514311.525890</Y>
      <Z unit="m">-4429326.901240</Z>
      <VX unit="m/s">1486.271176</VX>
      <VY unit="m/s">-4708.161648</VY>
      <VZ unit="m/s">-5754.622409</VZ>
      <Quality>NOMINAL</Quality>
    </OSV>
    <OSV>
      <TAI>TAI=2017-02-10T23:48:59.000000</TAI>
      <UTC>UTC=2017-02-10T23:48:22.000000</UTC>
      <UT1>UT1=2017-02-10T23:48:22.540874</UT1>
      <Absolute_Orbit>+15228</Absolute_Orbit>
      <X unit="m">351055.457587</X>
      <Y unit="m">5466912.289455</Y>
      <Z unit="m">-4486623.076628</Z>
      <VX unit="m/s">1475.524285</VX>
      <VY unit="m/s">-4771.594013</VY>
      <VZ unit="m/s">-5704.505976</VZ>
      <Quality>NOMINAL</Quality>
    </OSV>
    <OSV>
      <TAI>TAI=2017-02-10T23:49:09.000000</TAI>
      <UTC>UTC=2017-02-10T23:48:32.000000</UTC>
      <UT1>UT1=2017-02-10T23:48:32.540874</UT1>
      <Absolute_Orbit>+15228</Absolute_Orbit>
      <X unit="m">365755.896739</X>
      <Y unit="m">5418881.489942</Y>
      <Z unit="m">-4543414.897109</Z>
      <VX unit="m/s">1464.520962</VX>
      <VY unit="m/s">-4834.473041</VY>
      <VZ unit="m/s">-5653.752389</VZ>
      <Quality>NOMINAL</Quality>
    </OSV>
    <OSV>
      <TAI>TAI=2017-02-10T23:49:19.000000</TAI>
      <UTC>UTC=2017-02-10T23:48:42.000000</UTC>
      <UT1>UT1=2017-02-10T23:48:42.540874</UT1>
      <Absolute_Orbit>+15228</Absolute_Orbit>
      <X unit="m">380345.029103</X>
      <Y unit="m">5370224.697269</Y>
      <Z unit="m">-4599696.020112</Z>
      <VX unit="m/s">1453.263274</VX>
      <VY unit="m/s">-4896.791433</VY>
      <VZ unit="m/s">-5602.367454</VZ>
      <Quality>NOMINAL</Quality>
    </OSV>
    <OSV>
      <TAI>TAI=2017-02-10T23:49:29.000000</TAI>
      <UTC>UTC=2017-02-10T23:48:52.000000</UTC>
      <UT1>UT1=2017-02-10T23:48:52.540874</UT1>
      <Absolute_Orbit>+15228</Absolute_Orbit>
      <X unit="m">394820.321516</X>
      <Y unit="m">5320947.554001</Y>
      <Z unit="m">-4655460.161456</Z>
      <VX unit="m/s">1441.753326</VX>
      <VY unit="m/s">-4958.541959</VY>
      <VZ unit="m/s">-5550.357043</VZ>
      <Quality>NOMINAL</Quality>
    </OSV>
    <OSV>
      <TAI>TAI=2017-02-10T23:49:39.000000</TAI>
      <UTC>UTC=2017-02-10T23:49:02.000000</UTC>
      <UT1>UT1=2017-02-10T23:49:02.540873</UT1>
      <Absolute_Orbit>+15228</Absolute_Orbit>
      <X unit="m">409179.262058</X>
      <Y unit="m">5271055.774662</Y>
      <Z unit="m">-4710701.096037</Z>
      <VX unit="m/s">1429.993260</VX>
      <VY unit="m/s">-5019.717459</VY>
      <VZ unit="m/s">-5497.727098</VZ>
      <Quality>NOMINAL</Quality>
    </OSV>
    <OSV>
      <TAI>TAI=2017-02-10T23:49:49.000000</TAI>
      <UTC>UTC=2017-02-10T23:49:12.000000</UTC>
      <UT1>UT1=2017-02-10T23:49:12.540873</UT1>
      <Absolute_Orbit>+15228</Absolute_Orbit>
      <X unit="m">423419.360427</X>
      <Y unit="m">5220555.145036</Y>
      <Z unit="m">-4765412.658499</Z>
      <VX unit="m/s">1417.985257</VX>
      <VY unit="m/s">-5080.310840</VY>
      <VZ unit="m/s">-5444.483627</VZ>
      <Quality>NOMINAL</Quality>
    </OSV>
    <OSV>
      <TAI>TAI=2017-02-10T23:49:59.000000</TAI>
      <UTC>UTC=2017-02-10T23:49:22.000000</UTC>
      <UT1>UT1=2017-02-10T23:49:22.540873</UT1>
      <Absolute_Orbit>+15228</Absolute_Orbit>
      <X unit="m">437538.148324</X>
      <Y unit="m">5169451.521458</Y>
      <Z unit="m">-4819588.743901</Z>
      <VX unit="m/s">1405.731538</VX>
      <VY unit="m/s">-5140.315085</VY>
      <VZ unit="m/s">-5390.632705</VZ>
      <Quality>NOMINAL</Quality>
    </OSV>
    <OSV>
      <TAI>TAI=2017-02-10T23:50:09.000000</TAI>
      <UTC>UTC=2017-02-10T23:49:32.000000</UTC>
      <UT1>UT1=2017-02-10T23:49:32.540873</UT1>
      <Absolute_Orbit>+15228</Absolute_Orbit>
      <X unit="m">451533.179823</X>
      <Y unit="m">5117750.830098</Y>
      <Z unit="m">-4873223.308370</Z>
      <VX unit="m/s">1393.234356</VX>
      <VY unit="m/s">-5199.723246</VY>
      <VZ unit="m/s">-5336.180470</VZ>
      <Quality>NOMINAL</Quality>
    </OSV>
    <OSV>
      <TAI>TAI=2017-02-10T23:50:19.000000</TAI>
      <UTC>UTC=2017-02-10T23:49:42.000000</UTC>
      <UT1>UT1=2017-02-10T23:49:42.540873</UT1>
      <Absolute_Orbit>+15228</Absolute_Orbit>
      <X unit="m">465402.031740</X>
      <Y unit="m">5065459.066230</Y>
      <Z unit="m">-4926310.369758</Z>
      <VX unit="m/s">1380.496006</VX>
      <VY unit="m/s">-5258.528449</VY>
      <VZ unit="m/s">-5281.133128</VZ>
      <Quality>NOMINAL</Quality>
    </OSV>
    <OSV>
      <TAI>TAI=2017-02-10T23:50:29.000000</TAI>
      <UTC>UTC=2017-02-10T23:49:52.000000</UTC>
      <UT1>UT1=2017-02-10T23:49:52.540872</UT1>
      <Absolute_Orbit>+15228</Absolute_Orbit>
      <X unit="m">479142.304003</X>
      <Y unit="m">5012582.293507</Y>
      <Z unit="m">-4978844.008276</Z>
      <VX unit="m/s">1367.518816</VX>
      <VY unit="m/s">-5316.723892</VY>
      <VZ unit="m/s">-5225.496945</VZ>
      <Quality>NOMINAL</Quality>
    </OSV>
    <OSV>
      <TAI>TAI=2017-02-10T23:50:39.000000</TAI>
      <UTC>UTC=2017-02-10T23:50:02.000000</UTC>
      <UT1>UT1=2017-02-10T23:50:02.540872</UT1>
      <Absolute_Orbit>+15228</Absolute_Orbit>
      <X unit="m">492751.620011</X>
      <Y unit="m">4959126.643214</Y>
      <Z unit="m">-5030818.367119</Z>
      <VX unit="m/s">1354.305152</VX>
      <VY unit="m/s">-5374.302848</VY>
      <VZ unit="m/s">-5169.278251</VZ>
      <Quality>NOMINAL</Quality>
    </OSV>
    <OSV>
      <TAI>TAI=2017-02-10T23:50:49.000000</TAI>
      <UTC>UTC=2017-02-10T23:50:12.000000</UTC>
      <UT1>UT1=2017-02-10T23:50:12.540872</UT1>
      <Absolute_Orbit>+15228</Absolute_Orbit>
      <X unit="m">506227.626993</X>
      <Y unit="m">4905098.313521</Y>
      <Z unit="m">-5082227.653088</Z>
      <VX unit="m/s">1340.857413</VX>
      <VY unit="m/s">-5431.258667</VY>
      <VZ unit="m/s">-5112.483438</VZ>
      <Quality>NOMINAL</Quality>
    </OSV>
    <OSV>
      <TAI>TAI=2017-02-10T23:50:59.000000</TAI>
      <UTC>UTC=2017-02-10T23:50:22.000000</UTC>
      <UT1>UT1=2017-02-10T23:50:22.540872</UT1>
      <Absolute_Orbit>+15228</Absolute_Orbit>
      <X unit="m">519567.996361</X>
      <Y unit="m">4850503.568746</Y>
      <Z unit="m">-5133066.137209</Z>
      <VX unit="m/s">1327.178037</VX>
      <VY unit="m/s">-5487.584771</VY>
      <VZ unit="m/s">-5055.118960</VZ>
      <Quality>NOMINAL</Quality>
    </OSV>
    <OSV>
      <TAI>TAI=2017-02-10T23:51:09.000000</TAI>
      <UTC>UTC=2017-02-10T23:50:32.000000</UTC>
      <UT1>UT1=2017-02-10T23:50:32.540872</UT1>
      <Absolute_Orbit>+15228</Absolute_Orbit>
      <X unit="m">532770.424056</X>
      <Y unit="m">4795348.738599</Y>
      <Z unit="m">-5183328.155331</Z>
      <VX unit="m/s">1313.269493</VX>
      <VY unit="m/s">-5543.274660</VY>
      <VZ unit="m/s">-4997.191330</VZ>
      <Quality>NOMINAL</Quality>
    </OSV>
    <OSV>
      <TAI>TAI=2017-02-10T23:51:19.000000</TAI>
      <UTC>UTC=2017-02-10T23:50:42.000000</UTC>
      <UT1>UT1=2017-02-10T23:50:42.540872</UT1>
      <Absolute_Orbit>+15228</Absolute_Orbit>
      <X unit="m">545832.630898</X>
      <Y unit="m">4739640.217415</Y>
      <Z unit="m">-5233008.108737</Z>
      <VX unit="m/s">1299.134286</VX>
      <VY unit="m/s">-5598.321911</VY>
      <VZ unit="m/s">-4938.707122</VZ>
      <Quality>NOMINAL</Quality>
    </OSV>
    <OSV>
      <TAI>TAI=2017-02-10T23:51:29.000000</TAI>
      <UTC>UTC=2017-02-10T23:50:52.000000</UTC>
      <UT1>UT1=2017-02-10T23:50:52.540871</UT1>
      <Absolute_Orbit>+15228</Absolute_Orbit>
      <X unit="m">558752.362924</X>
      <Y unit="m">4683384.463385</Y>
      <Z unit="m">-5282100.464745</Z>
      <VX unit="m/s">1284.774955</VX>
      <VY unit="m/s">-5652.720178</VY>
      <VZ unit="m/s">-4879.672967</VZ>
      <Quality>NOMINAL</Quality>
    </OSV>
    <OSV>
      <TAI>TAI=2017-02-10T23:51:39.000000</TAI>
      <UTC>UTC=2017-02-10T23:51:02.000000</UTC>
      <UT1>UT1=2017-02-10T23:51:02.540871</UT1>
      <Absolute_Orbit>+15228</Absolute_Orbit>
      <X unit="m">571527.391721</X>
      <Y unit="m">4626587.997776</Y>
      <Z unit="m">-5330599.757298</Z>
      <VX unit="m/s">1270.194072</VX>
      <VY unit="m/s">-5706.463192</VY>
      <VZ unit="m/s">-4820.095555</VZ>
      <Quality>NOMINAL</Quality>
    </OSV>
    <OSV>
      <TAI>TAI=2017-02-10T23:51:49.000000</TAI>
      <UTC>UTC=2017-02-10T23:51:12.000000</UTC>
      <UT1>UT1=2017-02-10T23:51:12.540871</UT1>
      <Absolute_Orbit>+15228</Absolute_Orbit>
      <X unit="m">584155.514764</X>
      <Y unit="m">4569257.404137</Y>
      <Z unit="m">-5378500.587532</Z>
      <VX unit="m/s">1255.394242</VX>
      <VY unit="m/s">-5759.544765</VY>
      <VZ unit="m/s">-4759.981634</VZ>
      <Quality>NOMINAL</Quality>
    </OSV>
    <OSV>
      <TAI>TAI=2017-02-10T23:51:59.000000</TAI>
      <UTC>UTC=2017-02-10T23:51:22.000000</UTC>
      <UT1>UT1=2017-02-10T23:51:22.540871</UT1>
      <Absolute_Orbit>+15228</Absolute_Orbit>
      <X unit="m">596634.555741</X>
      <Y unit="m">4511399.327495</Y>
      <Z unit="m">-5425797.624350</Z>
      <VX unit="m/s">1240.378101</VX>
      <VY unit="m/s">-5811.958787</VY>
      <VZ unit="m/s">-4699.338008</VZ>
      <Quality>NOMINAL</Quality>
    </OSV>
    <OSV>
      <TAI>TAI=2017-02-10T23:52:09.000000</TAI>
      <UTC>UTC=2017-02-10T23:51:32.000000</UTC>
      <UT1>UT1=2017-02-10T23:51:32.540871</UT1>
      <Absolute_Orbit>+15228</Absolute_Orbit>
      <X unit="m">608962.364877</X>
      <Y unit="m">4453020.473563</Y>
      <Z unit="m">-5472485.604975</Z>
      <VX unit="m/s">1225.148320</VX>
      <VY unit="m/s">-5863.699228</VY>
      <VZ unit="m/s">-4638.171538</VZ>
      <Quality>NOMINAL</Quality>
    </OSV>
    <OSV>
      <TAI>TAI=2017-02-10T23:52:19.000000</TAI>
      <UTC>UTC=2017-02-10T23:51:42.000000</UTC>
      <UT1>UT1=2017-02-10T23:51:42.540870</UT1>
      <Absolute_Orbit>+15228</Absolute_Orbit>
      <X unit="m">621136.819247</X>
      <Y unit="m">4394127.607944</Y>
      <Z unit="m">-5518559.335492</Z>
      <VX unit="m/s">1209.707599</VX>
      <VY unit="m/s">-5914.760139</VY>
      <VZ unit="m/s">-4576.489137</VZ>
      <Quality>NOMINAL</Quality>
    </OSV>
    <OSV>
      <TAI>TAI=2017-02-10T23:52:29.000000</TAI>
      <UTC>UTC=2017-02-10T23:51:52.000000</UTC>
      <UT1>UT1=2017-02-10T23:51:52.540870</UT1>
      <Absolute_Orbit>+15228</Absolute_Orbit>
      <X unit="m">633155.823093</X>
      <Y unit="m">4334727.555317</Y>
      <Z unit="m">-5564013.691390</Z>
      <VX unit="m/s">1194.058671</VX>
      <VY unit="m/s">-5965.135654</VY>
      <VZ unit="m/s">-4514.297776</VZ>
      <Quality>NOMINAL</Quality>
    </OSV>
    <OSV>
      <TAI>TAI=2017-02-10T23:52:39.000000</TAI>
      <UTC>UTC=2017-02-10T23:52:02.000000</UTC>
      <UT1>UT1=2017-02-10T23:52:02.540870</UT1>
      <Absolute_Orbit>+15228</Absolute_Orbit>
      <X unit="m">645017.308132</X>
      <Y unit="m">4274827.198625</Y>
      <Z unit="m">-5608843.618114</Z>
      <VX unit="m/s">1178.204299</VX>
      <VY unit="m/s">-6014.819986</VY>
      <VZ unit="m/s">-4451.604476</VZ>
      <Quality>NOMINAL</Quality>
    </OSV>
    <OSV>
      <TAI>TAI=2017-02-10T23:52:49.000000</TAI>
      <UTC>UTC=2017-02-10T23:52:12.000000</UTC>
      <UT1>UT1=2017-02-10T23:52:12.540870</UT1>
      <Absolute_Orbit>+15228</Absolute_Orbit>
      <X unit="m">656719.233857</X>
      <Y unit="m">4214433.478279</Y>
      <Z unit="m">-5653044.131597</Z>
      <VX unit="m/s">1162.147276</VX>
      <VY unit="m/s">-6063.807435</VY>
      <VZ unit="m/s">-4388.416314</VZ>
      <Quality>NOMINAL</Quality>
    </OSV>
    <OSV>
      <TAI>TAI=2017-02-10T23:52:59.000000</TAI>
      <UTC>UTC=2017-02-10T23:52:22.000000</UTC>
      <UT1>UT1=2017-02-10T23:52:22.540870</UT1>
      <Absolute_Orbit>+15228</Absolute_Orbit>
      <X unit="m">668259.587842</X>
      <Y unit="m">4153553.391297</Y>
      <Z unit="m">-5696610.318780</Z>
      <VX unit="m/s">1145.890425</VX>
      <VY unit="m/s">-6112.092381</VY>
      <VZ unit="m/s">-4324.740416</VZ>
      <Quality>NOMINAL</Quality>
    </OSV>
    <OSV>
      <TAI>TAI=2017-02-10T23:53:09.000000</TAI>
      <UTC>UTC=2017-02-10T23:52:32.000000</UTC>
      <UT1>UT1=2017-02-10T23:52:32.540869</UT1>
      <Absolute_Orbit>+15228</Absolute_Orbit>
      <X unit="m">679636.386044</X>
      <Y unit="m">4092193.990464</Y>
      <Z unit="m">-5739537.338142</Z>
      <VX unit="m/s">1129.436598</VX>
      <VY unit="m/s">-6159.669291</VY>
      <VZ unit="m/s">-4260.583958</VZ>
      <Quality>NOMINAL</Quality>
    </OSV>
    <OSV>
      <TAI>TAI=2017-02-10T23:53:19.000000</TAI>
      <UTC>UTC=2017-02-10T23:52:42.000000</UTC>
      <UT1>UT1=2017-02-10T23:52:42.540869</UT1>
      <Absolute_Orbit>+15228</Absolute_Orbit>
      <X unit="m">690847.673091</X>
      <Y unit="m">4030362.383484</Y>
      <Z unit="m">-5781820.420198</Z>
      <VX unit="m/s">1112.788678</VX>
      <VY unit="m/s">-6206.532715</VY>
      <VZ unit="m/s">-4195.954166</VZ>
      <Quality>NOMINAL</Quality>
    </OSV>
    <OSV>
      <TAI>TAI=2017-02-10T23:53:29.000000</TAI>
      <UTC>UTC=2017-02-10T23:52:52.000000</UTC>
      <UT1>UT1=2017-02-10T23:52:52.540869</UT1>
      <Absolute_Orbit>+15228</Absolute_Orbit>
      <X unit="m">701891.522572</X>
      <Y unit="m">3968065.732130</Y>
      <Z unit="m">-5823454.867973</Z>
      <VX unit="m/s">1095.949573</VX>
      <VY unit="m/s">-6252.677286</VY>
      <VZ unit="m/s">-4130.858316</VZ>
      <Quality>NOMINAL</Quality>
    </OSV>
    <OSV>
      <TAI>TAI=2017-02-10T23:53:39.000000</TAI>
      <UTC>UTC=2017-02-10T23:53:02.000000</UTC>
      <UT1>UT1=2017-02-10T23:53:02.540869</UT1>
      <Absolute_Orbit>+15228</Absolute_Orbit>
      <X unit="m">712766.037316</X>
      <Y unit="m">3905311.251372</Y>
      <Z unit="m">-5864436.057456</Z>
      <VX unit="m/s">1078.922221</VX>
      <VY unit="m/s">-6298.097726</VY>
      <VZ unit="m/s">-4065.303729</VZ>
      <Quality>NOMINAL</Quality>
    </OSV>
    <OSV>
      <TAI>TAI=2017-02-10T23:53:49.000000</TAI>
      <UTC>UTC=2017-02-10T23:53:12.000000</UTC>
      <UT1>UT1=2017-02-10T23:53:12.540869</UT1>
      <Absolute_Orbit>+15228</Absolute_Orbit>
      <X unit="m">723469.349671</X>
      <Y unit="m">3842106.208548</Y>
      <Z unit="m">-5904759.438096</Z>
      <VX unit="m/s">1061.709590</VX>
      <VY unit="m/s">-6342.788839</VY>
      <VZ unit="m/s">-3999.297775</VZ>
      <Quality>NOMINAL</Quality>
    </OSV>
    <OSV>
      <TAI>TAI=2017-02-10T23:53:59.000000</TAI>
      <UTC>UTC=2017-02-10T23:53:22.000000</UTC>
      <UT1>UT1=2017-02-10T23:53:22.540869</UT1>
      <Absolute_Orbit>+15228</Absolute_Orbit>
      <X unit="m">733999.621778</X>
      <Y unit="m">3778457.922529</Y>
      <Z unit="m">-5944420.533251</Z>
      <VX unit="m/s">1044.314672</VX>
      <VY unit="m/s">-6386.745516</VY>
      <VZ unit="m/s">-3932.847869</VZ>
      <Quality>NOMINAL</Quality>
    </OSV>
    <OSV>
      <TAI>TAI=2017-02-10T23:54:09.000000</TAI>
      <UTC>UTC=2017-02-10T23:53:32.000000</UTC>
      <UT1>UT1=2017-02-10T23:53:32.540868</UT1>
      <Absolute_Orbit>+15228</Absolute_Orbit>
      <X unit="m">744355.045846</X>
      <Y unit="m">3714373.762864</Y>
      <Z unit="m">-5983414.940655</Z>
      <VX unit="m/s">1026.740487</VX>
      <VY unit="m/s">-6429.962736</VY>
      <VZ unit="m/s">-3865.961473</VZ>
      <Quality>NOMINAL</Quality>
    </OSV>
    <OSV>
      <TAI>TAI=2017-02-10T23:54:19.000000</TAI>
      <UTC>UTC=2017-02-10T23:53:42.000000</UTC>
      <UT1>UT1=2017-02-10T23:53:42.540868</UT1>
      <Absolute_Orbit>+15228</Absolute_Orbit>
      <X unit="m">754533.844418</X>
      <Y unit="m">3649861.148891</Y>
      <Z unit="m">-6021738.332878</Z>
      <VX unit="m/s">1008.990083</VX>
      <VY unit="m/s">-6472.435561</VY>
      <VZ unit="m/s">-3798.646092</VZ>
      <Quality>NOMINAL</Quality>
    </OSV>
    <OSV>
      <TAI>TAI=2017-02-10T23:54:29.000000</TAI>
      <UTC>UTC=2017-02-10T23:53:52.000000</UTC>
      <UT1>UT1=2017-02-10T23:53:52.540868</UT1>
      <Absolute_Orbit>+15228</Absolute_Orbit>
      <X unit="m">764534.270648</X>
      <Y unit="m">3584927.548875</Y>
      <Z unit="m">-6059386.457800</Z>
      <VX unit="m/s">991.066532</VX>
      <VY unit="m/s">-6514.159144</VY>
      <VZ unit="m/s">-3730.909277</VZ>
      <Quality>NOMINAL</Quality>
    </OSV>
    <OSV>
      <TAI>TAI=2017-02-10T23:54:39.000000</TAI>
      <UTC>UTC=2017-02-10T23:54:02.000000</UTC>
      <UT1>UT1=2017-02-10T23:54:02.540868</UT1>
      <Absolute_Orbit>+15228</Absolute_Orbit>
      <X unit="m">774354.608549</X>
      <Y unit="m">3519580.479117</Y>
      <Z unit="m">-6096355.139019</Z>
      <VX unit="m/s">972.972934</VX>
      <VY unit="m/s">-6555.128725</VY>
      <VZ unit="m/s">-3662.758620</VZ>
      <Quality>NOMINAL</Quality>
    </OSV>
    <OSV>
      <TAI>TAI=2017-02-10T23:54:49.000000</TAI>
      <UTC>UTC=2017-02-10T23:54:12.000000</UTC>
      <UT1>UT1=2017-02-10T23:54:12.540868</UT1>
      <Absolute_Orbit>+15228</Absolute_Orbit>
      <X unit="m">783993.173244</X>
      <Y unit="m">3453827.503071</Y>
      <Z unit="m">-6132640.276269</Z>
      <VX unit="m/s">954.712413</VX>
      <VY unit="m/s">-6595.339632</VY>
      <VZ unit="m/s">-3594.201759</VZ>
      <Quality>NOMINAL</Quality>
    </OSV>
    <OSV>
      <TAI>TAI=2017-02-10T23:54:59.000000</TAI>
      <UTC>UTC=2017-02-10T23:54:22.000000</UTC>
      <UT1>UT1=2017-02-10T23:54:22.540867</UT1>
      <Absolute_Orbit>+15228</Absolute_Orbit>
      <X unit="m">793448.311216</X>
      <Y unit="m">3387676.230448</Y>
      <Z unit="m">-6168237.845841</Z>
      <VX unit="m/s">936.288116</VX>
      <VY unit="m/s">-6634.787283</VY>
      <VZ unit="m/s">-3525.246368</VZ>
      <Quality>NOMINAL</Quality>
    </OSV>
    <OSV>
      <TAI>TAI=2017-02-10T23:55:09.000000</TAI>
      <UTC>UTC=2017-02-10T23:54:32.000000</UTC>
      <UT1>UT1=2017-02-10T23:54:32.540867</UT1>
      <Absolute_Orbit>+15228</Absolute_Orbit>
      <X unit="m">802718.400549</X>
      <Y unit="m">3321134.316332</Y>
      <Z unit="m">-6203143.900990</Z>
      <VX unit="m/s">917.703215</VX>
      <VY unit="m/s">-6673.467188</VY>
      <VZ unit="m/s">-3455.900165</VZ>
      <Quality>NOMINAL</Quality>
    </OSV>
    <OSV>
      <TAI>TAI=2017-02-10T23:55:19.000000</TAI>
      <UTC>UTC=2017-02-10T23:54:42.000000</UTC>
      <UT1>UT1=2017-02-10T23:54:42.540867</UT1>
      <Absolute_Orbit>+15228</Absolute_Orbit>
      <X unit="m">811801.851169</X>
      <Y unit="m">3254209.460291</Y>
      <Z unit="m">-6237354.572344</Z>
      <VX unit="m/s">898.960908</VX>
      <VY unit="m/s">-6711.374943</VY>
      <VZ unit="m/s">-3386.170905</VZ>
      <Quality>NOMINAL</Quality>
    </OSV>
    <OSV>
      <TAI>TAI=2017-02-10T23:55:29.000000</TAI>
      <UTC>UTC=2017-02-10T23:54:52.000000</UTC>
      <UT1>UT1=2017-02-10T23:54:52.540867</UT1>
      <Absolute_Orbit>+15228</Absolute_Orbit>
      <X unit="m">820697.105077</X>
      <Y unit="m">3186909.405462</Y>
      <Z unit="m">-6270866.068273</Z>
      <VX unit="m/s">880.064412</VX>
      <VY unit="m/s">-6748.506238</VY>
      <VZ unit="m/s">-3316.066382</VZ>
      <Quality>NOMINAL</Quality>
    </OSV>
    <OSV>
      <TAI>TAI=2017-02-10T23:55:39.000000</TAI>
      <UTC>UTC=2017-02-10T23:55:02.000000</UTC>
      <UT1>UT1=2017-02-10T23:55:02.540867</UT1>
      <Absolute_Orbit>+15228</Absolute_Orbit>
      <X unit="m">829402.636570</X>
      <Y unit="m">3119241.937633</Y>
      <Z unit="m">-6303674.675271</Z>
      <VX unit="m/s">861.016968</VX>
      <VY unit="m/s">-6784.856849</VY>
      <VZ unit="m/s">-3245.594425</VZ>
      <Quality>NOMINAL</Quality>
    </OSV>
    <OSV>
      <TAI>TAI=2017-02-10T23:55:49.000000</TAI>
      <UTC>UTC=2017-02-10T23:55:12.000000</UTC>
      <UT1>UT1=2017-02-10T23:55:12.540866</UT1>
      <Absolute_Orbit>+15228</Absolute_Orbit>
      <X unit="m">837916.952471</X>
      <Y unit="m">3051214.884349</Y>
      <Z unit="m">-6335776.758316</Z>
      <VX unit="m/s">841.821839</VX>
      <VY unit="m/s">-6820.422647</VY>
      <VZ unit="m/s">-3174.762902</VZ>
      <Quality>NOMINAL</Quality>
    </OSV>
    <OSV>
      <TAI>TAI=2017-02-10T23:55:59.000000</TAI>
      <UTC>UTC=2017-02-10T23:55:22.000000</UTC>
      <UT1>UT1=2017-02-10T23:55:22.540866</UT1>
      <Absolute_Orbit>+15228</Absolute_Orbit>
      <X unit="m">846238.592334</X>
      <Y unit="m">2982836.114010</Y>
      <Z unit="m">-6367168.761222</Z>
      <VX unit="m/s">822.482309</VX>
      <VY unit="m/s">-6855.199590</VY>
      <VZ unit="m/s">-3103.579713</VZ>
      <Quality>NOMINAL</Quality>
    </OSV>
    <OSV>
      <TAI>TAI=2017-02-10T23:56:09.000000</TAI>
      <UTC>UTC=2017-02-10T23:55:32.000000</UTC>
      <UT1>UT1=2017-02-10T23:55:32.540866</UT1>
      <Absolute_Orbit>+15228</Absolute_Orbit>
      <X unit="m">854366.128660</X>
      <Y unit="m">2914113.534981</Y>
      <Z unit="m">-6397847.206978</Z>
      <VX unit="m/s">803.001683</VX>
      <VY unit="m/s">-6889.183729</VY>
      <VZ unit="m/s">-3032.052797</VZ>
      <Quality>NOMINAL</Quality>
    </OSV>
    <OSV>
      <TAI>TAI=2017-02-10T23:56:19.000000</TAI>
      <UTC>UTC=2017-02-10T23:55:42.000000</UTC>
      <UT1>UT1=2017-02-10T23:55:42.540866</UT1>
      <Absolute_Orbit>+15228</Absolute_Orbit>
      <X unit="m">862298.167106</X>
      <Y unit="m">2845055.094676</Y>
      <Z unit="m">-6427808.698111</Z>
      <VX unit="m/s">783.383287</VX>
      <VY unit="m/s">-6922.371205</VY>
      <VZ unit="m/s">-2960.190124</VZ>
      <Quality>NOMINAL</Quality>
    </OSV>
    <OSV>
      <TAI>TAI=2017-02-10T23:56:29.000000</TAI>
      <UTC>UTC=2017-02-10T23:55:52.000000</UTC>
      <UT1>UT1=2017-02-10T23:55:52.540866</UT1>
      <Absolute_Orbit>+15228</Absolute_Orbit>
      <X unit="m">870033.346684</X>
      <Y unit="m">2775668.778655</Y>
      <Z unit="m">-6457049.917035</Z>
      <VX unit="m/s">763.630468</VX>
      <VY unit="m/s">-6954.758249</VY>
      <VZ unit="m/s">-2887.999698</VZ>
      <Quality>NOMINAL</Quality>
    </OSV>
    <OSV>
      <TAI>TAI=2017-02-10T23:56:39.000000</TAI>
      <UTC>UTC=2017-02-10T23:56:02.000000</UTC>
      <UT1>UT1=2017-02-10T23:56:02.540865</UT1>
      <Absolute_Orbit>+15228</Absolute_Orbit>
      <X unit="m">877570.339963</X>
      <Y unit="m">2705962.609710</Y>
      <Z unit="m">-6485567.626384</Z>
      <VX unit="m/s">743.746590</VX>
      <VY unit="m/s">-6986.341185</VY>
      <VZ unit="m/s">-2815.489558</VZ>
      <Quality>NOMINAL</Quality>
    </OSV>
    <OSV>
      <TAI>TAI=2017-02-10T23:56:49.000000</TAI>
      <UTC>UTC=2017-02-10T23:56:12.000000</UTC>
      <UT1>UT1=2017-02-10T23:56:12.540865</UT1>
      <Absolute_Orbit>+15228</Absolute_Orbit>
      <X unit="m">884907.853270</X>
      <Y unit="m">2635944.646934</Y>
      <Z unit="m">-6513358.669343</Z>
      <VX unit="m/s">723.735040</VX>
      <VY unit="m/s">-7017.116430</VY>
      <VZ unit="m/s">-2742.667774</VZ>
      <Quality>NOMINAL</Quality>
    </OSV>
    <OSV>
      <TAI>TAI=2017-02-10T23:56:59.000000</TAI>
      <UTC>UTC=2017-02-10T23:56:22.000000</UTC>
      <UT1>UT1=2017-02-10T23:56:22.540865</UT1>
      <Absolute_Orbit>+15228</Absolute_Orbit>
      <X unit="m">892044.626882</X>
      <Y unit="m">2565622.984800</Y>
      <Z unit="m">-6540419.969975</Z>
      <VX unit="m/s">703.599220</VX>
      <VY unit="m/s">-7047.080490</VY>
      <VZ unit="m/s">-2669.542447</VZ>
      <Quality>NOMINAL</Quality>
    </OSV>
    <OSV>
      <TAI>TAI=2017-02-10T23:57:09.000000</TAI>
      <UTC>UTC=2017-02-10T23:56:32.000000</UTC>
      <UT1>UT1=2017-02-10T23:56:32.540865</UT1>
      <Absolute_Orbit>+15228</Absolute_Orbit>
      <X unit="m">898979.435203</X>
      <Y unit="m">2495005.752230</Y>
      <Z unit="m">-6566748.533521</Z>
      <VX unit="m/s">683.342553</VX>
      <VY unit="m/s">-7076.229966</VY>
      <VZ unit="m/s">-2596.121712</VZ>
      <Quality>NOMINAL</Quality>
    </OSV>
    <OSV>
      <TAI>TAI=2017-02-10T23:57:19.000000</TAI>
      <UTC>UTC=2017-02-10T23:56:42.000000</UTC>
      <UT1>UT1=2017-02-10T23:56:42.540865</UT1>
      <Absolute_Orbit>+15228</Absolute_Orbit>
      <X unit="m">905711.086945</X>
      <Y unit="m">2424101.111652</Y>
      <Z unit="m">-6592341.446703</Z>
      <VX unit="m/s">662.968478</VX>
      <VY unit="m/s">-7104.561553</VY>
      <VZ unit="m/s">-2522.413731</VZ>
      <Quality>NOMINAL</Quality>
    </OSV>
    <OSV>
      <TAI>TAI=2017-02-10T23:57:29.000000</TAI>
      <UTC>UTC=2017-02-10T23:56:52.000000</UTC>
      <UT1>UT1=2017-02-10T23:56:52.540865</UT1>
      <Absolute_Orbit>+15228</Absolute_Orbit>
      <X unit="m">912238.425298</X>
      <Y unit="m">2352917.258071</Y>
      <Z unit="m">-6617195.878022</Z>
      <VX unit="m/s">642.480451</VX>
      <VY unit="m/s">-7132.072038</VY>
      <VZ unit="m/s">-2448.426699</VZ>
      <Quality>NOMINAL</Quality>
    </OSV>
    <OSV>
      <TAI>TAI=2017-02-10T23:57:39.000000</TAI>
      <UTC>UTC=2017-02-10T23:57:02.000000</UTC>
      <UT1>UT1=2017-02-10T23:57:02.540864</UT1>
      <Absolute_Orbit>+15228</Absolute_Orbit>
      <X unit="m">918560.328093</X>
      <Y unit="m">2281462.418141</Y>
      <Z unit="m">-6641309.078052</Z>
      <VX unit="m/s">621.881945</VX>
      <VY unit="m/s">-7158.758304</VY>
      <VZ unit="m/s">-2374.168839</VZ>
      <Quality>NOMINAL</Quality>
    </OSV>
    <OSV>
      <TAI>TAI=2017-02-10T23:57:49.000000</TAI>
      <UTC>UTC=2017-02-10T23:57:12.000000</UTC>
      <UT1>UT1=2017-02-10T23:57:12.540864</UT1>
      <Absolute_Orbit>+15228</Absolute_Orbit>
      <X unit="m">924675.707964</X>
      <Y unit="m">2209744.849234</Y>
      <Z unit="m">-6664678.379709</Z>
      <VX unit="m/s">601.176448</VX>
      <VY unit="m/s">-7184.617330</VY>
      <VZ unit="m/s">-2299.648401</VZ>
      <Quality>NOMINAL</Quality>
    </OSV>
    <OSV>
      <TAI>TAI=2017-02-10T23:57:59.000000</TAI>
      <UTC>UTC=2017-02-10T23:57:22.000000</UTC>
      <UT1>UT1=2017-02-10T23:57:22.540864</UT1>
      <Absolute_Orbit>+15228</Absolute_Orbit>
      <X unit="m">930583.512498</X>
      <Y unit="m">2137772.838461</Y>
      <Z unit="m">-6687301.198547</Z>
      <VX unit="m/s">580.367464</VX>
      <VY unit="m/s">-7209.646190</VY>
      <VZ unit="m/s">-2224.873663</VZ>
      <Quality>NOMINAL</Quality>
    </OSV>
    <OSV>
      <TAI>TAI=2017-02-10T23:58:09.000000</TAI>
      <UTC>UTC=2017-02-10T23:57:32.000000</UTC>
      <UT1>UT1=2017-02-10T23:57:32.540864</UT1>
      <Absolute_Orbit>+15228</Absolute_Orbit>
      <X unit="m">936282.724402</X>
      <Y unit="m">2065554.701737</Y>
      <Z unit="m">-6709175.033051</Z>
      <VX unit="m/s">559.458511</VX>
      <VY unit="m/s">-7233.842054</VY>
      <VZ unit="m/s">-2149.852928</VZ>
      <Quality>NOMINAL</Quality>
    </OSV>
    <OSV>
      <TAI>TAI=2017-02-10T23:58:19.000000</TAI>
      <UTC>UTC=2017-02-10T23:57:42.000000</UTC>
      <UT1>UT1=2017-02-10T23:57:42.540864</UT1>
      <Absolute_Orbit>+15228</Absolute_Orbit>
      <X unit="m">941772.361637</X>
      <Y unit="m">1993098.782798</Y>
      <Z unit="m">-6730297.464867</Z>
      <VX unit="m/s">538.453120</VX>
      <VY unit="m/s">-7257.202188</VY>
      <VZ unit="m/s">-2074.594521</VZ>
      <Quality>NOMINAL</Quality>
    </OSV>
    <OSV>
      <TAI>TAI=2017-02-10T23:58:29.000000</TAI>
      <UTC>UTC=2017-02-10T23:57:52.000000</UTC>
      <UT1>UT1=2017-02-10T23:57:52.540863</UT1>
      <Absolute_Orbit>+15228</Absolute_Orbit>
      <X unit="m">947051.477555</X>
      <Y unit="m">1920413.452223</Y>
      <Z unit="m">-6750666.159030</Z>
      <VX unit="m/s">517.354839</VX>
      <VY unit="m/s">-7279.723956</VY>
      <VZ unit="m/s">-1999.106794</VZ>
      <Quality>NOMINAL</Quality>
    </OSV>
    <OSV>
      <TAI>TAI=2017-02-10T23:58:39.000000</TAI>
      <UTC>UTC=2017-02-10T23:58:02.000000</UTC>
      <UT1>UT1=2017-02-10T23:58:02.540863</UT1>
      <Absolute_Orbit>+15228</Absolute_Orbit>
      <X unit="m">952119.161034</X>
      <Y unit="m">1847507.106445</Y>
      <Z unit="m">-6770278.864186</Z>
      <VX unit="m/s">496.167226</VX>
      <VY unit="m/s">-7301.404817</VY>
      <VZ unit="m/s">-1923.398117</VZ>
      <Quality>NOMINAL</Quality>
    </OSV>
    <OSV>
      <TAI>TAI=2017-02-10T23:58:49.000000</TAI>
      <UTC>UTC=2017-02-10T23:58:12.000000</UTC>
      <UT1>UT1=2017-02-10T23:58:12.540863</UT1>
      <Absolute_Orbit>+15228</Absolute_Orbit>
      <X unit="m">956974.536608</X>
      <Y unit="m">1774388.166825</Y>
      <Z unit="m">-6789133.412804</Z>
      <VX unit="m/s">474.893854</VX>
      <VY unit="m/s">-7322.242326</VY>
      <VZ unit="m/s">-1847.476883</VZ>
      <Quality>NOMINAL</Quality>
    </OSV>
    <OSV>
      <TAI>TAI=2017-02-10T23:58:59.000000</TAI>
      <UTC>UTC=2017-02-10T23:58:22.000000</UTC>
      <UT1>UT1=2017-02-10T23:58:22.540863</UT1>
      <Absolute_Orbit>+15228</Absolute_Orbit>
      <X unit="m">961616.764596</X>
      <Y unit="m">1701065.078701</Y>
      <Z unit="m">-6807227.721360</Z>
      <VX unit="m/s">453.538307</VX>
      <VY unit="m/s">-7342.234135</VY>
      <VZ unit="m/s">-1771.351506</VZ>
      <Quality>NOMINAL</Quality>
    </OSV>
    <OSV>
      <TAI>TAI=2017-02-10T23:59:09.000000</TAI>
      <UTC>UTC=2017-02-10T23:58:32.000000</UTC>
      <UT1>UT1=2017-02-10T23:58:32.540863</UT1>
      <Absolute_Orbit>+15228</Absolute_Orbit>
      <X unit="m">966045.041221</X>
      <Y unit="m">1627546.310424</Y>
      <Z unit="m">-6824559.790548</Z>
      <VX unit="m/s">432.104182</VX>
      <VY unit="m/s">-7361.377990</VY>
      <VZ unit="m/s">-1695.030416</VZ>
      <Quality>NOMINAL</Quality>
    </OSV>
    <OSV>
      <TAI>TAI=2017-02-10T23:59:19.000000</TAI>
      <UTC>UTC=2017-02-10T23:58:42.000000</UTC>
      <UT1>UT1=2017-02-10T23:58:42.540862</UT1>
      <Absolute_Orbit>+15228</Absolute_Orbit>
      <X unit="m">970258.598735</X>
      <Y unit="m">1553840.352398</Y>
      <Z unit="m">-6841127.705484</Z>
      <VX unit="m/s">410.595086</VX>
      <VY unit="m/s">-7379.671733</VY>
      <VZ unit="m/s">-1618.522066</VZ>
      <Quality>NOMINAL</Quality>
    </OSV>
    <OSV>
      <TAI>TAI=2017-02-10T23:59:29.000000</TAI>
      <UTC>UTC=2017-02-10T23:58:52.000000</UTC>
      <UT1>UT1=2017-02-10T23:58:52.540862</UT1>
      <Absolute_Orbit>+15228</Absolute_Orbit>
      <X unit="m">974256.705525</X>
      <Y unit="m">1479955.716119</Y>
      <Z unit="m">-6856929.635902</Z>
      <VX unit="m/s">389.014640</VX>
      <VY unit="m/s">-7397.113304</VY>
      <VZ unit="m/s">-1541.834924</VZ>
      <Quality>NOMINAL</Quality>
    </OSV>
    <OSV>
      <TAI>TAI=2017-02-10T23:59:39.000000</TAI>
      <UTC>UTC=2017-02-10T23:59:02.000000</UTC>
      <UT1>UT1=2017-02-10T23:59:02.540862</UT1>
      <Absolute_Orbit>+15228</Absolute_Orbit>
      <X unit="m">978038.666229</X>
      <Y unit="m">1405900.933222</Y>
      <Z unit="m">-6871963.836319</Z>
      <VX unit="m/s">367.366473</VX>
      <VY unit="m/s">-7413.700736</VY>
      <VZ unit="m/s">-1464.977478</VZ>
      <Quality>NOMINAL</Quality>
    </OSV>
    <OSV>
      <TAI>TAI=2017-02-10T23:59:49.000000</TAI>
      <UTC>UTC=2017-02-10T23:59:12.000000</UTC>
      <UT1>UT1=2017-02-10T23:59:12.540862</UT1>
      <Absolute_Orbit>+15228</Absolute_Orbit>
      <X unit="m">981603.821827</X>
      <Y unit="m">1331684.554507</Y>
      <Z unit="m">-6886228.646200</Z>
      <VX unit="m/s">345.654226</VX>
      <VY unit="m/s">-7429.432161</VY>
      <VZ unit="m/s">-1387.958234</VZ>
      <Quality>NOMINAL</Quality>
    </OSV>
    <OSV>
      <TAI>TAI=2017-02-10T23:59:59.000000</TAI>
      <UTC>UTC=2017-02-10T23:59:22.000000</UTC>
      <UT1>UT1=2017-02-10T23:59:22.540862</UT1>
      <Absolute_Orbit>+15228</Absolute_Orbit>
      <X unit="m">984951.549750</X>
      <Y unit="m">1257315.148978</Y>
      <Z unit="m">-6899722.490140</Z>
      <VX unit="m/s">323.881548</VX>
      <VY unit="m/s">-7444.305806</VY>
      <VZ unit="m/s">-1310.785714</VZ>
      <Quality>NOMINAL</Quality>
    </OSV>
    <OSV>
      <TAI>TAI=2017-02-11T00:00:09.000000</TAI>
      <UTC>UTC=2017-02-10T23:59:32.000000</UTC>
      <UT1>UT1=2017-02-10T23:59:32.540861</UT1>
      <Absolute_Orbit>+15228</Absolute_Orbit>
      <X unit="m">988081.263980</X>
      <Y unit="m">1182801.302887</Y>
      <Z unit="m">-6912443.878038</Z>
      <VX unit="m/s">302.052100</VX>
      <VY unit="m/s">-7458.319998</VY>
      <VZ unit="m/s">-1233.468455</VZ>
      <Quality>NOMINAL</Quality>
    </OSV>
    <OSV>
      <TAI>TAI=2017-02-11T00:00:19.000000</TAI>
      <UTC>UTC=2017-02-10T23:59:42.000000</UTC>
      <UT1>UT1=2017-02-10T23:59:42.540861</UT1>
      <Absolute_Orbit>+15228</Absolute_Orbit>
      <X unit="m">990992.415141</X>
      <Y unit="m">1108151.618754</Y>
      <Z unit="m">-6924391.405255</Z>
      <VX unit="m/s">280.169548</VX>
      <VY unit="m/s">-7471.473160</VY>
      <VZ unit="m/s">-1156.015011</VZ>
      <Quality>NOMINAL</Quality>
    </OSV>
    <OSV>
      <TAI>TAI=2017-02-11T00:00:29.000000</TAI>
      <UTC>UTC=2017-02-10T23:59:52.000000</UTC>
      <UT1>UT1=2017-02-10T23:59:52.540861</UT1>
      <Absolute_Orbit>+15228</Absolute_Orbit>
      <X unit="m">993684.490573</X>
      <Y unit="m">1033374.714376</Y>
      <Z unit="m">-6935563.752750</Z>
      <VX unit="m/s">258.237568</VX>
      <VY unit="m/s">-7483.763815</VY>
      <VZ unit="m/s">-1078.433946</VZ>
      <Quality>NOMINAL</Quality>
    </OSV>
    <OSV>
      <TAI>TAI=2017-02-11T00:00:39.000000</TAI>
      <UTC>UTC=2017-02-11T00:00:02.000000</UTC>
      <UT1>UT1=2017-02-11T00:00:02.540861</UT1>
      <Absolute_Orbit>+15228</Absolute_Orbit>
      <X unit="m">996157.014407</X>
      <Y unit="m">958479.221813</Y>
      <Z unit="m">-6945959.687226</Z>
      <VX unit="m/s">236.259842</VX>
      <VY unit="m/s">-7495.190582</VY>
      <VZ unit="m/s">-1000.733840</VZ>
      <Quality>NOMINAL</Quality>
    </OSV>
    <OSV>
      <TAI>TAI=2017-02-11T00:00:49.000000</TAI>
      <UTC>UTC=2017-02-11T00:00:12.000000</UTC>
      <UT1>UT1=2017-02-11T00:00:12.540861</UT1>
      <Absolute_Orbit>+15228</Absolute_Orbit>
      <X unit="m">998409.547633</X>
      <Y unit="m">883473.786422</Y>
      <Z unit="m">-6955578.061243</Z>
      <VX unit="m/s">214.240059</VX>
      <VY unit="m/s">-7505.752181</VY>
      <VZ unit="m/s">-922.923283</VZ>
      <Quality>NOMINAL</Quality>
    </OSV>
    <OSV>
      <TAI>TAI=2017-02-11T00:00:59.000000</TAI>
      <UTC>UTC=2017-02-11T00:00:22.000000</UTC>
      <UT1>UT1=2017-02-11T00:00:22.540860</UT1>
      <Absolute_Orbit>+15228</Absolute_Orbit>
      <X unit="m">1000441.688157</X>
      <Y unit="m">808367.065869</Y>
      <Z unit="m">-6964417.813311</Z>
      <VX unit="m/s">192.181916</VX>
      <VY unit="m/s">-7515.447430</VY>
      <VZ unit="m/s">-845.010878</VZ>
      <Quality>NOMINAL</Quality>
    </OSV>
    <OSV>
      <TAI>TAI=2017-02-11T00:01:09.000000</TAI>
      <UTC>UTC=2017-02-11T00:00:32.000000</UTC>
      <UT1>UT1=2017-02-11T00:00:32.540860</UT1>
      <Absolute_Orbit>+15228</Absolute_Orbit>
      <X unit="m">1002253.070864</X>
      <Y unit="m">733167.729142</Y>
      <Z unit="m">-6972477.967996</Z>
      <VX unit="m/s">170.089111</VX>
      <VY unit="m/s">-7524.275243</VY>
      <VZ unit="m/s">-767.005235</VZ>
      <Quality>NOMINAL</Quality>
    </OSV>
    <OSV>
      <TAI>TAI=2017-02-11T00:01:19.000000</TAI>
      <UTC>UTC=2017-02-11T00:00:42.000000</UTC>
      <UT1>UT1=2017-02-11T00:00:42.540860</UT1>
      <Absolute_Orbit>+15228</Absolute_Orbit>
      <X unit="m">1003843.367665</X>
      <Y unit="m">657884.455573</Y>
      <Z unit="m">-6979757.636013</Z>
      <VX unit="m/s">147.965352</VX>
      <VY unit="m/s">-7532.234637</VY>
      <VZ unit="m/s">-688.914976</VZ>
      <Quality>NOMINAL</Quality>
    </OSV>
    <OSV>
      <TAI>TAI=2017-02-11T00:01:29.000000</TAI>
      <UTC>UTC=2017-02-11T00:00:52.000000</UTC>
      <UT1>UT1=2017-02-11T00:00:52.540860</UT1>
      <Absolute_Orbit>+15228</Absolute_Orbit>
      <X unit="m">1005212.287551</X>
      <Y unit="m">582525.933855</Y>
      <Z unit="m">-6986256.014308</Z>
      <VX unit="m/s">125.814347</VX>
      <VY unit="m/s">-7539.324726</VY>
      <VZ unit="m/s">-610.748728</VZ>
      <Quality>NOMINAL</Quality>
    </OSV>
    <OSV>
      <TAI>TAI=2017-02-11T00:01:39.000000</TAI>
      <UTC>UTC=2017-02-11T00:01:02.000000</UTC>
      <UT1>UT1=2017-02-11T00:01:02.540860</UT1>
      <Absolute_Orbit>+15228</Absolute_Orbit>
      <X unit="m">1006359.576630</X>
      <Y unit="m">507100.861053</Y>
      <Z unit="m">-6991972.386141</Z>
      <VX unit="m/s">103.639810</VX>
      <VY unit="m/s">-7545.544723</VY>
      <VZ unit="m/s">-532.515126</VZ>
      <Quality>NOMINAL</Quality>
    </OSV>
    <OSV>
      <TAI>TAI=2017-02-11T00:01:49.000000</TAI>
      <UTC>UTC=2017-02-11T00:01:12.000000</UTC>
      <UT1>UT1=2017-02-11T00:01:12.540860</UT1>
      <Absolute_Orbit>+15228</Absolute_Orbit>
      <X unit="m">1007285.018159</X>
      <Y unit="m">431617.941623</Y>
      <Z unit="m">-6996906.121158</Z>
      <VX unit="m/s">81.445457</VX>
      <VY unit="m/s">-7550.893940</VY>
      <VZ unit="m/s">-454.222812</VZ>
      <Quality>NOMINAL</Quality>
    </OSV>
    <OSV>
      <TAI>TAI=2017-02-11T00:01:59.000000</TAI>
      <UTC>UTC=2017-02-11T00:01:22.000000</UTC>
      <UT1>UT1=2017-02-11T00:01:22.540859</UT1>
      <Absolute_Orbit>+15228</Absolute_Orbit>
      <X unit="m">1007988.432572</X>
      <Y unit="m">356085.886420</Y>
      <Z unit="m">-7001056.675450</Z>
      <VX unit="m/s">59.235008</VX>
      <VY unit="m/s">-7555.371788</VY>
      <VZ unit="m/s">-375.880431</VZ>
      <Quality>NOMINAL</Quality>
    </OSV>
    <OSV>
      <TAI>TAI=2017-02-11T00:02:09.000000</TAI>
      <UTC>UTC=2017-02-11T00:01:32.000000</UTC>
      <UT1>UT1=2017-02-11T00:01:32.540859</UT1>
      <Absolute_Orbit>+15228</Absolute_Orbit>
      <X unit="m">1008469.677502</X>
      <Y unit="m">280513.411697</Y>
      <Z unit="m">-7004423.591587</Z>
      <VX unit="m/s">37.012183</VX>
      <VY unit="m/s">-7558.977776</VY>
      <VZ unit="m/s">-297.496631</VZ>
      <Quality>NOMINAL</Quality>
    </OSV>
    <OSV>
      <TAI>TAI=2017-02-11T00:02:19.000000</TAI>
      <UTC>UTC=2017-02-11T00:01:42.000000</UTC>
      <UT1>UT1=2017-02-11T00:01:42.540859</UT1>
      <Absolute_Orbit>+15228</Absolute_Orbit>
      <X unit="m">1008728.647809</X>
      <Y unit="m">204909.238094</Y>
      <Z unit="m">-7007006.498675</Z>
      <VX unit="m/s">14.780704</VX>
      <VY unit="m/s">-7561.711513</VY>
      <VZ unit="m/s">-219.080066</VZ>
      <Quality>NOMINAL</Quality>
    </OSV>
    <OSV>
      <TAI>TAI=2017-02-11T00:02:29.000000</TAI>
      <UTC>UTC=2017-02-11T00:01:52.000000</UTC>
      <UT1>UT1=2017-02-11T00:01:52.540859</UT1>
      <Absolute_Orbit>+15228</Absolute_Orbit>
      <X unit="m">1008765.275580</X>
      <Y unit="m">129282.089682</Y>
      <Z unit="m">-7008805.112350</Z>
      <VX unit="m/s">-7.455705</VX>
      <VY unit="m/s">-7563.572705</VY>
      <VZ unit="m/s">-140.639387</VZ>
      <Quality>NOMINAL</Quality>
    </OSV>
    <OSV>
      <TAI>TAI=2017-02-11T00:02:39.000000</TAI>
      <UTC>UTC=2017-02-11T00:02:02.000000</UTC>
      <UT1>UT1=2017-02-11T00:02:02.540859</UT1>
      <Absolute_Orbit>+15228</Absolute_Orbit>
      <X unit="m">1008579.530136</X>
      <Y unit="m">53640.692962</Y>
      <Z unit="m">-7009819.234775</Z>
      <VX unit="m/s">-29.693320</VX>
      <VY unit="m/s">-7564.561155</VY>
      <VZ unit="m/s">-62.183251</VZ>
      <Quality>NOMINAL</Quality>
    </OSV>
    <OSV>
      <TAI>TAI=2017-02-11T00:02:49.000000</TAI>
      <UTC>UTC=2017-02-11T00:02:12.000000</UTC>
      <UT1>UT1=2017-02-11T00:02:12.540858</UT1>
      <Absolute_Orbit>+15228</Absolute_Orbit>
      <X unit="m">1008171.418032</X>
      <Y unit="m">-22006.224095</Y>
      <Z unit="m">-7010048.754650</Z>
      <VX unit="m/s">-51.928418</VX>
      <VY unit="m/s">-7564.676763</VY>
      <VZ unit="m/s">16.279687</VZ>
      <Quality>NOMINAL</Quality>
    </OSV>
    <OSV>
      <TAI>TAI=2017-02-11T00:02:59.000000</TAI>
      <UTC>UTC=2017-02-11T00:02:22.000000</UTC>
      <UT1>UT1=2017-02-11T00:02:22.540858</UT1>
      <Absolute_Orbit>+15228</Absolute_Orbit>
      <X unit="m">1007540.983061</X>
      <Y unit="m">-97649.933020</Y>
      <Z unit="m">-7009493.647230</Z>
      <VX unit="m/s">-74.157274</VX>
      <VY unit="m/s">-7563.919529</VY>
      <VZ unit="m/s">94.740770</VZ>
      <Quality>NOMINAL</Quality>
    </OSV>
    <OSV>
      <TAI>TAI=2017-02-11T00:03:09.000000</TAI>
      <UTC>UTC=2017-02-11T00:02:32.000000</UTC>
      <UT1>UT1=2017-02-11T00:02:32.540858</UT1>
      <Absolute_Orbit>+15228</Absolute_Orbit>
      <X unit="m">1006688.306250</X>
      <Y unit="m">-173281.705785</Y>
      <Z unit="m">-7008153.974315</Z>
      <VX unit="m/s">-96.376165</VX>
      <VY unit="m/s">-7562.289549</VY>
      <VZ unit="m/s">173.191343</VZ>
      <Quality>NOMINAL</Quality>
    </OSV>
    <OSV>
      <TAI>TAI=2017-02-11T00:03:19.000000</TAI>
      <UTC>UTC=2017-02-11T00:02:42.000000</UTC>
      <UT1>UT1=2017-02-11T00:02:42.540858</UT1>
      <Absolute_Orbit>+15228</Absolute_Orbit>
      <X unit="m">1005613.505857</X>
      <Y unit="m">-248892.815816</Y>
      <Z unit="m">-7006029.884261</Z>
      <VX unit="m/s">-118.581369</VX>
      <VY unit="m/s">-7559.787017</VY>
      <VZ unit="m/s">251.622751</VZ>
      <Quality>NOMINAL</Quality>
    </OSV>
    <OSV>
      <TAI>TAI=2017-02-11T00:03:29.000000</TAI>
      <UTC>UTC=2017-02-11T00:02:52.000000</UTC>
      <UT1>UT1=2017-02-11T00:02:52.540858</UT1>
      <Absolute_Orbit>+15228</Absolute_Orbit>
      <X unit="m">1004316.737359</X>
      <Y unit="m">-324474.538956</Y>
      <Z unit="m">-7003121.611978</Z>
      <VX unit="m/s">-140.769165</VX>
      <VY unit="m/s">-7556.412226</VY>
      <VZ unit="m/s">330.026340</VZ>
      <Quality>NOMINAL</Quality>
    </OSV>
    <OSV>
      <TAI>TAI=2017-02-11T00:03:39.000000</TAI>
      <UTC>UTC=2017-02-11T00:03:02.000000</UTC>
      <UT1>UT1=2017-02-11T00:03:02.540857</UT1>
      <Absolute_Orbit>+15228</Absolute_Orbit>
      <X unit="m">1002798.193435</X>
      <Y unit="m">-400018.154457</Y>
      <Z unit="m">-6999429.478914</Z>
      <VX unit="m/s">-162.935834</VX>
      <VY unit="m/s">-7552.165565</VY>
      <VZ unit="m/s">408.393460</VZ>
      <Quality>NOMINAL</Quality>
    </OSV>
    <OSV>
      <TAI>TAI=2017-02-11T00:03:49.000000</TAI>
      <UTC>UTC=2017-02-11T00:03:12.000000</UTC>
      <UT1>UT1=2017-02-11T00:03:12.540857</UT1>
      <Absolute_Orbit>+15228</Absolute_Orbit>
      <X unit="m">1001058.103937</X>
      <Y unit="m">-475514.945978</Y>
      <Z unit="m">-6994953.893011</Z>
      <VX unit="m/s">-185.077660</VX>
      <VY unit="m/s">-7547.047525</VY>
      <VZ unit="m/s">486.715463</VZ>
      <Quality>NOMINAL</Quality>
    </OSV>
    <OSV>
      <TAI>TAI=2017-02-11T00:03:59.000000</TAI>
      <UTC>UTC=2017-02-11T00:03:22.000000</UTC>
      <UT1>UT1=2017-02-11T00:03:22.540857</UT1>
      <Absolute_Orbit>+15228</Absolute_Orbit>
      <X unit="m">999096.735865</X>
      <Y unit="m">-550956.202579</Y>
      <Z unit="m">-6989695.348671</Z>
      <VX unit="m/s">-207.190931</VX>
      <VY unit="m/s">-7541.058693</VY>
      <VZ unit="m/s">564.983707</VZ>
      <Quality>NOMINAL</Quality>
    </OSV>
    <OSV>
      <TAI>TAI=2017-02-11T00:04:09.000000</TAI>
      <UTC>UTC=2017-02-11T00:03:32.000000</UTC>
      <UT1>UT1=2017-02-11T00:03:32.540857</UT1>
      <Absolute_Orbit>+15228</Absolute_Orbit>
      <X unit="m">996914.393323</X>
      <Y unit="m">-626333.219695</Y>
      <Z unit="m">-6983654.426692</Z>
      <VX unit="m/s">-229.271937</VX>
      <VY unit="m/s">-7534.199756</VY>
      <VZ unit="m/s">643.189557</VZ>
      <Quality>NOMINAL</Quality>
    </OSV>
    <OSV>
      <TAI>TAI=2017-02-11T00:04:19.000000</TAI>
      <UTC>UTC=2017-02-11T00:03:42.000000</UTC>
      <UT1>UT1=2017-02-11T00:03:42.540857</UT1>
      <Absolute_Orbit>+15228</Absolute_Orbit>
      <X unit="m">994511.417485</X>
      <Y unit="m">-701637.300126</Y>
      <Z unit="m">-6976831.794186</Z>
      <VX unit="m/s">-251.316975</VX>
      <VY unit="m/s">-7526.471497</VY>
      <VZ unit="m/s">721.324381</VZ>
      <Quality>NOMINAL</Quality>
    </OSV>
    <OSV>
      <TAI>TAI=2017-02-11T00:04:29.000000</TAI>
      <UTC>UTC=2017-02-11T00:03:52.000000</UTC>
      <UT1>UT1=2017-02-11T00:03:52.540856</UT1>
      <Absolute_Orbit>+15228</Absolute_Orbit>
      <X unit="m">991888.186540</X>
      <Y unit="m">-776859.755009</Y>
      <Z unit="m">-6969228.204513</Z>
      <VX unit="m/s">-273.322345</VX>
      <VY unit="m/s">-7517.874797</VY>
      <VZ unit="m/s">799.379559</VZ>
      <Quality>NOMINAL</Quality>
    </OSV>
    <OSV>
      <TAI>TAI=2017-02-11T00:04:39.000000</TAI>
      <UTC>UTC=2017-02-11T00:04:02.000000</UTC>
      <UT1>UT1=2017-02-11T00:04:02.540856</UT1>
      <Absolute_Orbit>+15228</Absolute_Orbit>
      <X unit="m">989045.115637</X>
      <Y unit="m">-851991.904776</Y>
      <Z unit="m">-6960844.497206</Z>
      <VX unit="m/s">-295.284354</VX>
      <VY unit="m/s">-7508.410637</VY>
      <VZ unit="m/s">877.346476</VZ>
      <Quality>NOMINAL</Quality>
    </OSV>
    <OSV>
      <TAI>TAI=2017-02-11T00:04:49.000000</TAI>
      <UTC>UTC=2017-02-11T00:04:12.000000</UTC>
      <UT1>UT1=2017-02-11T00:04:12.540856</UT1>
      <Absolute_Orbit>+15228</Absolute_Orbit>
      <X unit="m">985982.656822</X>
      <Y unit="m">-927025.080113</Y>
      <Z unit="m">-6951681.597874</Z>
      <VX unit="m/s">-317.199313</VX>
      <VY unit="m/s">-7498.080092</VY>
      <VZ unit="m/s">955.216528</VZ>
      <Quality>NOMINAL</Quality>
    </OSV>
    <OSV>
      <TAI>TAI=2017-02-11T00:04:59.000000</TAI>
      <UTC>UTC=2017-02-11T00:04:22.000000</UTC>
      <UT1>UT1=2017-02-11T00:04:22.540856</UT1>
      <Absolute_Orbit>+15228</Absolute_Orbit>
      <X unit="m">982701.298986</X>
      <Y unit="m">-1001950.622947</Y>
      <Z unit="m">-6941740.518129</Z>
      <VX unit="m/s">-339.063543</VX>
      <VY unit="m/s">-7486.884336</VY>
      <VZ unit="m/s">1032.981120</VZ>
      <Quality>NOMINAL</Quality>
    </OSV>
    <OSV>
      <TAI>TAI=2017-02-11T00:05:09.000000</TAI>
      <UTC>UTC=2017-02-11T00:04:32.000000</UTC>
      <UT1>UT1=2017-02-11T00:04:32.540856</UT1>
      <Absolute_Orbit>+15228</Absolute_Orbit>
      <X unit="m">979201.567796</X>
      <Y unit="m">-1076759.887407</Y>
      <Z unit="m">-6931022.355508</Z>
      <VX unit="m/s">-360.873370</VX>
      <VY unit="m/s">-7474.824638</VY>
      <VZ unit="m/s">1110.631666</VZ>
      <Quality>NOMINAL</Quality>
    </OSV>
    <OSV>
      <TAI>TAI=2017-02-11T00:05:19.000000</TAI>
      <UTC>UTC=2017-02-11T00:04:42.000000</UTC>
      <UT1>UT1=2017-02-11T00:04:42.540855</UT1>
      <Absolute_Orbit>+15228</Absolute_Orbit>
      <X unit="m">975484.025628</X>
      <Y unit="m">-1151444.240806</Y>
      <Z unit="m">-6919528.293352</Z>
      <VX unit="m/s">-382.625126</VX>
      <VY unit="m/s">-7461.902365</VY>
      <VZ unit="m/s">1188.159594</VZ>
      <Quality>NOMINAL</Quality>
    </OSV>
    <OSV>
      <TAI>TAI=2017-02-11T00:05:29.000000</TAI>
      <UTC>UTC=2017-02-11T00:04:52.000000</UTC>
      <UT1>UT1=2017-02-11T00:04:52.540855</UT1>
      <Absolute_Orbit>+15228</Absolute_Orbit>
      <X unit="m">971549.271483</X>
      <Y unit="m">-1225995.064614</Y>
      <Z unit="m">-6907259.600687</Z>
      <VX unit="m/s">-404.315154</VX>
      <VY unit="m/s">-7448.118980</VY>
      <VZ unit="m/s">1265.556341</VZ>
      <Quality>NOMINAL</Quality>
    </OSV>
    <OSV>
      <TAI>TAI=2017-02-11T00:05:39.000000</TAI>
      <UTC>UTC=2017-02-11T00:05:02.000000</UTC>
      <UT1>UT1=2017-02-11T00:05:02.540855</UT1>
      <Absolute_Orbit>+15228</Absolute_Orbit>
      <X unit="m">967397.940910</X>
      <Y unit="m">-1300403.755443</Y>
      <Z unit="m">-6894217.632095</Z>
      <VX unit="m/s">-425.939805</VX>
      <VY unit="m/s">-7433.476042</VY>
      <VZ unit="m/s">1342.813358</VZ>
      <Quality>NOMINAL</Quality>
    </OSV>
    <OSV>
      <TAI>TAI=2017-02-11T00:05:49.000000</TAI>
      <UTC>UTC=2017-02-11T00:05:12.000000</UTC>
      <UT1>UT1=2017-02-11T00:05:12.540855</UT1>
      <Absolute_Orbit>+15228</Absolute_Orbit>
      <X unit="m">963030.705911</X>
      <Y unit="m">-1374661.725987</Y>
      <Z unit="m">-6880403.827590</Z>
      <VX unit="m/s">-447.495437</VX>
      <VY unit="m/s">-7417.975208</VY>
      <VZ unit="m/s">1419.922108</VZ>
      <Quality>NOMINAL</Quality>
    </OSV>
    <OSV>
      <TAI>TAI=2017-02-11T00:05:59.000000</TAI>
      <UTC>UTC=2017-02-11T00:05:22.000000</UTC>
      <UT1>UT1=2017-02-11T00:05:22.540855</UT1>
      <Absolute_Orbit>+15228</Absolute_Orbit>
      <X unit="m">958448.274841</X>
      <Y unit="m">-1448760.405976</Y>
      <Z unit="m">-6865819.712466</Z>
      <VX unit="m/s">-468.978418</VX>
      <VY unit="m/s">-7401.618229</VY>
      <VZ unit="m/s">1496.874068</VZ>
      <Quality>NOMINAL</Quality>
    </OSV>
    <OSV>
      <TAI>TAI=2017-02-11T00:06:09.000000</TAI>
      <UTC>UTC=2017-02-11T00:05:32.000000</UTC>
      <UT1>UT1=2017-02-11T00:05:32.540855</UT1>
      <Absolute_Orbit>+15228</Absolute_Orbit>
      <X unit="m">953651.392319</X>
      <Y unit="m">-1522691.243134</Y>
      <Z unit="m">-6850466.897171</Z>
      <VX unit="m/s">-490.385126</VX>
      <VY unit="m/s">-7384.406954</VY>
      <VZ unit="m/s">1573.660728</VZ>
      <Quality>NOMINAL</Quality>
    </OSV>
    <OSV>
      <TAI>TAI=2017-02-11T00:06:19.000000</TAI>
      <UTC>UTC=2017-02-11T00:05:42.000000</UTC>
      <UT1>UT1=2017-02-11T00:05:42.540854</UT1>
      <Absolute_Orbit>+15228</Absolute_Orbit>
      <X unit="m">948640.839135</X>
      <Y unit="m">-1596445.704149</Y>
      <Z unit="m">-6834347.077167</Z>
      <VX unit="m/s">-511.711949</VX>
      <VY unit="m/s">-7366.343328</VY>
      <VZ unit="m/s">1650.273595</VZ>
      <Quality>NOMINAL</Quality>
    </OSV>
    <OSV>
      <TAI>TAI=2017-02-11T00:06:29.000000</TAI>
      <UTC>UTC=2017-02-11T00:05:52.000000</UTC>
      <UT1>UT1=2017-02-11T00:05:52.540854</UT1>
      <Absolute_Orbit>+15228</Absolute_Orbit>
      <X unit="m">943417.432147</X>
      <Y unit="m">-1670015.275633</Y>
      <Z unit="m">-6817462.032786</Z>
      <VX unit="m/s">-532.955285</VX>
      <VY unit="m/s">-7347.429392</VY>
      <VZ unit="m/s">1726.704189</VZ>
      <Quality>NOMINAL</Quality>
    </OSV>
    <OSV>
      <TAI>TAI=2017-02-11T00:06:39.000000</TAI>
      <UTC>UTC=2017-02-11T00:06:02.000000</UTC>
      <UT1>UT1=2017-02-11T00:06:02.540854</UT1>
      <Absolute_Orbit>+15228</Absolute_Orbit>
      <X unit="m">937982.024177</X>
      <Y unit="m">-1743391.465095</Y>
      <Z unit="m">-6799813.629069</Z>
      <VX unit="m/s">-554.111545</VX>
      <VY unit="m/s">-7327.667285</VY>
      <VZ unit="m/s">1802.944048</VZ>
      <Quality>NOMINAL</Quality>
    </OSV>
    <OSV>
      <TAI>TAI=2017-02-11T00:06:49.000000</TAI>
      <UTC>UTC=2017-02-11T00:06:12.000000</UTC>
      <UT1>UT1=2017-02-11T00:06:12.540854</UT1>
      <Absolute_Orbit>+15228</Absolute_Orbit>
      <X unit="m">932335.503908</X>
      <Y unit="m">-1816565.801905</Y>
      <Z unit="m">-6781403.815607</Z>
      <VX unit="m/s">-575.177148</VX>
      <VY unit="m/s">-7307.059243</VY>
      <VZ unit="m/s">1878.984727</VZ>
      <Quality>NOMINAL</Quality>
    </OSV>
    <OSV>
      <TAI>TAI=2017-02-11T00:06:59.000000</TAI>
      <UTC>UTC=2017-02-11T00:06:22.000000</UTC>
      <UT1>UT1=2017-02-11T00:06:22.540854</UT1>
      <Absolute_Orbit>+15228</Absolute_Orbit>
      <X unit="m">926478.795750</X>
      <Y unit="m">-1889529.838276</Y>
      <Z unit="m">-6762234.626360</Z>
      <VX unit="m/s">-596.148529</VX>
      <VY unit="m/s">-7285.607599</VY>
      <VZ unit="m/s">1954.817798</VZ>
      <Quality>NOMINAL</Quality>
    </OSV>
    <OSV>
      <TAI>TAI=2017-02-11T00:07:09.000000</TAI>
      <UTC>UTC=2017-02-11T00:06:32.000000</UTC>
      <UT1>UT1=2017-02-11T00:06:32.540853</UT1>
      <Absolute_Orbit>+15228</Absolute_Orbit>
      <X unit="m">920412.859714</X>
      <Y unit="m">-1962275.150240</Y>
      <Z unit="m">-6742308.179466</Z>
      <VX unit="m/s">-617.022134</VX>
      <VY unit="m/s">-7263.314781</VY>
      <VZ unit="m/s">2030.434855</VZ>
      <Quality>NOMINAL</Quality>
    </OSV>
    <OSV>
      <TAI>TAI=2017-02-11T00:07:19.000000</TAI>
      <UTC>UTC=2017-02-11T00:06:42.000000</UTC>
      <UT1>UT1=2017-02-11T00:06:42.540853</UT1>
      <Absolute_Orbit>+15228</Absolute_Orbit>
      <X unit="m">914138.691266</X>
      <Y unit="m">-2034793.338634</Y>
      <Z unit="m">-6721626.677051</Z>
      <VX unit="m/s">-637.794425</VX>
      <VY unit="m/s">-7240.183318</VY>
      <VZ unit="m/s">2105.827509</VZ>
      <Quality>NOMINAL</Quality>
    </OSV>
    <OSV>
      <TAI>TAI=2017-02-11T00:07:29.000000</TAI>
      <UTC>UTC=2017-02-11T00:06:52.000000</UTC>
      <UT1>UT1=2017-02-11T00:06:52.540853</UT1>
      <Absolute_Orbit>+15228</Absolute_Orbit>
      <X unit="m">907657.321192</X>
      <Y unit="m">-2107076.030049</Y>
      <Z unit="m">-6700192.404999</Z>
      <VX unit="m/s">-658.461876</VX>
      <VY unit="m/s">-7216.215832</VY>
      <VZ unit="m/s">2180.987396</VZ>
      <Quality>NOMINAL</Quality>
    </OSV>
    <OSV>
      <TAI>TAI=2017-02-11T00:07:39.000000</TAI>
      <UTC>UTC=2017-02-11T00:07:02.000000</UTC>
      <UT1>UT1=2017-02-11T00:07:02.540853</UT1>
      <Absolute_Orbit>+15228</Absolute_Orbit>
      <X unit="m">900969.815441</X>
      <Y unit="m">-2179114.877795</Y>
      <Z unit="m">-6678007.732715</Z>
      <VX unit="m/s">-679.020978</VX>
      <VY unit="m/s">-7191.415044</VY>
      <VZ unit="m/s">2255.906172</VZ>
      <Quality>NOMINAL</Quality>
    </OSV>
    <OSV>
      <TAI>TAI=2017-02-11T00:07:49.000000</TAI>
      <UTC>UTC=2017-02-11T00:07:12.000000</UTC>
      <UT1>UT1=2017-02-11T00:07:12.540853</UT1>
      <Absolute_Orbit>+15228</Absolute_Orbit>
      <X unit="m">894077.274971</X>
      <Y unit="m">-2250901.562867</Y>
      <Z unit="m">-6655075.112907</Z>
      <VX unit="m/s">-699.468238</VX>
      <VY unit="m/s">-7165.783770</VY>
      <VZ unit="m/s">2330.575518</VZ>
      <Quality>NOMINAL</Quality>
    </OSV>
    <OSV>
      <TAI>TAI=2017-02-11T00:07:59.000000</TAI>
      <UTC>UTC=2017-02-11T00:07:22.000000</UTC>
      <UT1>UT1=2017-02-11T00:07:22.540852</UT1>
      <Absolute_Orbit>+15228</Absolute_Orbit>
      <X unit="m">886980.835600</X>
      <Y unit="m">-2322427.794887</Y>
      <Z unit="m">-6631397.081358</Z>
      <VX unit="m/s">-719.800178</VX>
      <VY unit="m/s">-7139.324922</VY>
      <VZ unit="m/s">2404.987138</VZ>
      <Quality>NOMINAL</Quality>
    </OSV>
    <OSV>
      <TAI>TAI=2017-02-11T00:08:09.000000</TAI>
      <UTC>UTC=2017-02-11T00:07:32.000000</UTC>
      <UT1>UT1=2017-02-11T00:07:32.540852</UT1>
      <Absolute_Orbit>+15228</Absolute_Orbit>
      <X unit="m">879681.667834</X>
      <Y unit="m">-2393685.313065</Y>
      <Z unit="m">-6606976.256677</Z>
      <VX unit="m/s">-740.013340</VX>
      <VY unit="m/s">-7112.041508</VY>
      <VZ unit="m/s">2479.132764</VZ>
      <Quality>NOMINAL</Quality>
    </OSV>
    <OSV>
      <TAI>TAI=2017-02-11T00:08:19.000000</TAI>
      <UTC>UTC=2017-02-11T00:07:42.000000</UTC>
      <UT1>UT1=2017-02-11T00:07:42.540852</UT1>
      <Absolute_Orbit>+15228</Absolute_Orbit>
      <X unit="m">872180.976696</X>
      <Y unit="m">-2464665.887167</Y>
      <Z unit="m">-6581815.340037</Z>
      <VX unit="m/s">-760.104279</VX>
      <VY unit="m/s">-7083.936633</VY>
      <VZ unit="m/s">2553.004154</VZ>
      <Quality>NOMINAL</Quality>
    </OSV>
    <OSV>
      <TAI>TAI=2017-02-11T00:08:29.000000</TAI>
      <UTC>UTC=2017-02-11T00:07:52.000000</UTC>
      <UT1>UT1=2017-02-11T00:07:52.540852</UT1>
      <Absolute_Orbit>+15228</Absolute_Orbit>
      <X unit="m">864480.001539</X>
      <Y unit="m">-2535361.318484</Y>
      <Z unit="m">-6555917.114915</Z>
      <VX unit="m/s">-780.069574</VX>
      <VY unit="m/s">-7055.013495</VY>
      <VZ unit="m/s">2626.593091</VZ>
      <Quality>NOMINAL</Quality>
    </OSV>
    <OSV>
      <TAI>TAI=2017-02-11T00:08:39.000000</TAI>
      <UTC>UTC=2017-02-11T00:08:02.000000</UTC>
      <UT1>UT1=2017-02-11T00:08:02.540852</UT1>
      <Absolute_Orbit>+15228</Absolute_Orbit>
      <X unit="m">856580.015869</X>
      <Y unit="m">-2605763.440773</Y>
      <Z unit="m">-6529284.446792</Z>
      <VX unit="m/s">-799.905817</VX>
      <VY unit="m/s">-7025.275387</VY>
      <VZ unit="m/s">2699.891392</VZ>
      <Quality>NOMINAL</Quality>
    </OSV>
    <OSV>
      <TAI>TAI=2017-02-11T00:08:49.000000</TAI>
      <UTC>UTC=2017-02-11T00:08:12.000000</UTC>
      <UT1>UT1=2017-02-11T00:08:12.540851</UT1>
      <Absolute_Orbit>+15228</Absolute_Orbit>
      <X unit="m">848482.327153</X>
      <Y unit="m">-2675864.121206</Y>
      <Z unit="m">-6501920.282855</Z>
      <VX unit="m/s">-819.609621</VX>
      <VY unit="m/s">-6994.725698</VY>
      <VZ unit="m/s">2772.890899</VZ>
      <Quality>NOMINAL</Quality>
    </OSV>
    <OSV>
      <TAI>TAI=2017-02-11T00:08:59.000000</TAI>
      <UTC>UTC=2017-02-11T00:08:22.000000</UTC>
      <UT1>UT1=2017-02-11T00:08:22.540851</UT1>
      <Absolute_Orbit>+15228</Absolute_Orbit>
      <X unit="m">840188.276623</X>
      <Y unit="m">-2745655.261307</Y>
      <Z unit="m">-6473827.651688</Z>
      <VX unit="m/s">-839.177621</VX>
      <VY unit="m/s">-6963.367910</VY>
      <VZ unit="m/s">2845.583488</VZ>
      <Quality>NOMINAL</Quality>
    </OSV>
    <OSV>
      <TAI>TAI=2017-02-11T00:09:09.000000</TAI>
      <UTC>UTC=2017-02-11T00:08:32.000000</UTC>
      <UT1>UT1=2017-02-11T00:08:32.540851</UT1>
      <Absolute_Orbit>+15228</Absolute_Orbit>
      <X unit="m">831699.239090</X>
      <Y unit="m">-2815128.797885</Y>
      <Z unit="m">-6445009.662963</Z>
      <VX unit="m/s">-858.606467</VX>
      <VY unit="m/s">-6931.205596</VY>
      <VZ unit="m/s">2917.961066</VZ>
      <Quality>NOMINAL</Quality>
    </OSV>
    <OSV>
      <TAI>TAI=2017-02-11T00:09:19.000000</TAI>
      <UTC>UTC=2017-02-11T00:08:42.000000</UTC>
      <UT1>UT1=2017-02-11T00:08:42.540851</UT1>
      <Absolute_Orbit>+15228</Absolute_Orbit>
      <X unit="m">823016.622740</X>
      <Y unit="m">-2884276.703948</Y>
      <Z unit="m">-6415469.507112</Z>
      <VX unit="m/s">-877.892831</VX>
      <VY unit="m/s">-6898.242424</VY>
      <VZ unit="m/s">2990.015573</VZ>
      <Quality>NOMINAL</Quality>
    </OSV>
    <OSV>
      <TAI>TAI=2017-02-11T00:09:29.000000</TAI>
      <UTC>UTC=2017-02-11T00:08:52.000000</UTC>
      <UT1>UT1=2017-02-11T00:08:52.540851</UT1>
      <Absolute_Orbit>+15228</Absolute_Orbit>
      <X unit="m">814141.868939</X>
      <Y unit="m">-2953090.989637</Y>
      <Z unit="m">-6385210.455006</Z>
      <VX unit="m/s">-897.033407</VX>
      <VY unit="m/s">-6864.482154</VY>
      <VZ unit="m/s">3061.738981</VZ>
      <Quality>NOMINAL</Quality>
    </OSV>
    <OSV>
      <TAI>TAI=2017-02-11T00:09:39.000000</TAI>
      <UTC>UTC=2017-02-11T00:09:02.000000</UTC>
      <UT1>UT1=2017-02-11T00:09:02.540850</UT1>
      <Absolute_Orbit>+15228</Absolute_Orbit>
      <X unit="m">805076.452022</X>
      <Y unit="m">-3021563.703142</Y>
      <Z unit="m">-6354235.857621</Z>
      <VX unit="m/s">-916.024908</VX>
      <VY unit="m/s">-6829.928637</VY>
      <VZ unit="m/s">3133.123298</VZ>
      <Quality>NOMINAL</Quality>
    </OSV>
    <OSV>
      <TAI>TAI=2017-02-11T00:09:49.000000</TAI>
      <UTC>UTC=2017-02-11T00:09:12.000000</UTC>
      <UT1>UT1=2017-02-11T00:09:12.540850</UT1>
      <Absolute_Orbit>+15228</Absolute_Orbit>
      <X unit="m">795821.879092</X>
      <Y unit="m">-3089686.931617</Y>
      <Z unit="m">-6322549.145696</Z>
      <VX unit="m/s">-934.864067</VX>
      <VY unit="m/s">-6794.585813</VY>
      <VZ unit="m/s">3204.160565</VZ>
      <Quality>NOMINAL</Quality>
    </OSV>
    <OSV>
      <TAI>TAI=2017-02-11T00:09:59.000000</TAI>
      <UTC>UTC=2017-02-11T00:09:22.000000</UTC>
      <UT1>UT1=2017-02-11T00:09:22.540850</UT1>
      <Absolute_Orbit>+15228</Absolute_Orbit>
      <X unit="m">786379.689800</X>
      <Y unit="m">-3157452.802092</Y>
      <Z unit="m">-6290153.829380</Z>
      <VX unit="m/s">-953.547641</VX>
      <VY unit="m/s">-6758.457717</VY>
      <VZ unit="m/s">3274.842858</VZ>
      <Quality>NOMINAL</Quality>
    </OSV>
    <OSV>
      <TAI>TAI=2017-02-11T00:10:09.000000</TAI>
      <UTC>UTC=2017-02-11T00:09:32.000000</UTC>
      <UT1>UT1=2017-02-11T00:09:32.540850</UT1>
      <Absolute_Orbit>+15228</Absolute_Orbit>
      <X unit="m">776751.456128</X>
      <Y unit="m">-3224853.482385</Y>
      <Z unit="m">-6257053.497875</Z>
      <VX unit="m/s">-972.072407</VX>
      <VY unit="m/s">-6721.548472</VY>
      <VZ unit="m/s">3345.162291</VZ>
      <Quality>NOMINAL</Quality>
    </OSV>
    <OSV>
      <TAI>TAI=2017-02-11T00:10:19.000000</TAI>
      <UTC>UTC=2017-02-11T00:09:42.000000</UTC>
      <UT1>UT1=2017-02-11T00:09:42.540850</UT1>
      <Absolute_Orbit>+15228</Absolute_Orbit>
      <X unit="m">766938.782166</X>
      <Y unit="m">-3291881.182005</Y>
      <Z unit="m">-6223251.819070</Z>
      <VX unit="m/s">-990.435167</VX>
      <VY unit="m/s">-6683.862293</VY>
      <VZ unit="m/s">3415.111013</VZ>
      <Quality>NOMINAL</Quality>
    </OSV>
    <OSV>
      <TAI>TAI=2017-02-11T00:10:29.000000</TAI>
      <UTC>UTC=2017-02-11T00:09:52.000000</UTC>
      <UT1>UT1=2017-02-11T00:09:52.540849</UT1>
      <Absolute_Orbit>+15228</Absolute_Orbit>
      <X unit="m">756943.303884</X>
      <Y unit="m">-3358528.153049</Y>
      <Z unit="m">-6188752.539166</Z>
      <VX unit="m/s">-1008.632744</VX>
      <VY unit="m/s">-6645.403482</VY>
      <VZ unit="m/s">3484.681212</VZ>
      <Quality>NOMINAL</Quality>
    </OSV>
    <OSV>
      <TAI>TAI=2017-02-11T00:10:39.000000</TAI>
      <UTC>UTC=2017-02-11T00:10:02.000000</UTC>
      <UT1>UT1=2017-02-11T00:10:02.540849</UT1>
      <Absolute_Orbit>+15228</Absolute_Orbit>
      <X unit="m">746766.688894</X>
      <Y unit="m">-3424786.691099</Y>
      <Z unit="m">-6153559.482294</Z>
      <VX unit="m/s">-1026.661985</VX>
      <VY unit="m/s">-6606.176433</VY>
      <VZ unit="m/s">3553.865114</VZ>
      <Quality>NOMINAL</Quality>
    </OSV>
    <OSV>
      <TAI>TAI=2017-02-11T00:10:49.000000</TAI>
      <UTC>UTC=2017-02-11T00:10:12.000000</UTC>
      <UT1>UT1=2017-02-11T00:10:12.540849</UT1>
      <Absolute_Orbit>+15228</Absolute_Orbit>
      <X unit="m">736410.636219</X>
      <Y unit="m">-3490649.136113</Y>
      <Z unit="m">-6117676.550129</Z>
      <VX unit="m/s">-1044.519762</VX>
      <VY unit="m/s">-6566.185629</VY>
      <VZ unit="m/s">3622.654984</VZ>
      <Quality>NOMINAL</Quality>
    </OSV>
    <OSV>
      <TAI>TAI=2017-02-11T00:10:59.000000</TAI>
      <UTC>UTC=2017-02-11T00:10:22.000000</UTC>
      <UT1>UT1=2017-02-11T00:10:22.540849</UT1>
      <Absolute_Orbit>+15228</Absolute_Orbit>
      <X unit="m">725876.876046</X>
      <Y unit="m">-3556107.873311</Y>
      <Z unit="m">-6081107.721492</Z>
      <VX unit="m/s">-1062.202970</VX>
      <VY unit="m/s">-6525.435639</VY>
      <VZ unit="m/s">3691.043128</VZ>
      <Quality>NOMINAL</Quality>
    </OSV>
    <OSV>
      <TAI>TAI=2017-02-11T00:11:09.000000</TAI>
      <UTC>UTC=2017-02-11T00:10:32.000000</UTC>
      <UT1>UT1=2017-02-11T00:10:32.540849</UT1>
      <Absolute_Orbit>+15228</Absolute_Orbit>
      <X unit="m">715167.169483</X>
      <Y unit="m">-3621155.334065</Y>
      <Z unit="m">-6043857.051950</Z>
      <VX unit="m/s">-1079.708529</VX>
      <VY unit="m/s">-6483.931124</VY>
      <VZ unit="m/s">3759.021892</VZ>
      <Quality>NOMINAL</Quality>
    </OSV>
    <OSV>
      <TAI>TAI=2017-02-11T00:11:19.000000</TAI>
      <UTC>UTC=2017-02-11T00:10:42.000000</UTC>
      <UT1>UT1=2017-02-11T00:10:42.540849</UT1>
      <Absolute_Orbit>+15228</Absolute_Orbit>
      <X unit="m">704283.308305</X>
      <Y unit="m">-3685783.996773</Y>
      <Z unit="m">-6005928.673401</Z>
      <VX unit="m/s">-1097.033386</VX>
      <VY unit="m/s">-6441.676829</VY>
      <VZ unit="m/s">3826.583664</VZ>
      <Quality>NOMINAL</Quality>
    </OSV>
    <OSV>
      <TAI>TAI=2017-02-11T00:11:29.000000</TAI>
      <UTC>UTC=2017-02-11T00:10:52.000000</UTC>
      <UT1>UT1=2017-02-11T00:10:52.540848</UT1>
      <Absolute_Orbit>+15228</Absolute_Orbit>
      <X unit="m">693227.114699</X>
      <Y unit="m">-3749986.387742</Y>
      <Z unit="m">-5967326.793658</Z>
      <VX unit="m/s">-1114.174512</VX>
      <VY unit="m/s">-6398.677589</VY>
      <VZ unit="m/s">3893.720873</VZ>
      <Quality>NOMINAL</Quality>
    </OSV>
    <OSV>
      <TAI>TAI=2017-02-11T00:11:39.000000</TAI>
      <UTC>UTC=2017-02-11T00:11:02.000000</UTC>
      <UT1>UT1=2017-02-11T00:11:02.540848</UT1>
      <Absolute_Orbit>+15228</Absolute_Orbit>
      <X unit="m">682000.441002</X>
      <Y unit="m">-3813755.082056</Y>
      <Z unit="m">-5928055.696019</Z>
      <VX unit="m/s">-1131.128906</VX>
      <VY unit="m/s">-6354.938326</VY>
      <VZ unit="m/s">3960.425993</VZ>
      <Quality>NOMINAL</Quality>
    </OSV>
    <OSV>
      <TAI>TAI=2017-02-11T00:11:49.000000</TAI>
      <UTC>UTC=2017-02-11T00:11:12.000000</UTC>
      <UT1>UT1=2017-02-11T00:11:12.540848</UT1>
      <Absolute_Orbit>+15228</Absolute_Orbit>
      <X unit="m">670605.169436</X>
      <Y unit="m">-3877082.704447</Y>
      <Z unit="m">-5888119.738836</Z>
      <VX unit="m/s">-1147.893593</VX>
      <VY unit="m/s">-6310.464047</VY>
      <VZ unit="m/s">4026.691539</VZ>
      <Quality>NOMINAL</Quality>
    </OSV>
    <OSV>
      <TAI>TAI=2017-02-11T00:11:59.000000</TAI>
      <UTC>UTC=2017-02-11T00:11:22.000000</UTC>
      <UT1>UT1=2017-02-11T00:11:22.540848</UT1>
      <Absolute_Orbit>+15228</Absolute_Orbit>
      <X unit="m">659043.211831</X>
      <Y unit="m">-3939961.930158</Y>
      <Z unit="m">-5847523.355068</Z>
      <VX unit="m/s">-1164.465624</VX>
      <VY unit="m/s">-6265.259846</VY>
      <VZ unit="m/s">4092.510073</VZ>
      <Quality>NOMINAL</Quality>
    </OSV>
    <OSV>
      <TAI>TAI=2017-02-11T00:12:09.000000</TAI>
      <UTC>UTC=2017-02-11T00:11:32.000000</UTC>
      <UT1>UT1=2017-02-11T00:11:32.540848</UT1>
      <Absolute_Orbit>+15228</Absolute_Orbit>
      <X unit="m">647316.509356</X>
      <Y unit="m">-4002385.485804</Y>
      <Z unit="m">-5806271.051835</Z>
      <VX unit="m/s">-1180.842082</VX>
      <VY unit="m/s">-6219.330904</VY>
      <VZ unit="m/s">4157.874203</VZ>
      <Quality>NOMINAL</Quality>
    </OSV>
    <OSV>
      <TAI>TAI=2017-02-11T00:12:19.000000</TAI>
      <UTC>UTC=2017-02-11T00:11:42.000000</UTC>
      <UT1>UT1=2017-02-11T00:11:42.540847</UT1>
      <Absolute_Orbit>+15228</Absolute_Orbit>
      <X unit="m">635427.032227</X>
      <Y unit="m">-4064346.150234</Y>
      <Z unit="m">-5764367.409958</Z>
      <VX unit="m/s">-1197.020075</VX>
      <VY unit="m/s">-6172.682487</VY>
      <VZ unit="m/s">4222.776581</VZ>
      <Quality>NOMINAL</Quality>
    </OSV>
    <OSV>
      <TAI>TAI=2017-02-11T00:12:29.000000</TAI>
      <UTC>UTC=2017-02-11T00:11:52.000000</UTC>
      <UT1>UT1=2017-02-11T00:11:52.540847</UT1>
      <Absolute_Orbit>+15228</Absolute_Orbit>
      <X unit="m">623376.779426</X>
      <Y unit="m">-4125836.755376</Y>
      <Z unit="m">-5721817.083490</Z>
      <VX unit="m/s">-1212.996742</VX>
      <VY unit="m/s">-6125.319946</VY>
      <VZ unit="m/s">4287.209908</VZ>
      <Quality>NOMINAL</Quality>
    </OSV>
    <OSV>
      <TAI>TAI=2017-02-11T00:12:39.000000</TAI>
      <UTC>UTC=2017-02-11T00:12:02.000000</UTC>
      <UT1>UT1=2017-02-11T00:12:02.540847</UT1>
      <Absolute_Orbit>+15228</Absolute_Orbit>
      <X unit="m">611167.778404</X>
      <Y unit="m">-4186850.187090</Y>
      <Z unit="m">-5678624.799239</Z>
      <VX unit="m/s">-1228.769250</VX>
      <VY unit="m/s">-6077.248715</VY>
      <VZ unit="m/s">4351.166933</VZ>
      <Quality>NOMINAL</Quality>
    </OSV>
    <OSV>
      <TAI>TAI=2017-02-11T00:12:49.000000</TAI>
      <UTC>UTC=2017-02-11T00:12:12.000000</UTC>
      <UT1>UT1=2017-02-11T00:12:12.540847</UT1>
      <Absolute_Orbit>+15228</Absolute_Orbit>
      <X unit="m">598802.084784</X>
      <Y unit="m">-4247379.386006</Y>
      <Z unit="m">-5634795.356284</Z>
      <VX unit="m/s">-1244.334797</VX>
      <VY unit="m/s">-6028.474313</VY>
      <VZ unit="m/s">4414.640453</VZ>
      <Quality>NOMINAL</Quality>
    </OSV>
    <OSV>
      <TAI>TAI=2017-02-11T00:12:59.000000</TAI>
      <UTC>UTC=2017-02-11T00:12:22.000000</UTC>
      <UT1>UT1=2017-02-11T00:12:22.540847</UT1>
      <Absolute_Orbit>+15228</Absolute_Orbit>
      <X unit="m">586281.782058</X>
      <Y unit="m">-4307417.348370</Y>
      <Z unit="m">-5590333.625476</Z>
      <VX unit="m/s">-1259.690612</VX>
      <VY unit="m/s">-5979.002345</VY>
      <VZ unit="m/s">4477.623315</VZ>
      <Quality>NOMINAL</Quality>
    </OSV>
    <OSV>
      <TAI>TAI=2017-02-11T00:13:09.000000</TAI>
      <UTC>UTC=2017-02-11T00:12:32.000000</UTC>
      <UT1>UT1=2017-02-11T00:12:32.540846</UT1>
      <Absolute_Orbit>+15228</Absolute_Orbit>
      <X unit="m">573608.981278</X>
      <Y unit="m">-4366957.126868</Y>
      <Z unit="m">-5545244.548939</Z>
      <VX unit="m/s">-1274.833953</VX>
      <VY unit="m/s">-5928.838495</VY>
      <VZ unit="m/s">4540.108419</VZ>
      <Quality>NOMINAL</Quality>
    </OSV>
    <OSV>
      <TAI>TAI=2017-02-11T00:13:19.000000</TAI>
      <UTC>UTC=2017-02-11T00:12:42.000000</UTC>
      <UT1>UT1=2017-02-11T00:12:42.540846</UT1>
      <Absolute_Orbit>+15228</Absolute_Orbit>
      <X unit="m">560785.820752</X>
      <Y unit="m">-4425991.831456</Y>
      <Z unit="m">-5499533.139554</Z>
      <VX unit="m/s">-1289.762112</VX>
      <VY unit="m/s">-5877.988531</VY>
      <VZ unit="m/s">4602.088714</VZ>
      <Quality>NOMINAL</Quality>
    </OSV>
    <OSV>
      <TAI>TAI=2017-02-11T00:13:29.000000</TAI>
      <UTC>UTC=2017-02-11T00:12:52.000000</UTC>
      <UT1>UT1=2017-02-11T00:12:52.540846</UT1>
      <Absolute_Orbit>+15228</Absolute_Orbit>
      <X unit="m">547814.465722</X>
      <Y unit="m">-4484514.630179</Y>
      <Z unit="m">-5453204.480441</Z>
      <VX unit="m/s">-1304.472410</VX>
      <VY unit="m/s">-5826.458304</VY>
      <VZ unit="m/s">4663.557203</VZ>
      <Quality>NOMINAL</Quality>
    </OSV>
    <OSV>
      <TAI>TAI=2017-02-11T00:13:39.000000</TAI>
      <UTC>UTC=2017-02-11T00:13:02.000000</UTC>
      <UT1>UT1=2017-02-11T00:13:02.540846</UT1>
      <Absolute_Orbit>+15228</Absolute_Orbit>
      <X unit="m">534697.108053</X>
      <Y unit="m">-4542518.749983</Y>
      <Z unit="m">-5406263.724432</Z>
      <VX unit="m/s">-1318.962202</VX>
      <VY unit="m/s">-5774.253743</VY>
      <VZ unit="m/s">4724.506940</VZ>
      <Quality>NOMINAL</Quality>
    </OSV>
    <OSV>
      <TAI>TAI=2017-02-11T00:13:49.000000</TAI>
      <UTC>UTC=2017-02-11T00:13:12.000000</UTC>
      <UT1>UT1=2017-02-11T00:13:12.540846</UT1>
      <Absolute_Orbit>+15228</Absolute_Orbit>
      <X unit="m">521435.965901</X>
      <Y unit="m">-4599997.477530</Y>
      <Z unit="m">-5358716.093532</Z>
      <VX unit="m/s">-1333.228874</VX>
      <VY unit="m/s">-5721.380861</VY>
      <VZ unit="m/s">4784.931037</VZ>
      <Quality>NOMINAL</Quality>
    </OSV>
    <OSV>
      <TAI>TAI=2017-02-11T00:13:59.000000</TAI>
      <UTC>UTC=2017-02-11T00:13:22.000000</UTC>
      <UT1>UT1=2017-02-11T00:13:22.540845</UT1>
      <Absolute_Orbit>+15228</Absolute_Orbit>
      <X unit="m">508033.283394</X>
      <Y unit="m">-4656944.159995</Y>
      <Z unit="m">-5310566.878377</Z>
      <VX unit="m/s">-1347.269845</VX>
      <VY unit="m/s">-5667.845749</VY>
      <VZ unit="m/s">4844.822657</VZ>
      <Quality>NOMINAL</Quality>
    </OSV>
    <OSV>
      <TAI>TAI=2017-02-11T00:14:09.000000</TAI>
      <UTC>UTC=2017-02-11T00:13:32.000000</UTC>
      <UT1>UT1=2017-02-11T00:13:32.540845</UT1>
      <Absolute_Orbit>+15228</Absolute_Orbit>
      <X unit="m">494491.330294</X>
      <Y unit="m">-4713352.205868</Y>
      <Z unit="m">-5261821.437680</Z>
      <VX unit="m/s">-1361.082570</VX>
      <VY unit="m/s">-5613.654578</VY>
      <VZ unit="m/s">4904.175020</VZ>
      <Quality>NOMINAL</Quality>
    </OSV>
    <OSV>
      <TAI>TAI=2017-02-11T00:14:19.000000</TAI>
      <UTC>UTC=2017-02-11T00:13:42.000000</UTC>
      <UT1>UT1=2017-02-11T00:13:42.540845</UT1>
      <Absolute_Orbit>+15228</Absolute_Orbit>
      <X unit="m">480812.401668</X>
      <Y unit="m">-4769215.085744</Y>
      <Z unit="m">-5212485.197670</Z>
      <VX unit="m/s">-1374.664535</VX>
      <VY unit="m/s">-5558.813598</VY>
      <VZ unit="m/s">4962.981403</VZ>
      <Quality>NOMINAL</Quality>
    </OSV>
    <OSV>
      <TAI>TAI=2017-02-11T00:14:29.000000</TAI>
      <UTC>UTC=2017-02-11T00:13:52.000000</UTC>
      <UT1>UT1=2017-02-11T00:13:52.540845</UT1>
      <Absolute_Orbit>+15228</Absolute_Orbit>
      <X unit="m">466998.817540</X>
      <Y unit="m">-4824526.333109</Y>
      <Z unit="m">-5162563.651528</Z>
      <VX unit="m/s">-1388.013260</VX>
      <VY unit="m/s">-5503.329137</VY>
      <VZ unit="m/s">5021.235140</VZ>
      <Quality>NOMINAL</Quality>
    </OSV>
    <OSV>
      <TAI>TAI=2017-02-11T00:14:39.000000</TAI>
      <UTC>UTC=2017-02-11T00:14:02.000000</UTC>
      <UT1>UT1=2017-02-11T00:14:02.540845</UT1>
      <Absolute_Orbit>+15228</Absolute_Orbit>
      <X unit="m">453052.922556</X>
      <Y unit="m">-4879279.545118</Y>
      <Z unit="m">-5112062.358802</Z>
      <VX unit="m/s">-1401.126301</VX>
      <VY unit="m/s">-5447.207601</VY>
      <VZ unit="m/s">5078.929623</VZ>
      <Quality>NOMINAL</Quality>
    </OSV>
    <OSV>
      <TAI>TAI=2017-02-11T00:14:49.000000</TAI>
      <UTC>UTC=2017-02-11T00:14:12.000000</UTC>
      <UT1>UT1=2017-02-11T00:14:12.540844</UT1>
      <Absolute_Orbit>+15228</Absolute_Orbit>
      <X unit="m">438977.085628</X>
      <Y unit="m">-4933468.383375</Y>
      <Z unit="m">-5060986.944830</Z>
      <VX unit="m/s">-1414.001250</VX>
      <VY unit="m/s">-5390.455473</VY>
      <VZ unit="m/s">5136.058303</VZ>
      <Quality>NOMINAL</Quality>
    </OSV>
    <OSV>
      <TAI>TAI=2017-02-11T00:14:59.000000</TAI>
      <UTC>UTC=2017-02-11T00:14:22.000000</UTC>
      <UT1>UT1=2017-02-11T00:14:22.540844</UT1>
      <Absolute_Orbit>+15228</Absolute_Orbit>
      <X unit="m">424773.699585</X>
      <Y unit="m">-4987086.574695</Y>
      <Z unit="m">-5009343.100138</Z>
      <VX unit="m/s">-1426.635731</VX>
      <VY unit="m/s">-5333.079313</VY>
      <VZ unit="m/s">5192.614690</VZ>
      <Quality>NOMINAL</Quality>
    </OSV>
    <OSV>
      <TAI>TAI=2017-02-11T00:15:09.000000</TAI>
      <UTC>UTC=2017-02-11T00:14:32.000000</UTC>
      <UT1>UT1=2017-02-11T00:14:32.540844</UT1>
      <Absolute_Orbit>+15228</Absolute_Orbit>
      <X unit="m">410445.180815</X>
      <Y unit="m">-5040127.911867</Y>
      <Z unit="m">-4957136.579845</Z>
      <VX unit="m/s">-1439.027408</VX>
      <VY unit="m/s">-5275.085756</VY>
      <VZ unit="m/s">5248.592357</VZ>
      <Quality>NOMINAL</Quality>
    </OSV>
    <OSV>
      <TAI>TAI=2017-02-11T00:15:19.000000</TAI>
      <UTC>UTC=2017-02-11T00:14:42.000000</UTC>
      <UT1>UT1=2017-02-11T00:14:42.540844</UT1>
      <Absolute_Orbit>+15228</Absolute_Orbit>
      <X unit="m">395993.968906</X>
      <Y unit="m">-5092586.254408</Y>
      <Z unit="m">-4904373.203043</Z>
      <VX unit="m/s">-1451.173978</VX>
      <VY unit="m/s">-5216.481512</VY>
      <VZ unit="m/s">5303.984936</VZ>
      <Quality>NOMINAL</Quality>
    </OSV>
    <OSV>
      <TAI>TAI=2017-02-11T00:15:29.000000</TAI>
      <UTC>UTC=2017-02-11T00:14:52.000000</UTC>
      <UT1>UT1=2017-02-11T00:14:52.540843</UT1>
      <Absolute_Orbit>+15228</Absolute_Orbit>
      <X unit="m">381422.526399</X>
      <Y unit="m">-5144455.529293</Y>
      <Z unit="m">-4851058.852190</Z>
      <VX unit="m/s">-1463.073177</VX>
      <VY unit="m/s">-5157.273365</VY>
      <VZ unit="m/s">5358.786123</VZ>
      <Quality>NOMINAL</Quality>
    </OSV>
    <OSV>
      <TAI>TAI=2017-02-11T00:15:39.000000</TAI>
      <UTC>UTC=2017-02-11T00:15:02.000000</UTC>
      <UT1>UT1=2017-02-11T00:15:02.540843</UT1>
      <Absolute_Orbit>+15228</Absolute_Orbit>
      <X unit="m">366733.337949</X>
      <Y unit="m">-5195729.731762</Y>
      <Z unit="m">-4797199.472448</Z>
      <VX unit="m/s">-1474.722775</VX>
      <VY unit="m/s">-5097.468175</VY>
      <VZ unit="m/s">5412.989677</VZ>
      <Quality>NOMINAL</Quality>
    </OSV>
    <OSV>
      <TAI>TAI=2017-02-11T00:15:49.000000</TAI>
      <UTC>UTC=2017-02-11T00:15:12.000000</UTC>
      <UT1>UT1=2017-02-11T00:15:12.540843</UT1>
      <Absolute_Orbit>+15228</Absolute_Orbit>
      <X unit="m">351928.910657</X>
      <Y unit="m">-5246402.925948</Y>
      <Z unit="m">-4742801.071094</Z>
      <VX unit="m/s">-1486.120583</VX>
      <VY unit="m/s">-5037.072870</VY>
      <VZ unit="m/s">5466.589421</VZ>
      <Quality>NOMINAL</Quality>
    </OSV>
    <OSV>
      <TAI>TAI=2017-02-11T00:15:59.000000</TAI>
      <UTC>UTC=2017-02-11T00:15:22.000000</UTC>
      <UT1>UT1=2017-02-11T00:15:22.540843</UT1>
      <Absolute_Orbit>+15228</Absolute_Orbit>
      <X unit="m">337011.773225</X>
      <Y unit="m">-5296469.245669</Y>
      <Z unit="m">-4687869.716838</Z>
      <VX unit="m/s">-1497.264447</VX>
      <VY unit="m/s">-4976.094455</VY>
      <VZ unit="m/s">5519.579244</VZ>
      <Quality>NOMINAL</Quality>
    </OSV>
    <OSV>
      <TAI>TAI=2017-02-11T00:16:09.000000</TAI>
      <UTC>UTC=2017-02-11T00:15:32.000000</UTC>
      <UT1>UT1=2017-02-11T00:15:32.540843</UT1>
      <Absolute_Orbit>+15228</Absolute_Orbit>
      <X unit="m">321984.475698</X>
      <Y unit="m">-5345922.895123</Y>
      <Z unit="m">-4632411.539182</Z>
      <VX unit="m/s">-1508.152253</VX>
      <VY unit="m/s">-4914.540002</VY>
      <VZ unit="m/s">5571.953099</VZ>
      <Quality>NOMINAL</Quality>
    </OSV>
    <OSV>
      <TAI>TAI=2017-02-11T00:16:19.000000</TAI>
      <UTC>UTC=2017-02-11T00:15:42.000000</UTC>
      <UT1>UT1=2017-02-11T00:15:42.540842</UT1>
      <Absolute_Orbit>+15228</Absolute_Orbit>
      <X unit="m">306849.589078</X>
      <Y unit="m">-5394758.149594</Y>
      <Z unit="m">-4576432.727759</Z>
      <VX unit="m/s">-1518.781923</VX>
      <VY unit="m/s">-4852.416655</VY>
      <VZ unit="m/s">5623.705006</VZ>
      <Quality>NOMINAL</Quality>
    </OSV>
    <OSV>
      <TAI>TAI=2017-02-11T00:16:29.000000</TAI>
      <UTC>UTC=2017-02-11T00:15:52.000000</UTC>
      <UT1>UT1=2017-02-11T00:15:52.540842</UT1>
      <Absolute_Orbit>+15228</Absolute_Orbit>
      <X unit="m">291609.704938</X>
      <Y unit="m">-5442969.356147</Y>
      <Z unit="m">-4519939.531662</Z>
      <VX unit="m/s">-1529.151420</VX>
      <VY unit="m/s">-4789.731626</VY>
      <VZ unit="m/s">5674.829053</VZ>
      <Quality>NOMINAL</Quality>
    </OSV>
    <OSV>
      <TAI>TAI=2017-02-11T00:16:39.000000</TAI>
      <UTC>UTC=2017-02-11T00:16:02.000000</UTC>
      <UT1>UT1=2017-02-11T00:16:02.540842</UT1>
      <Absolute_Orbit>+15228</Absolute_Orbit>
      <X unit="m">276267.435036</X>
      <Y unit="m">-5490550.934320</Y>
      <Z unit="m">-4462938.258771</Z>
      <VX unit="m/s">-1539.258745</VX>
      <VY unit="m/s">-4726.492198</VY>
      <VZ unit="m/s">5725.319396</VZ>
      <Quality>NOMINAL</Quality>
    </OSV>
    <OSV>
      <TAI>TAI=2017-02-11T00:16:49.000000</TAI>
      <UTC>UTC=2017-02-11T00:16:12.000000</UTC>
      <UT1>UT1=2017-02-11T00:16:12.540842</UT1>
      <Absolute_Orbit>+15228</Absolute_Orbit>
      <X unit="m">260825.410923</X>
      <Y unit="m">-5537497.376798</Y>
      <Z unit="m">-4405435.275079</Z>
      <VX unit="m/s">-1549.101939</VX>
      <VY unit="m/s">-4662.705719</VY>
      <VZ unit="m/s">5775.170256</VZ>
      <Quality>NOMINAL</Quality>
    </OSV>
    <OSV>
      <TAI>TAI=2017-02-11T00:16:59.000000</TAI>
      <UTC>UTC=2017-02-11T00:16:22.000000</UTC>
      <UT1>UT1=2017-02-11T00:16:22.540842</UT1>
      <Absolute_Orbit>+15228</Absolute_Orbit>
      <X unit="m">245286.283542</X>
      <Y unit="m">-5583803.250095</Y>
      <Z unit="m">-4347437.004002</Z>
      <VX unit="m/s">-1558.679082</VX>
      <VY unit="m/s">-4598.379604</VY>
      <VZ unit="m/s">5824.375928</VZ>
      <Quality>NOMINAL</Quality>
    </OSV>
    <OSV>
      <TAI>TAI=2017-02-11T00:17:09.000000</TAI>
      <UTC>UTC=2017-02-11T00:16:32.000000</UTC>
      <UT1>UT1=2017-02-11T00:16:32.540841</UT1>
      <Absolute_Orbit>+15228</Absolute_Orbit>
      <X unit="m">229652.722828</X>
      <Y unit="m">-5629463.195215</Y>
      <Z unit="m">-4288949.925675</Z>
      <VX unit="m/s">-1567.988295</VX>
      <VY unit="m/s">-4533.521336</VY>
      <VZ unit="m/s">5872.930774</VZ>
      <Quality>NOMINAL</Quality>
    </OSV>
    <OSV>
      <TAI>TAI=2017-02-11T00:17:19.000000</TAI>
      <UTC>UTC=2017-02-11T00:16:42.000000</UTC>
      <UT1>UT1=2017-02-11T00:16:42.540841</UT1>
      <Absolute_Orbit>+15228</Absolute_Orbit>
      <X unit="m">213927.417306</X>
      <Y unit="m">-5674471.928312</Y>
      <Z unit="m">-4229980.576254</Z>
      <VX unit="m/s">-1577.027740</VX>
      <VY unit="m/s">-4468.138461</VY>
      <VZ unit="m/s">5920.829225</VZ>
      <Quality>NOMINAL</Quality>
    </OSV>
    <OSV>
      <TAI>TAI=2017-02-11T00:17:29.000000</TAI>
      <UTC>UTC=2017-02-11T00:16:52.000000</UTC>
      <UT1>UT1=2017-02-11T00:16:52.540841</UT1>
      <Absolute_Orbit>+15228</Absolute_Orbit>
      <X unit="m">198113.073683</X>
      <Y unit="m">-5718824.241327</Y>
      <Z unit="m">-4170535.547209</Z>
      <VX unit="m/s">-1585.795619</VX>
      <VY unit="m/s">-4402.238592</VY>
      <VZ unit="m/s">5968.065788</VZ>
      <Quality>NOMINAL</Quality>
    </OSV>
    <OSV>
      <TAI>TAI=2017-02-11T00:17:39.000000</TAI>
      <UTC>UTC=2017-02-11T00:17:02.000000</UTC>
      <UT1>UT1=2017-02-11T00:17:02.540841</UT1>
      <Absolute_Orbit>+15228</Absolute_Orbit>
      <X unit="m">182212.416436</X>
      <Y unit="m">-5762515.002631</Y>
      <Z unit="m">-4110621.484610</Z>
      <VX unit="m/s">-1594.290175</VX>
      <VY unit="m/s">-4335.829403</VY>
      <VZ unit="m/s">6014.635037</VZ>
      <Quality>NOMINAL</Quality>
    </OSV>
    <OSV>
      <TAI>TAI=2017-02-11T00:17:49.000000</TAI>
      <UTC>UTC=2017-02-11T00:17:12.000000</UTC>
      <UT1>UT1=2017-02-11T00:17:12.540841</UT1>
      <Absolute_Orbit>+15228</Absolute_Orbit>
      <X unit="m">166228.187405</X>
      <Y unit="m">-5805539.157657</Y>
      <Z unit="m">-4050245.088408</Z>
      <VX unit="m/s">-1602.509693</VX>
      <VY unit="m/s">-4268.918632</VY>
      <VZ unit="m/s">6060.531621</VZ>
      <Quality>NOMINAL</Quality>
    </OSV>
    <OSV>
      <TAI>TAI=2017-02-11T00:17:59.000000</TAI>
      <UTC>UTC=2017-02-11T00:17:22.000000</UTC>
      <UT1>UT1=2017-02-11T00:17:22.540840</UT1>
      <Absolute_Orbit>+15228</Absolute_Orbit>
      <X unit="m">150163.145371</X>
      <Y unit="m">-5847891.729529</Y>
      <Z unit="m">-3989413.111711</Z>
      <VX unit="m/s">-1610.452500</VX>
      <VY unit="m/s">-4201.514079</VY>
      <VZ unit="m/s">6105.750261</VZ>
      <Quality>NOMINAL</Quality>
    </OSV>
    <OSV>
      <TAI>TAI=2017-02-11T00:18:09.000000</TAI>
      <UTC>UTC=2017-02-11T00:17:32.000000</UTC>
      <UT1>UT1=2017-02-11T00:17:32.540840</UT1>
      <Absolute_Orbit>+15228</Absolute_Orbit>
      <X unit="m">134020.065637</X>
      <Y unit="m">-5889567.819676</Y>
      <Z unit="m">-3928132.360050</Z>
      <VX unit="m/s">-1618.116964</VX>
      <VY unit="m/s">-4133.623604</VY>
      <VZ unit="m/s">6150.285753</VZ>
      <Quality>NOMINAL</Quality>
    </OSV>
    <OSV>
      <TAI>TAI=2017-02-11T00:18:19.000000</TAI>
      <UTC>UTC=2017-02-11T00:17:42.000000</UTC>
      <UT1>UT1=2017-02-11T00:17:42.540840</UT1>
      <Absolute_Orbit>+15228</Absolute_Orbit>
      <X unit="m">117801.739605</X>
      <Y unit="m">-5930562.608437</Y>
      <Z unit="m">-3866409.690627</Z>
      <VX unit="m/s">-1625.501498</VX>
      <VY unit="m/s">-4065.255129</VY>
      <VZ unit="m/s">6194.132966</VZ>
      <Quality>NOMINAL</Quality>
    </OSV>
    <OSV>
      <TAI>TAI=2017-02-11T00:18:29.000000</TAI>
      <UTC>UTC=2017-02-11T00:17:52.000000</UTC>
      <UT1>UT1=2017-02-11T00:17:52.540840</UT1>
      <Absolute_Orbit>+15228</Absolute_Orbit>
      <X unit="m">101510.974350</X>
      <Y unit="m">-5970871.355666</Y>
      <Z unit="m">-3804252.011571</Z>
      <VX unit="m/s">-1632.604555</VX>
      <VY unit="m/s">-3996.416632</VY>
      <VZ unit="m/s">6237.286844</VZ>
      <Quality>NOMINAL</Quality>
    </OSV>
    <OSV>
      <TAI>TAI=2017-02-11T00:18:39.000000</TAI>
      <UTC>UTC=2017-02-11T00:18:02.000000</UTC>
      <UT1>UT1=2017-02-11T00:18:02.540840</UT1>
      <Absolute_Orbit>+15228</Absolute_Orbit>
      <X unit="m">85150.592192</X>
      <Y unit="m">-6010489.401310</Y>
      <Z unit="m">-3741666.281191</Z>
      <VX unit="m/s">-1639.424632</VX>
      <VY unit="m/s">-3927.116155</VY>
      <VZ unit="m/s">6279.742408</VZ>
      <Quality>NOMINAL</Quality>
    </OSV>
    <OSV>
      <TAI>TAI=2017-02-11T00:18:49.000000</TAI>
      <UTC>UTC=2017-02-11T00:18:12.000000</UTC>
      <UT1>UT1=2017-02-11T00:18:12.540839</UT1>
      <Absolute_Orbit>+15228</Absolute_Orbit>
      <X unit="m">68723.430267</X>
      <Y unit="m">-6049412.165988</Y>
      <Z unit="m">-3678659.507212</Z>
      <VX unit="m/s">-1645.960268</VX>
      <VY unit="m/s">-3857.361792</VY>
      <VZ unit="m/s">6321.494753</VZ>
      <Quality>NOMINAL</Quality>
    </OSV>
    <OSV>
      <TAI>TAI=2017-02-11T00:18:59.000000</TAI>
      <UTC>UTC=2017-02-11T00:18:22.000000</UTC>
      <UT1>UT1=2017-02-11T00:18:22.540839</UT1>
      <Absolute_Orbit>+15228</Absolute_Orbit>
      <X unit="m">52232.340096</X>
      <Y unit="m">-6087635.151572</Y>
      <Z unit="m">-3615238.746013</Z>
      <VX unit="m/s">-1652.210048</VX>
      <VY unit="m/s">-3787.161700</VY>
      <VZ unit="m/s">6362.539052</VZ>
      <Quality>NOMINAL</Quality>
    </OSV>
    <OSV>
      <TAI>TAI=2017-02-11T00:19:09.000000</TAI>
      <UTC>UTC=2017-02-11T00:18:32.000000</UTC>
      <UT1>UT1=2017-02-11T00:18:32.540839</UT1>
      <Absolute_Orbit>+15228</Absolute_Orbit>
      <X unit="m">35680.187141</X>
      <Y unit="m">-6125153.941757</Y>
      <Z unit="m">-3551411.101865</Z>
      <VX unit="m/s">-1658.172599</VX>
      <VY unit="m/s">-3716.524086</VY>
      <VZ unit="m/s">6402.870557</VZ>
      <Quality>NOMINAL</Quality>
    </OSV>
    <OSV>
      <TAI>TAI=2017-02-11T00:19:19.000000</TAI>
      <UTC>UTC=2017-02-11T00:18:42.000000</UTC>
      <UT1>UT1=2017-02-11T00:18:42.540839</UT1>
      <Absolute_Orbit>+15228</Absolute_Orbit>
      <X unit="m">19069.850374</X>
      <Y unit="m">-6161964.202617</Y>
      <Z unit="m">-3487183.726140</Z>
      <VX unit="m/s">-1663.846592</VX>
      <VY unit="m/s">-3645.457218</VY>
      <VZ unit="m/s">6442.484595</VZ>
      <Quality>NOMINAL</Quality>
    </OSV>
    <OSV>
      <TAI>TAI=2017-02-11T00:19:29.000000</TAI>
      <UTC>UTC=2017-02-11T00:18:52.000000</UTC>
      <UT1>UT1=2017-02-11T00:18:52.540839</UT1>
      <Absolute_Orbit>+15228</Absolute_Orbit>
      <X unit="m">2404.221828</X>
      <Y unit="m">-6198061.683158</Y>
      <Z unit="m">-3422563.816532</Z>
      <VX unit="m/s">-1669.230744</VX>
      <VY unit="m/s">-3573.969415</VY>
      <VZ unit="m/s">6481.376575</VZ>
      <Quality>NOMINAL</Quality>
    </OSV>
    <OSV>
      <TAI>TAI=2017-02-11T00:19:39.000000</TAI>
      <UTC>UTC=2017-02-11T00:19:02.000000</UTC>
      <UT1>UT1=2017-02-11T00:19:02.540839</UT1>
      <Absolute_Orbit>+15228</Absolute_Orbit>
      <X unit="m">-14313.793844</X>
      <Y unit="m">-6233442.215855</Y>
      <Z unit="m">-3357558.616248</Z>
      <VX unit="m/s">-1674.323815</VX>
      <VY unit="m/s">-3502.069050</VY>
      <VZ unit="m/s">6519.541985</VZ>
      <Quality>NOMINAL</Quality>
    </OSV>
    <OSV>
      <TAI>TAI=2017-02-11T00:19:49.000000</TAI>
      <UTC>UTC=2017-02-11T00:19:12.000000</UTC>
      <UT1>UT1=2017-02-11T00:19:12.540838</UT1>
      <Absolute_Orbit>+15228</Absolute_Orbit>
      <X unit="m">-31081.279823</X>
      <Y unit="m">-6268101.717187</Y>
      <Z unit="m">-3292175.413216</Z>
      <VX unit="m/s">-1679.124610</VX>
      <VY unit="m/s">-3429.764550</VY>
      <VZ unit="m/s">6556.976393</VZ>
      <Quality>NOMINAL</Quality>
    </OSV>
    <OSV>
      <TAI>TAI=2017-02-11T00:19:59.000000</TAI>
      <UTC>UTC=2017-02-11T00:19:22.000000</UTC>
      <UT1>UT1=2017-02-11T00:19:22.540838</UT1>
      <Absolute_Orbit>+15228</Absolute_Orbit>
      <X unit="m">-47895.307565</X>
      <Y unit="m">-6302036.188148</Y>
      <Z unit="m">-3226421.539272</Z>
      <VX unit="m/s">-1683.631980</VX>
      <VY unit="m/s">-3357.064393</VY>
      <VZ unit="m/s">6593.675449</VZ>
      <Quality>NOMINAL</Quality>
    </OSV>
    <OSV>
      <TAI>TAI=2017-02-11T00:20:09.000000</TAI>
      <UTC>UTC=2017-02-11T00:19:32.000000</UTC>
      <UT1>UT1=2017-02-11T00:19:32.540838</UT1>
      <Absolute_Orbit>+15228</Absolute_Orbit>
      <X unit="m">-64752.937263</X>
      <Y unit="m">-6335241.714765</Y>
      <Z unit="m">-3160304.369341</Z>
      <VX unit="m/s">-1687.844820</VX>
      <VY unit="m/s">-3283.977106</VY>
      <VZ unit="m/s">6629.634886</VZ>
      <Quality>NOMINAL</Quality>
    </OSV>
    <OSV>
      <TAI>TAI=2017-02-11T00:20:19.000000</TAI>
      <UTC>UTC=2017-02-11T00:19:42.000000</UTC>
      <UT1>UT1=2017-02-11T00:19:42.540838</UT1>
      <Absolute_Orbit>+15228</Absolute_Orbit>
      <X unit="m">-81651.218293</X>
      <Y unit="m">-6367714.468593</Y>
      <Z unit="m">-3093831.320621</Z>
      <VX unit="m/s">-1691.762073</VX>
      <VY unit="m/s">-3210.511269</VY>
      <VZ unit="m/s">6664.850516</VZ>
      <Quality>NOMINAL</Quality>
    </OSV>
    <OSV>
      <TAI>TAI=2017-02-11T00:20:29.000000</TAI>
      <UTC>UTC=2017-02-11T00:19:52.000000</UTC>
      <UT1>UT1=2017-02-11T00:19:52.540838</UT1>
      <Absolute_Orbit>+15228</Absolute_Orbit>
      <X unit="m">-98587.189675</X>
      <Y unit="m">-6399450.707206</Y>
      <Z unit="m">-3027009.851745</Z>
      <VX unit="m/s">-1695.382725</VX>
      <VY unit="m/s">-3136.675505</VY>
      <VZ unit="m/s">6699.318239</VZ>
      <Quality>NOMINAL</Quality>
    </OSV>
    <OSV>
      <TAI>TAI=2017-02-11T00:20:39.000000</TAI>
      <UTC>UTC=2017-02-11T00:20:02.000000</UTC>
      <UT1>UT1=2017-02-11T00:20:02.540837</UT1>
      <Absolute_Orbit>+15228</Absolute_Orbit>
      <X unit="m">-115557.880533</X>
      <Y unit="m">-6430446.774674</Y>
      <Z unit="m">-2959847.461951</Z>
      <VX unit="m/s">-1698.705810</VX>
      <VY unit="m/s">-3062.478490</VY>
      <VZ unit="m/s">6733.034037</VZ>
      <Quality>NOMINAL</Quality>
    </OSV>
    <OSV>
      <TAI>TAI=2017-02-11T00:20:49.000000</TAI>
      <UTC>UTC=2017-02-11T00:20:12.000000</UTC>
      <UT1>UT1=2017-02-11T00:20:12.540837</UT1>
      <Absolute_Orbit>+15228</Absolute_Orbit>
      <X unit="m">-132560.310552</X>
      <Y unit="m">-6460699.102039</Y>
      <Z unit="m">-2892351.690238</Z>
      <VX unit="m/s">-1701.730408</VX>
      <VY unit="m/s">-2987.928943</VY>
      <VZ unit="m/s">6765.993975</VZ>
      <Quality>NOMINAL</Quality>
    </OSV>
    <OSV>
      <TAI>TAI=2017-02-11T00:20:59.000000</TAI>
      <UTC>UTC=2017-02-11T00:20:22.000000</UTC>
      <UT1>UT1=2017-02-11T00:20:22.540837</UT1>
      <Absolute_Orbit>+15228</Absolute_Orbit>
      <X unit="m">-149591.490444</X>
      <Y unit="m">-6490204.207768</Y>
      <Z unit="m">-2824530.114514</Z>
      <VX unit="m/s">-1704.455643</VX>
      <VY unit="m/s">-2913.035629</VY>
      <VZ unit="m/s">6798.194206</VZ>
      <Quality>NOMINAL</Quality>
    </OSV>
    <OSV>
      <TAI>TAI=2017-02-11T00:21:09.000000</TAI>
      <UTC>UTC=2017-02-11T00:20:32.000000</UTC>
      <UT1>UT1=2017-02-11T00:20:32.540837</UT1>
      <Absolute_Orbit>+15228</Absolute_Orbit>
      <X unit="m">-166648.422413</X>
      <Y unit="m">-6518958.698196</Y>
      <Z unit="m">-2756390.350739</Z>
      <VX unit="m/s">-1706.880689</VX>
      <VY unit="m/s">-2837.807355</VY>
      <VZ unit="m/s">6829.630967</VZ>
      <Quality>NOMINAL</Quality>
    </OSV>
    <OSV>
      <TAI>TAI=2017-02-11T00:21:19.000000</TAI>
      <UTC>UTC=2017-02-11T00:20:42.000000</UTC>
      <UT1>UT1=2017-02-11T00:20:42.540837</UT1>
      <Absolute_Orbit>+15228</Absolute_Orbit>
      <X unit="m">-183728.100625</X>
      <Y unit="m">-6546959.267963</Y>
      <Z unit="m">-2687940.052059</Z>
      <VX unit="m/s">-1709.004765</VX>
      <VY unit="m/s">-2762.252974</VY>
      <VZ unit="m/s">6860.300582</VZ>
      <Quality>NOMINAL</Quality>
    </OSV>
    <OSV>
      <TAI>TAI=2017-02-11T00:21:29.000000</TAI>
      <UTC>UTC=2017-02-11T00:20:52.000000</UTC>
      <UT1>UT1=2017-02-11T00:20:52.540836</UT1>
      <Absolute_Orbit>+15228</Absolute_Orbit>
      <X unit="m">-200827.511673</X>
      <Y unit="m">-6574202.700432</Y>
      <Z unit="m">-2619186.907943</Z>
      <VX unit="m/s">-1710.827138</VX>
      <VY unit="m/s">-2686.381379</VY>
      <VZ unit="m/s">6890.199463</VZ>
      <Quality>NOMINAL</Quality>
    </OSV>
    <OSV>
      <TAI>TAI=2017-02-11T00:21:39.000000</TAI>
      <UTC>UTC=2017-02-11T00:21:02.000000</UTC>
      <UT1>UT1=2017-02-11T00:21:02.540836</UT1>
      <Absolute_Orbit>+15228</Absolute_Orbit>
      <X unit="m">-217943.635049</X>
      <Y unit="m">-6600685.868094</Y>
      <Z unit="m">-2550138.643315</Z>
      <VX unit="m/s">-1712.347119</VX>
      <VY unit="m/s">-2610.201504</VY>
      <VZ unit="m/s">6919.324107</VZ>
      <Quality>NOMINAL</Quality>
    </OSV>
    <OSV>
      <TAI>TAI=2017-02-11T00:21:49.000000</TAI>
      <UTC>UTC=2017-02-11T00:21:12.000000</UTC>
      <UT1>UT1=2017-02-11T00:21:12.540836</UT1>
      <Absolute_Orbit>+15228</Absolute_Orbit>
      <X unit="m">-235073.443613</X>
      <Y unit="m">-6626405.732968</Y>
      <Z unit="m">-2480803.017677</Z>
      <VX unit="m/s">-1713.564072</VX>
      <VY unit="m/s">-2533.722320</VY>
      <VZ unit="m/s">6947.671101</VZ>
      <Quality>NOMINAL</Quality>
    </OSV>
    <OSV>
      <TAI>TAI=2017-02-11T00:21:59.000000</TAI>
      <UTC>UTC=2017-02-11T00:21:22.000000</UTC>
      <UT1>UT1=2017-02-11T00:21:22.540836</UT1>
      <Absolute_Orbit>+15228</Absolute_Orbit>
      <X unit="m">-252213.904070</X>
      <Y unit="m">-6651359.346994</Y>
      <Z unit="m">-2411187.824232</Z>
      <VX unit="m/s">-1714.477403</VX>
      <VY unit="m/s">-2456.952840</VY>
      <VZ unit="m/s">6975.237120</VZ>
      <Quality>NOMINAL</Quality>
    </OSV>
    <OSV>
      <TAI>TAI=2017-02-11T00:22:09.000000</TAI>
      <UTC>UTC=2017-02-11T00:21:32.000000</UTC>
      <UT1>UT1=2017-02-11T00:21:32.540836</UT1>
      <Absolute_Orbit>+15228</Absolute_Orbit>
      <X unit="m">-269361.977442</X>
      <Y unit="m">-6675543.852413</Y>
      <Z unit="m">-2341300.889001</Z>
      <VX unit="m/s">-1715.086568</VX>
      <VY unit="m/s">-2379.902112</VY>
      <VZ unit="m/s">7002.018926</VZ>
      <Quality>NOMINAL</Quality>
    </OSV>
    <OSV>
      <TAI>TAI=2017-02-11T00:22:19.000000</TAI>
      <UTC>UTC=2017-02-11T00:21:42.000000</UTC>
      <UT1>UT1=2017-02-11T00:21:42.540835</UT1>
      <Absolute_Orbit>+15228</Absolute_Orbit>
      <X unit="m">-286514.619549</X>
      <Y unit="m">-6698956.482123</Y>
      <Z unit="m">-2271150.069927</Z>
      <VX unit="m/s">-1715.391071</VX>
      <VY unit="m/s">-2302.579217</VY>
      <VZ unit="m/s">7028.013372</VZ>
      <Quality>NOMINAL</Quality>
    </OSV>
    <OSV>
      <TAI>TAI=2017-02-11T00:22:29.000000</TAI>
      <UTC>UTC=2017-02-11T00:21:52.000000</UTC>
      <UT1>UT1=2017-02-11T00:21:52.540835</UT1>
      <Absolute_Orbit>+15228</Absolute_Orbit>
      <X unit="m">-303668.781483</X>
      <Y unit="m">-6721594.560040</Y>
      <Z unit="m">-2200743.255979</Z>
      <VX unit="m/s">-1715.390463</VX>
      <VY unit="m/s">-2224.993276</VY>
      <VZ unit="m/s">7053.217400</VZ>
      <Quality>NOMINAL</Quality>
    </OSV>
    <OSV>
      <TAI>TAI=2017-02-11T00:22:39.000000</TAI>
      <UTC>UTC=2017-02-11T00:22:02.000000</UTC>
      <UT1>UT1=2017-02-11T00:22:02.540835</UT1>
      <Absolute_Orbit>+15228</Absolute_Orbit>
      <X unit="m">-320821.410092</X>
      <Y unit="m">-6743455.501433</Y>
      <Z unit="m">-2130088.366256</Z>
      <VX unit="m/s">-1715.084342</VX>
      <VY unit="m/s">-2147.153441</VY>
      <VZ unit="m/s">7077.628041</VZ>
      <Quality>NOMINAL</Quality>
    </OSV>
    <OSV>
      <TAI>TAI=2017-02-11T00:22:49.000000</TAI>
      <UTC>UTC=2017-02-11T00:22:12.000000</UTC>
      <UT1>UT1=2017-02-11T00:22:12.540835</UT1>
      <Absolute_Orbit>+15228</Absolute_Orbit>
      <X unit="m">-337969.448451</X>
      <Y unit="m">-6764536.813251</Y>
      <Z unit="m">-2059193.349091</Z>
      <VX unit="m/s">-1714.472357</VX>
      <VY unit="m/s">-2069.068894</VY>
      <VZ unit="m/s">7101.242417</VZ>
      <Quality>NOMINAL</Quality>
    </OSV>
    <OSV>
      <TAI>TAI=2017-02-11T00:22:59.000000</TAI>
      <UTC>UTC=2017-02-11T00:22:22.000000</UTC>
      <UT1>UT1=2017-02-11T00:22:22.540835</UT1>
      <Absolute_Orbit>+15228</Absolute_Orbit>
      <X unit="m">-355109.836349</X>
      <Y unit="m">-6784836.094443</Y>
      <Z unit="m">-1988066.181143</Z>
      <VX unit="m/s">-1713.554203</VX>
      <VY unit="m/s">-1990.748854</VY>
      <VZ unit="m/s">7124.057740</VZ>
      <Quality>NOMINAL</Quality>
    </OSV>
    <OSV>
      <TAI>TAI=2017-02-11T00:23:09.000000</TAI>
      <UTC>UTC=2017-02-11T00:22:32.000000</UTC>
      <UT1>UT1=2017-02-11T00:22:32.540834</UT1>
      <Absolute_Orbit>+15228</Absolute_Orbit>
      <X unit="m">-372239.510766</X>
      <Y unit="m">-6804351.036268</Y>
      <Z unit="m">-1916714.866496</Z>
      <VX unit="m/s">-1712.329622</VX>
      <VY unit="m/s">-1912.202565</VY>
      <VZ unit="m/s">7146.071314</VZ>
      <Quality>NOMINAL</Quality>
    </OSV>
    <OSV>
      <TAI>TAI=2017-02-11T00:23:19.000000</TAI>
      <UTC>UTC=2017-02-11T00:22:42.000000</UTC>
      <UT1>UT1=2017-02-11T00:22:42.540834</UT1>
      <Absolute_Orbit>+15228</Absolute_Orbit>
      <X unit="m">-389355.406357</X>
      <Y unit="m">-6823079.422600</Y>
      <Z unit="m">-1845147.435745</Z>
      <VX unit="m/s">-1710.798407</VX>
      <VY unit="m/s">-1833.439304</VY>
      <VZ unit="m/s">7167.280534</VZ>
      <Quality>NOMINAL</Quality>
    </OSV>
    <OSV>
      <TAI>TAI=2017-02-11T00:23:29.000000</TAI>
      <UTC>UTC=2017-02-11T00:22:52.000000</UTC>
      <UT1>UT1=2017-02-11T00:22:52.540834</UT1>
      <Absolute_Orbit>+15228</Absolute_Orbit>
      <X unit="m">-406454.455937</X>
      <Y unit="m">-6841019.130212</Y>
      <Z unit="m">-1773371.945078</Z>
      <VX unit="m/s">-1708.960397</VX>
      <VY unit="m/s">-1754.468374</VY>
      <VZ unit="m/s">7187.682886</VZ>
      <Quality>NOMINAL</Quality>
    </OSV>
    <OSV>
      <TAI>TAI=2017-02-11T00:23:39.000000</TAI>
      <UTC>UTC=2017-02-11T00:23:02.000000</UTC>
      <UT1>UT1=2017-02-11T00:23:02.540834</UT1>
      <Absolute_Orbit>+15228</Absolute_Orbit>
      <X unit="m">-423533.590966</X>
      <Y unit="m">-6858168.129051</Y>
      <Z unit="m">-1701396.475353</Z>
      <VX unit="m/s">-1706.815482</VX>
      <VY unit="m/s">-1675.299107</VY>
      <VZ unit="m/s">7207.275950</VZ>
      <Quality>NOMINAL</Quality>
    </OSV>
    <OSV>
      <TAI>TAI=2017-02-11T00:23:49.000000</TAI>
      <UTC>UTC=2017-02-11T00:23:12.000000</UTC>
      <UT1>UT1=2017-02-11T00:23:12.540834</UT1>
      <Absolute_Orbit>+15228</Absolute_Orbit>
      <X unit="m">-440589.742032</X>
      <Y unit="m">-6874524.482504</Y>
      <Z unit="m">-1629229.131174</Z>
      <VX unit="m/s">-1704.363598</VX>
      <VY unit="m/s">-1595.940859</VY>
      <VZ unit="m/s">7226.057397</VZ>
      <Quality>NOMINAL</Quality>
    </OSV>
    <OSV>
      <TAI>TAI=2017-02-11T00:23:59.000000</TAI>
      <UTC>UTC=2017-02-11T00:23:22.000000</UTC>
      <UT1>UT1=2017-02-11T00:23:22.540833</UT1>
      <Absolute_Orbit>+15228</Absolute_Orbit>
      <X unit="m">-457619.839343</X>
      <Y unit="m">-6890086.347652</Y>
      <Z unit="m">-1556878.039956</Z>
      <VX unit="m/s">-1701.604732</VX>
      <VY unit="m/s">-1516.403012</VY>
      <VZ unit="m/s">7244.024992</VZ>
      <Quality>NOMINAL</Quality>
    </OSV>
    <OSV>
      <TAI>TAI=2017-02-11T00:24:09.000000</TAI>
      <UTC>UTC=2017-02-11T00:23:32.000000</UTC>
      <UT1>UT1=2017-02-11T00:23:32.540833</UT1>
      <Absolute_Orbit>+15228</Absolute_Orbit>
      <X unit="m">-474620.813208</X>
      <Y unit="m">-6904851.975511</Y>
      <Z unit="m">-1484351.351002</Z>
      <VX unit="m/s">-1698.538918</VX>
      <VY unit="m/s">-1436.694971</VY>
      <VZ unit="m/s">7261.176595</VZ>
      <Quality>NOMINAL</Quality>
    </OSV>
    <OSV>
      <TAI>TAI=2017-02-11T00:24:19.000000</TAI>
      <UTC>UTC=2017-02-11T00:23:42.000000</UTC>
      <UT1>UT1=2017-02-11T00:23:42.540833</UT1>
      <Absolute_Orbit>+15228</Absolute_Orbit>
      <X unit="m">-491589.594528</X>
      <Y unit="m">-6918819.711254</Y>
      <Z unit="m">-1411657.234554</Z>
      <VX unit="m/s">-1695.166240</VX>
      <VY unit="m/s">-1356.826162</VY>
      <VZ unit="m/s">7277.510158</VZ>
      <Quality>NOMINAL</Quality>
    </OSV>
    <OSV>
      <TAI>TAI=2017-02-11T00:24:29.000000</TAI>
      <UTC>UTC=2017-02-11T00:23:52.000000</UTC>
      <UT1>UT1=2017-02-11T00:23:52.540833</UT1>
      <Absolute_Orbit>+15228</Absolute_Orbit>
      <X unit="m">-508523.115285</X>
      <Y unit="m">-6931987.994434</Y>
      <Z unit="m">-1338803.880852</Z>
      <VX unit="m/s">-1691.486831</VX>
      <VY unit="m/s">-1276.806034</VY>
      <VZ unit="m/s">7293.023729</VZ>
      <Quality>NOMINAL</Quality>
    </OSV>
    <OSV>
      <TAI>TAI=2017-02-11T00:24:39.000000</TAI>
      <UTC>UTC=2017-02-11T00:24:02.000000</UTC>
      <UT1>UT1=2017-02-11T00:24:02.540833</UT1>
      <Absolute_Orbit>+15228</Absolute_Orbit>
      <X unit="m">-525418.309029</X>
      <Y unit="m">-6944355.359179</Y>
      <Z unit="m">-1265799.499192</Z>
      <VX unit="m/s">-1687.500871</VX>
      <VY unit="m/s">-1196.644054</VY>
      <VZ unit="m/s">7307.715448</VZ>
      <Quality>NOMINAL</Quality>
    </OSV>
    <OSV>
      <TAI>TAI=2017-02-11T00:24:49.000000</TAI>
      <UTC>UTC=2017-02-11T00:24:12.000000</UTC>
      <UT1>UT1=2017-02-11T00:24:12.540832</UT1>
      <Absolute_Orbit>+15228</Absolute_Orbit>
      <X unit="m">-542272.111364</X>
      <Y unit="m">-6955920.434380</Y>
      <Z unit="m">-1192652.316979</Z>
      <VX unit="m/s">-1683.208591</VX>
      <VY unit="m/s">-1116.349708</VY>
      <VZ unit="m/s">7321.583553</VZ>
      <Quality>NOMINAL</Quality>
    </OSV>
    <OSV>
      <TAI>TAI=2017-02-11T00:24:59.000000</TAI>
      <UTC>UTC=2017-02-11T00:24:22.000000</UTC>
      <UT1>UT1=2017-02-11T00:24:22.540832</UT1>
      <Absolute_Orbit>+15228</Absolute_Orbit>
      <X unit="m">-559081.460441</X>
      <Y unit="m">-6966681.943863</Y>
      <Z unit="m">-1119370.578778</Z>
      <VX unit="m/s">-1678.610270</VX>
      <VY unit="m/s">-1035.932496</VY>
      <VZ unit="m/s">7334.626375</VZ>
      <Quality>NOMINAL</Quality>
    </OSV>
    <OSV>
      <TAI>TAI=2017-02-11T00:25:09.000000</TAI>
      <UTC>UTC=2017-02-11T00:24:32.000000</UTC>
      <UT1>UT1=2017-02-11T00:24:32.540832</UT1>
      <Absolute_Orbit>+15228</Absolute_Orbit>
      <X unit="m">-575843.297441</X>
      <Y unit="m">-6976638.706557</Y>
      <Z unit="m">-1045962.545367</Z>
      <VX unit="m/s">-1673.706234</VX>
      <VY unit="m/s">-955.401938</VY>
      <VZ unit="m/s">7346.842340</VZ>
      <Quality>NOMINAL</Quality>
    </OSV>
    <OSV>
      <TAI>TAI=2017-02-11T00:25:19.000000</TAI>
      <UTC>UTC=2017-02-11T00:24:42.000000</UTC>
      <UT1>UT1=2017-02-11T00:24:42.540832</UT1>
      <Absolute_Orbit>+15228</Absolute_Orbit>
      <X unit="m">-592554.567068</X>
      <Y unit="m">-6985789.636648</Y>
      <Z unit="m">-972436.492790</Z>
      <VX unit="m/s">-1668.496862</VX>
      <VY unit="m/s">-874.767566</VY>
      <VZ unit="m/s">7358.229969</VZ>
      <Quality>NOMINAL</Quality>
    </OSV>
    <OSV>
      <TAI>TAI=2017-02-11T00:25:29.000000</TAI>
      <UTC>UTC=2017-02-11T00:24:52.000000</UTC>
      <UT1>UT1=2017-02-11T00:24:52.540832</UT1>
      <Absolute_Orbit>+15228</Absolute_Orbit>
      <X unit="m">-609212.218035</X>
      <Y unit="m">-6994133.743716</Y>
      <Z unit="m">-898800.711398</Z>
      <VX unit="m/s">-1662.982577</VX>
      <VY unit="m/s">-794.038927</VY>
      <VZ unit="m/s">7368.787881</VZ>
      <Quality>NOMINAL</Quality>
    </OSV>
    <OSV>
      <TAI>TAI=2017-02-11T00:25:39.000000</TAI>
      <UTC>UTC=2017-02-11T00:25:02.000000</UTC>
      <UT1>UT1=2017-02-11T00:25:02.540831</UT1>
      <Absolute_Orbit>+15228</Absolute_Orbit>
      <X unit="m">-625813.203549</X>
      <Y unit="m">-7001670.132865</Y>
      <Z unit="m">-825063.504899</Z>
      <VX unit="m/s">-1657.163854</VX>
      <VY unit="m/s">-713.225577</VY>
      <VZ unit="m/s">7378.514786</VZ>
      <Quality>NOMINAL</Quality>
    </OSV>
    <OSV>
      <TAI>TAI=2017-02-11T00:25:49.000000</TAI>
      <UTC>UTC=2017-02-11T00:25:12.000000</UTC>
      <UT1>UT1=2017-02-11T00:25:12.540831</UT1>
      <Absolute_Orbit>+15228</Absolute_Orbit>
      <X unit="m">-642354.481804</X>
      <Y unit="m">-7008398.004843</Y>
      <Z unit="m">-751233.189388</Z>
      <VX unit="m/s">-1651.041215</VX>
      <VY unit="m/s">-632.337088</VY>
      <VZ unit="m/s">7387.409493</VZ>
      <Quality>NOMINAL</Quality>
    </OSV>
    <OSV>
      <TAI>TAI=2017-02-11T00:25:59.000000</TAI>
      <UTC>UTC=2017-02-11T00:25:22.000000</UTC>
      <UT1>UT1=2017-02-11T00:25:22.540831</UT1>
      <Absolute_Orbit>+15228</Absolute_Orbit>
      <X unit="m">-658833.016460</X>
      <Y unit="m">-7014316.656140</Y>
      <Z unit="m">-677318.092403</Z>
      <VX unit="m/s">-1644.615233</VX>
      <VY unit="m/s">-551.383037</VY>
      <VZ unit="m/s">7395.470906</VZ>
      <Quality>NOMINAL</Quality>
    </OSV>
    <OSV>
      <TAI>TAI=2017-02-11T00:26:09.000000</TAI>
      <UTC>UTC=2017-02-11T00:25:32.000000</UTC>
      <UT1>UT1=2017-02-11T00:25:32.540831</UT1>
      <Absolute_Orbit>+15228</Absolute_Orbit>
      <X unit="m">-675245.777135</X>
      <Y unit="m">-7019425.479081</Y>
      <Z unit="m">-603326.551961</Z>
      <VX unit="m/s">-1637.886526</VX>
      <VY unit="m/s">-470.373015</VY>
      <VZ unit="m/s">7402.698025</VZ>
      <Quality>NOMINAL</Quality>
    </OSV>
    <OSV>
      <TAI>TAI=2017-02-11T00:26:19.000000</TAI>
      <UTC>UTC=2017-02-11T00:25:42.000000</UTC>
      <UT1>UT1=2017-02-11T00:25:42.540831</UT1>
      <Absolute_Orbit>+15228</Absolute_Orbit>
      <X unit="m">-691589.739889</X>
      <Y unit="m">-7023723.961907</Y>
      <Z unit="m">-529266.915601</Z>
      <VX unit="m/s">-1630.855763</VX>
      <VY unit="m/s">-389.316615</VY>
      <VZ unit="m/s">7409.089946</VZ>
      <Quality>NOMINAL</Quality>
    </OSV>
    <OSV>
      <TAI>TAI=2017-02-11T00:26:29.000000</TAI>
      <UTC>UTC=2017-02-11T00:25:52.000000</UTC>
      <UT1>UT1=2017-02-11T00:25:52.540831</UT1>
      <Absolute_Orbit>+15228</Absolute_Orbit>
      <X unit="m">-707861.887712</X>
      <Y unit="m">-7027211.688858</Y>
      <Z unit="m">-455147.539421</Z>
      <VX unit="m/s">-1623.523663</VX>
      <VY unit="m/s">-308.223442</VY>
      <VZ unit="m/s">7414.645861</VZ>
      <Quality>NOMINAL</Quality>
    </OSV>
    <OSV>
      <TAI>TAI=2017-02-11T00:26:39.000000</TAI>
      <UTC>UTC=2017-02-11T00:26:02.000000</UTC>
      <UT1>UT1=2017-02-11T00:26:02.540830</UT1>
      <Absolute_Orbit>+15228</Absolute_Orbit>
      <X unit="m">-724059.211014</X>
      <Y unit="m">-7029888.340229</Y>
      <Z unit="m">-380976.787118</Z>
      <VX unit="m/s">-1615.890991</VX>
      <VY unit="m/s">-227.103103</VY>
      <VZ unit="m/s">7419.365060</VZ>
      <Quality>NOMINAL</Quality>
    </OSV>
    <OSV>
      <TAI>TAI=2017-02-11T00:26:49.000000</TAI>
      <UTC>UTC=2017-02-11T00:26:12.000000</UTC>
      <UT1>UT1=2017-02-11T00:26:12.540830</UT1>
      <Absolute_Orbit>+15228</Absolute_Orbit>
      <X unit="m">-740178.708110</X>
      <Y unit="m">-7031753.692423</Y>
      <Z unit="m">-306763.029014</Z>
      <VX unit="m/s">-1607.958562</VX>
      <VY unit="m/s">-145.965210</VY>
      <VZ unit="m/s">7423.246929</VZ>
      <Quality>NOMINAL</Quality>
    </OSV>
    <OSV>
      <TAI>TAI=2017-02-11T00:26:59.000000</TAI>
      <UTC>UTC=2017-02-11T00:26:22.000000</UTC>
      <UT1>UT1=2017-02-11T00:26:22.540830</UT1>
      <Absolute_Orbit>+15228</Absolute_Orbit>
      <X unit="m">-756217.385702</X>
      <Y unit="m">-7032807.617986</Y>
      <Z unit="m">-232514.641079</Z>
      <VX unit="m/s">-1599.727238</VX>
      <VY unit="m/s">-64.819380</VY>
      <VZ unit="m/s">7426.290950</VZ>
      <Quality>NOMINAL</Quality>
    </OSV>
    <OSV>
      <TAI>TAI=2017-02-11T00:27:09.000000</TAI>
      <UTC>UTC=2017-02-11T00:26:32.000000</UTC>
      <UT1>UT1=2017-02-11T00:26:32.540830</UT1>
      <Absolute_Orbit>+15228</Absolute_Orbit>
      <X unit="m">-772172.259372</X>
      <Y unit="m">-7033050.085626</Y>
      <Z unit="m">-158240.003961</Z>
      <VX unit="m/s">-1591.197932</VX>
      <VY unit="m/s">16.324772</VY>
      <VZ unit="m/s">7428.496705</VZ>
      <Quality>NOMINAL</Quality>
    </OSV>
    <OSV>
      <TAI>TAI=2017-02-11T00:27:19.000000</TAI>
      <UTC>UTC=2017-02-11T00:26:42.000000</UTC>
      <UT1>UT1=2017-02-11T00:26:42.540830</UT1>
      <Absolute_Orbit>+15228</Absolute_Orbit>
      <X unit="m">-788040.354054</X>
      <Y unit="m">-7032481.160226</Y>
      <Z unit="m">-83947.502017</Z>
      <VX unit="m/s">-1582.371604</VX>
      <VY unit="m/s">97.457628</VY>
      <VZ unit="m/s">7429.863870</VZ>
      <Quality>NOMINAL</Quality>
    </OSV>
    <OSV>
      <TAI>TAI=2017-02-11T00:27:29.000000</TAI>
      <UTC>UTC=2017-02-11T00:26:52.000000</UTC>
      <UT1>UT1=2017-02-11T00:26:52.540829</UT1>
      <Absolute_Orbit>+15228</Absolute_Orbit>
      <X unit="m">-803818.704526</X>
      <Y unit="m">-7031101.002833</Y>
      <Z unit="m">-9645.522335</Z>
      <VX unit="m/s">-1573.249261</VX>
      <VY unit="m/s">178.569570</VY>
      <VZ unit="m/s">7430.392222</VZ>
      <Quality>NOMINAL</Quality>
    </OSV>
    <OSV>
      <TAI>TAI=2017-02-11T00:27:39.000000</TAI>
      <UTC>UTC=2017-02-11T00:27:02.000000</UTC>
      <UT1>UT1=2017-02-11T00:27:02.540829</UT1>
      <Absolute_Orbit>+15229</Absolute_Orbit>
      <X unit="m">-819504.355889</X>
      <Y unit="m">-7028909.870652</Y>
      <Z unit="m">64657.546233</Z>
      <VX unit="m/s">-1563.831961</VX>
      <VY unit="m/s">259.650983</VY>
      <VZ unit="m/s">7430.081632</VZ>
      <Quality>NOMINAL</Quality>
    </OSV>
    <OSV>
      <TAI>TAI=2017-02-11T00:27:49.000000</TAI>
      <UTC>UTC=2017-02-11T00:27:12.000000</UTC>
      <UT1>UT1=2017-02-11T00:27:12.540829</UT1>
      <Absolute_Orbit>+15229</Absolute_Orbit>
      <X unit="m">-835094.364047</X>
      <Y unit="m">-7025908.117017</Y>
      <Z unit="m">138953.314050</Z>
      <VX unit="m/s">-1554.120808</VX>
      <VY unit="m/s">340.692258</VY>
      <VZ unit="m/s">7428.932073</VZ>
      <Quality>NOMINAL</Quality>
    </OSV>
    <OSV>
      <TAI>TAI=2017-02-11T00:27:59.000000</TAI>
      <UTC>UTC=2017-02-11T00:27:22.000000</UTC>
      <UT1>UT1=2017-02-11T00:27:22.540829</UT1>
      <Absolute_Orbit>+15229</Absolute_Orbit>
      <X unit="m">-850585.796190</X>
      <Y unit="m">-7022096.191354</Y>
      <Z unit="m">213233.391669</Z>
      <VX unit="m/s">-1544.116954</VX>
      <VY unit="m/s">421.683785</VY>
      <VZ unit="m/s">7426.943611</VZ>
      <Quality>NOMINAL</Quality>
    </OSV>
    <OSV>
      <TAI>TAI=2017-02-11T00:28:09.000000</TAI>
      <UTC>UTC=2017-02-11T00:27:32.000000</UTC>
      <UT1>UT1=2017-02-11T00:27:32.540829</UT1>
      <Absolute_Orbit>+15229</Absolute_Orbit>
      <X unit="m">-865975.731270</X>
      <Y unit="m">-7017474.639132</Y>
      <Z unit="m">287489.390816</Z>
      <VX unit="m/s">-1533.821599</VX>
      <VY unit="m/s">502.615966</VY>
      <VZ unit="m/s">7424.116414</VZ>
      <Quality>NOMINAL</Quality>
    </OSV>
    <OSV>
      <TAI>TAI=2017-02-11T00:28:19.000000</TAI>
      <UTC>UTC=2017-02-11T00:27:42.000000</UTC>
      <UT1>UT1=2017-02-11T00:27:42.540828</UT1>
      <Absolute_Orbit>+15229</Absolute_Orbit>
      <X unit="m">-881261.260482</X>
      <Y unit="m">-7012044.101805</Y>
      <Z unit="m">361712.925365</Z>
      <VX unit="m/s">-1523.235992</VX>
      <VY unit="m/s">583.479206</VY>
      <VZ unit="m/s">7420.450747</VZ>
      <Quality>NOMINAL</Quality>
    </OSV>
    <OSV>
      <TAI>TAI=2017-02-11T00:28:29.000000</TAI>
      <UTC>UTC=2017-02-11T00:27:52.000000</UTC>
      <UT1>UT1=2017-02-11T00:27:52.540828</UT1>
      <Absolute_Orbit>+15229</Absolute_Orbit>
      <X unit="m">-896439.487733</X>
      <Y unit="m">-7005805.316723</Y>
      <Z unit="m">435895.612325</Z>
      <VX unit="m/s">-1512.361427</VX>
      <VY unit="m/s">664.263920</VY>
      <VZ unit="m/s">7415.946970</VZ>
      <Quality>NOMINAL</Quality>
    </OSV>
    <OSV>
      <TAI>TAI=2017-02-11T00:28:39.000000</TAI>
      <UTC>UTC=2017-02-11T00:28:02.000000</UTC>
      <UT1>UT1=2017-02-11T00:28:02.540828</UT1>
      <Absolute_Orbit>+15229</Absolute_Orbit>
      <X unit="m">-911507.530123</X>
      <Y unit="m">-6998759.117037</Y>
      <Z unit="m">510029.072832</Z>
      <VX unit="m/s">-1501.199247</VX>
      <VY unit="m/s">744.960534</VY>
      <VZ unit="m/s">7410.605543</VZ>
      <Quality>NOMINAL</Quality>
    </OSV>
    <OSV>
      <TAI>TAI=2017-02-11T00:28:49.000000</TAI>
      <UTC>UTC=2017-02-11T00:28:12.000000</UTC>
      <UT1>UT1=2017-02-11T00:28:12.540828</UT1>
      <Absolute_Orbit>+15229</Absolute_Orbit>
      <X unit="m">-926462.518412</X>
      <Y unit="m">-6990906.431595</Y>
      <Z unit="m">584104.933113</Z>
      <VX unit="m/s">-1489.750841</VX>
      <VY unit="m/s">825.559483</VY>
      <VZ unit="m/s">7404.427025</VZ>
      <Quality>NOMINAL</Quality>
    </OSV>
    <OSV>
      <TAI>TAI=2017-02-11T00:28:59.000000</TAI>
      <UTC>UTC=2017-02-11T00:28:22.000000</UTC>
      <UT1>UT1=2017-02-11T00:28:22.540828</UT1>
      <Absolute_Orbit>+15229</Absolute_Orbit>
      <X unit="m">-941301.597482</X>
      <Y unit="m">-6982248.284814</Y>
      <Z unit="m">658114.825458</Z>
      <VX unit="m/s">-1478.017645</VX>
      <VY unit="m/s">906.051215</VY>
      <VZ unit="m/s">7397.412070</VZ>
      <Quality>NOMINAL</Quality>
    </OSV>
    <OSV>
      <TAI>TAI=2017-02-11T00:29:09.000000</TAI>
      <UTC>UTC=2017-02-11T00:28:32.000000</UTC>
      <UT1>UT1=2017-02-11T00:28:32.540827</UT1>
      <Absolute_Orbit>+15229</Absolute_Orbit>
      <X unit="m">-956021.926801</X>
      <Y unit="m">-6972785.796542</Y>
      <Z unit="m">732050.389193</Z>
      <VX unit="m/s">-1466.001142</VX>
      <VY unit="m/s">986.426193</VY>
      <VZ unit="m/s">7389.561432</VZ>
      <Quality>NOMINAL</Quality>
    </OSV>
    <OSV>
      <TAI>TAI=2017-02-11T00:29:19.000000</TAI>
      <UTC>UTC=2017-02-11T00:28:42.000000</UTC>
      <UT1>UT1=2017-02-11T00:28:42.540827</UT1>
      <Absolute_Orbit>+15229</Absolute_Orbit>
      <X unit="m">-970620.680899</X>
      <Y unit="m">-6962520.181936</Y>
      <Z unit="m">805903.271655</Z>
      <VX unit="m/s">-1453.702860</VX>
      <VY unit="m/s">1066.674892</VY>
      <VZ unit="m/s">7380.875960</VZ>
      <Quality>NOMINAL</Quality>
    </OSV>
    <OSV>
      <TAI>TAI=2017-02-11T00:29:29.000000</TAI>
      <UTC>UTC=2017-02-11T00:28:52.000000</UTC>
      <UT1>UT1=2017-02-11T00:28:52.540827</UT1>
      <Absolute_Orbit>+15229</Absolute_Orbit>
      <X unit="m">-985095.049834</X>
      <Y unit="m">-6951452.751325</Y>
      <Z unit="m">879665.129149</Z>
      <VX unit="m/s">-1441.124376</VX>
      <VY unit="m/s">1146.787805</VY>
      <VZ unit="m/s">7371.356603</VZ>
      <Quality>NOMINAL</Quality>
    </OSV>
    <OSV>
      <TAI>TAI=2017-02-11T00:29:39.000000</TAI>
      <UTC>UTC=2017-02-11T00:29:02.000000</UTC>
      <UT1>UT1=2017-02-11T00:29:02.540827</UT1>
      <Absolute_Orbit>+15229</Absolute_Orbit>
      <X unit="m">-999442.239650</X>
      <Y unit="m">-6939584.910034</Y>
      <Z unit="m">953327.627939</Z>
      <VX unit="m/s">-1428.267311</VX>
      <VY unit="m/s">1226.755442</VY>
      <VZ unit="m/s">7361.004406</VZ>
      <Quality>NOMINAL</Quality>
    </OSV>
    <OSV>
      <TAI>TAI=2017-02-11T00:29:49.000000</TAI>
      <UTC>UTC=2017-02-11T00:29:12.000000</UTC>
      <UT1>UT1=2017-02-11T00:29:12.540827</UT1>
      <Absolute_Orbit>+15229</Absolute_Orbit>
      <X unit="m">-1013659.472839</X>
      <Y unit="m">-6926918.158207</Y>
      <Z unit="m">1026882.445242</Z>
      <VX unit="m/s">-1415.133332</VX>
      <VY unit="m/s">1306.568332</VY>
      <VZ unit="m/s">7349.820511</VZ>
      <Quality>NOMINAL</Quality>
    </OSV>
    <OSV>
      <TAI>TAI=2017-02-11T00:29:59.000000</TAI>
      <UTC>UTC=2017-02-11T00:29:22.000000</UTC>
      <UT1>UT1=2017-02-11T00:29:22.540826</UT1>
      <Absolute_Orbit>+15229</Absolute_Orbit>
      <X unit="m">-1027743.988798</X>
      <Y unit="m">-6913454.090614</Y>
      <Z unit="m">1100321.270210</Z>
      <VX unit="m/s">-1401.724152</VX>
      <VY unit="m/s">1386.217023</VY>
      <VZ unit="m/s">7337.806159</VZ>
      <Quality>NOMINAL</Quality>
    </OSV>
    <OSV>
      <TAI>TAI=2017-02-11T00:30:09.000000</TAI>
      <UTC>UTC=2017-02-11T00:29:32.000000</UTC>
      <UT1>UT1=2017-02-11T00:29:32.540826</UT1>
      <Absolute_Orbit>+15229</Absolute_Orbit>
      <X unit="m">-1041693.044276</X>
      <Y unit="m">-6899194.396435</Y>
      <Z unit="m">1173635.804884</Z>
      <VX unit="m/s">-1388.041529</VX>
      <VY unit="m/s">1465.692085</VY>
      <VZ unit="m/s">7324.962686</VZ>
      <Quality>NOMINAL</Quality>
    </OSV>
    <OSV>
      <TAI>TAI=2017-02-11T00:30:19.000000</TAI>
      <UTC>UTC=2017-02-11T00:29:42.000000</UTC>
      <UT1>UT1=2017-02-11T00:29:42.540826</UT1>
      <Absolute_Orbit>+15229</Absolute_Orbit>
      <X unit="m">-1055503.913817</X>
      <Y unit="m">-6884140.859022</Y>
      <Z unit="m">1246817.765161</Z>
      <VX unit="m/s">-1374.087267</VX>
      <VY unit="m/s">1544.984109</VY>
      <VZ unit="m/s">7311.291526</VZ>
      <Quality>NOMINAL</Quality>
    </OSV>
    <OSV>
      <TAI>TAI=2017-02-11T00:30:29.000000</TAI>
      <UTC>UTC=2017-02-11T00:29:52.000000</UTC>
      <UT1>UT1=2017-02-11T00:29:52.540826</UT1>
      <Absolute_Orbit>+15229</Absolute_Orbit>
      <X unit="m">-1069173.890217</X>
      <Y unit="m">-6868295.355686</Y>
      <Z unit="m">1319858.881757</Z>
      <VX unit="m/s">-1359.863212</VX>
      <VY unit="m/s">1624.083712</VY>
      <VZ unit="m/s">7296.794210</VZ>
      <Quality>NOMINAL</Quality>
    </OSV>
    <OSV>
      <TAI>TAI=2017-02-11T00:30:39.000000</TAI>
      <UTC>UTC=2017-02-11T00:30:02.000000</UTC>
      <UT1>UT1=2017-02-11T00:30:02.540826</UT1>
      <Absolute_Orbit>+15229</Absolute_Orbit>
      <X unit="m">-1082700.284978</X>
      <Y unit="m">-6851659.857446</Y>
      <Z unit="m">1392750.901170</Z>
      <VX unit="m/s">-1345.371259</VX>
      <VY unit="m/s">1702.981534</VY>
      <VZ unit="m/s">7281.472364</VZ>
      <Quality>NOMINAL</Quality>
    </OSV>
    <OSV>
      <TAI>TAI=2017-02-11T00:30:49.000000</TAI>
      <UTC>UTC=2017-02-11T00:30:12.000000</UTC>
      <UT1>UT1=2017-02-11T00:30:12.540825</UT1>
      <Absolute_Orbit>+15229</Absolute_Orbit>
      <X unit="m">-1096080.428748</X>
      <Y unit="m">-6834236.428786</Y>
      <Z unit="m">1465485.586637</Z>
      <VX unit="m/s">-1330.613342</VX>
      <VY unit="m/s">1781.668241</VY>
      <VZ unit="m/s">7265.327710</VZ>
      <Quality>NOMINAL</Quality>
    </OSV>
    <OSV>
      <TAI>TAI=2017-02-11T00:30:59.000000</TAI>
      <UTC>UTC=2017-02-11T00:30:22.000000</UTC>
      <UT1>UT1=2017-02-11T00:30:22.540825</UT1>
      <Absolute_Orbit>+15229</Absolute_Orbit>
      <X unit="m">-1109311.671763</X>
      <Y unit="m">-6816027.227385</Y>
      <Z unit="m">1538054.719101</Z>
      <VX unit="m/s">-1315.591442</VX>
      <VY unit="m/s">1860.134528</VY>
      <VZ unit="m/s">7248.362069</VZ>
      <Quality>NOMINAL</Quality>
    </OSV>
    <OSV>
      <TAI>TAI=2017-02-11T00:31:09.000000</TAI>
      <UTC>UTC=2017-02-11T00:30:32.000000</UTC>
      <UT1>UT1=2017-02-11T00:30:32.540825</UT1>
      <Absolute_Orbit>+15229</Absolute_Orbit>
      <X unit="m">-1122391.384281</X>
      <Y unit="m">-6797034.503846</Y>
      <Z unit="m">1610450.098150</Z>
      <VX unit="m/s">-1300.307585</VX>
      <VY unit="m/s">1938.371118</VY>
      <VZ unit="m/s">7230.577354</VZ>
      <Quality>NOMINAL</Quality>
    </OSV>
    <OSV>
      <TAI>TAI=2017-02-11T00:31:19.000000</TAI>
      <UTC>UTC=2017-02-11T00:30:42.000000</UTC>
      <UT1>UT1=2017-02-11T00:30:42.540825</UT1>
      <Absolute_Orbit>+15229</Absolute_Orbit>
      <X unit="m">-1135316.957019</X>
      <Y unit="m">-6777260.601404</Y>
      <Z unit="m">1682663.542993</Z>
      <VX unit="m/s">-1284.763836</VX>
      <VY unit="m/s">2016.368762</VY>
      <VZ unit="m/s">7211.975575</VZ>
      <Quality>NOMINAL</Quality>
    </OSV>
    <OSV>
      <TAI>TAI=2017-02-11T00:31:29.000000</TAI>
      <UTC>UTC=2017-02-11T00:30:52.000000</UTC>
      <UT1>UT1=2017-02-11T00:30:52.540825</UT1>
      <Absolute_Orbit>+15229</Absolute_Orbit>
      <X unit="m">-1148085.801590</X>
      <Y unit="m">-6756707.955637</Y>
      <Z unit="m">1754686.893423</Z>
      <VX unit="m/s">-1268.962306</VX>
      <VY unit="m/s">2094.118245</VY>
      <VZ unit="m/s">7192.558837</VZ>
      <Quality>NOMINAL</Quality>
    </OSV>
    <OSV>
      <TAI>TAI=2017-02-11T00:31:39.000000</TAI>
      <UTC>UTC=2017-02-11T00:31:02.000000</UTC>
      <UT1>UT1=2017-02-11T00:31:02.540824</UT1>
      <Absolute_Orbit>+15229</Absolute_Orbit>
      <X unit="m">-1160695.350928</X>
      <Y unit="m">-6735379.094148</Y>
      <Z unit="m">1826512.010764</Z>
      <VX unit="m/s">-1252.905150</VX>
      <VY unit="m/s">2171.610382</VY>
      <VZ unit="m/s">7172.329339</VZ>
      <Quality>NOMINAL</Quality>
    </OSV>
    <OSV>
      <TAI>TAI=2017-02-11T00:31:49.000000</TAI>
      <UTC>UTC=2017-02-11T00:31:12.000000</UTC>
      <UT1>UT1=2017-02-11T00:31:12.540824</UT1>
      <Absolute_Orbit>+15229</Absolute_Orbit>
      <X unit="m">-1173143.059716</X>
      <Y unit="m">-6713276.636219</Y>
      <Z unit="m">1898130.778814</Z>
      <VX unit="m/s">-1236.594563</VX>
      <VY unit="m/s">2248.836020</VY>
      <VZ unit="m/s">7151.289375</VZ>
      <Quality>NOMINAL</Quality>
    </OSV>
    <OSV>
      <TAI>TAI=2017-02-11T00:31:59.000000</TAI>
      <UTC>UTC=2017-02-11T00:31:22.000000</UTC>
      <UT1>UT1=2017-02-11T00:31:22.540824</UT1>
      <Absolute_Orbit>+15229</Absolute_Orbit>
      <X unit="m">-1185426.404808</X>
      <Y unit="m">-6690403.292428</Y>
      <Z unit="m">1969535.104809</Z>
      <VX unit="m/s">-1220.032784</VX>
      <VY unit="m/s">2325.786044</VY>
      <VZ unit="m/s">7129.441333</VZ>
      <Quality>NOMINAL</Quality>
    </OSV>
    <OSV>
      <TAI>TAI=2017-02-11T00:32:09.000000</TAI>
      <UTC>UTC=2017-02-11T00:31:32.000000</UTC>
      <UT1>UT1=2017-02-11T00:31:32.540824</UT1>
      <Absolute_Orbit>+15229</Absolute_Orbit>
      <X unit="m">-1197542.885655</X>
      <Y unit="m">-6666761.864349</Y>
      <Z unit="m">2040716.920330</Z>
      <VX unit="m/s">-1203.222095</VX>
      <VY unit="m/s">2402.451371</VY>
      <VZ unit="m/s">7106.787693</VZ>
      <Quality>NOMINAL</Quality>
    </OSV>
    <OSV>
      <TAI>TAI=2017-02-11T00:32:19.000000</TAI>
      <UTC>UTC=2017-02-11T00:31:42.000000</UTC>
      <UT1>UT1=2017-02-11T00:31:42.540824</UT1>
      <Absolute_Orbit>+15229</Absolute_Orbit>
      <X unit="m">-1209490.024721</X>
      <Y unit="m">-6642355.244184</Y>
      <Z unit="m">2111668.182208</Z>
      <VX unit="m/s">-1186.164817</VX>
      <VY unit="m/s">2478.822956</VY>
      <VZ unit="m/s">7083.331032</VZ>
      <Quality>NOMINAL</Quality>
    </OSV>
    <OSV>
      <TAI>TAI=2017-02-11T00:32:29.000000</TAI>
      <UTC>UTC=2017-02-11T00:31:52.000000</UTC>
      <UT1>UT1=2017-02-11T00:31:52.540823</UT1>
      <Absolute_Orbit>+15229</Absolute_Orbit>
      <X unit="m">-1221265.367899</X>
      <Y unit="m">-6617186.414407</Y>
      <Z unit="m">2182380.873459</Z>
      <VX unit="m/s">-1168.863316</VX>
      <VY unit="m/s">2554.891789</VY>
      <VZ unit="m/s">7059.074017</VZ>
      <Quality>NOMINAL</Quality>
    </OSV>
    <OSV>
      <TAI>TAI=2017-02-11T00:32:39.000000</TAI>
      <UTC>UTC=2017-02-11T00:32:02.000000</UTC>
      <UT1>UT1=2017-02-11T00:32:02.540823</UT1>
      <Absolute_Orbit>+15229</Absolute_Orbit>
      <X unit="m">-1232866.484928</X>
      <Y unit="m">-6591258.447392</Y>
      <Z unit="m">2252847.004252</Z>
      <VX unit="m/s">-1151.319995</VX>
      <VY unit="m/s">2630.648901</VY>
      <VZ unit="m/s">7034.019410</VZ>
      <Quality>NOMINAL</Quality>
    </OSV>
    <OSV>
      <TAI>TAI=2017-02-11T00:32:49.000000</TAI>
      <UTC>UTC=2017-02-11T00:32:12.000000</UTC>
      <UT1>UT1=2017-02-11T00:32:12.540823</UT1>
      <Absolute_Orbit>+15229</Absolute_Orbit>
      <X unit="m">-1244290.969817</X>
      <Y unit="m">-6564574.505065</Y>
      <Z unit="m">2323058.612854</Z>
      <VX unit="m/s">-1133.537301</VX>
      <VY unit="m/s">2706.085362</VY>
      <VZ unit="m/s">7008.170067</VZ>
      <Quality>NOMINAL</Quality>
    </OSV>
    <OSV>
      <TAI>TAI=2017-02-11T00:32:59.000000</TAI>
      <UTC>UTC=2017-02-11T00:32:22.000000</UTC>
      <UT1>UT1=2017-02-11T00:32:22.540823</UT1>
      <Absolute_Orbit>+15229</Absolute_Orbit>
      <X unit="m">-1255536.441226</X>
      <Y unit="m">-6537137.838446</Y>
      <Z unit="m">2393007.766553</Z>
      <VX unit="m/s">-1115.517718</VX>
      <VY unit="m/s">2781.192283</VY>
      <VZ unit="m/s">6981.528937</VZ>
      <Quality>NOMINAL</Quality>
    </OSV>
    <OSV>
      <TAI>TAI=2017-02-11T00:33:09.000000</TAI>
      <UTC>UTC=2017-02-11T00:32:32.000000</UTC>
      <UT1>UT1=2017-02-11T00:32:32.540823</UT1>
      <Absolute_Orbit>+15229</Absolute_Orbit>
      <X unit="m">-1266600.542866</X>
      <Y unit="m">-6508951.787215</Y>
      <Z unit="m">2462686.562610</Z>
      <VX unit="m/s">-1097.263770</VX>
      <VY unit="m/s">2855.960819</VY>
      <VZ unit="m/s">6954.099059</VZ>
      <Quality>NOMINAL</Quality>
    </OSV>
    <OSV>
      <TAI>TAI=2017-02-11T00:33:19.000000</TAI>
      <UTC>UTC=2017-02-11T00:32:42.000000</UTC>
      <UT1>UT1=2017-02-11T00:32:42.540823</UT1>
      <Absolute_Orbit>+15229</Absolute_Orbit>
      <X unit="m">-1277480.943885</X>
      <Y unit="m">-6480019.779276</Y>
      <Z unit="m">2532087.129169</Z>
      <VX unit="m/s">-1078.778021</VX>
      <VY unit="m/s">2930.382168</VY>
      <VZ unit="m/s">6925.883566</VZ>
      <Quality>NOMINAL</Quality>
    </OSV>
    <OSV>
      <TAI>TAI=2017-02-11T00:33:29.000000</TAI>
      <UTC>UTC=2017-02-11T00:32:52.000000</UTC>
      <UT1>UT1=2017-02-11T00:32:52.540822</UT1>
      <Absolute_Orbit>+15229</Absolute_Orbit>
      <X unit="m">-1288175.339255</X>
      <Y unit="m">-6450345.330318</Y>
      <Z unit="m">2601201.626149</Z>
      <VX unit="m/s">-1060.063073</VX>
      <VY unit="m/s">3004.447572</VY>
      <VZ unit="m/s">6896.885683</VZ>
      <Quality>NOMINAL</Quality>
    </OSV>
    <OSV>
      <TAI>TAI=2017-02-11T00:33:39.000000</TAI>
      <UTC>UTC=2017-02-11T00:33:02.000000</UTC>
      <UT1>UT1=2017-02-11T00:33:02.540822</UT1>
      <Absolute_Orbit>+15229</Absolute_Orbit>
      <X unit="m">-1298681.450137</X>
      <Y unit="m">-6419932.043340</Y>
      <Z unit="m">2670022.246139</Z>
      <VX unit="m/s">-1041.121565</VX>
      <VY unit="m/s">3078.148323</VY>
      <VZ unit="m/s">6867.108723</VZ>
      <Quality>NOMINAL</Quality>
    </OSV>
    <OSV>
      <TAI>TAI=2017-02-11T00:33:49.000000</TAI>
      <UTC>UTC=2017-02-11T00:33:12.000000</UTC>
      <UT1>UT1=2017-02-11T00:33:12.540822</UT1>
      <Absolute_Orbit>+15229</Absolute_Orbit>
      <X unit="m">-1308997.024281</X>
      <Y unit="m">-6388783.608207</Y>
      <Z unit="m">2738541.215315</Z>
      <VX unit="m/s">-1021.956174</VX>
      <VY unit="m/s">3151.475758</VY>
      <VZ unit="m/s">6836.556090</VZ>
      <Quality>NOMINAL</Quality>
    </OSV>
    <OSV>
      <TAI>TAI=2017-02-11T00:33:59.000000</TAI>
      <UTC>UTC=2017-02-11T00:33:22.000000</UTC>
      <UT1>UT1=2017-02-11T00:33:22.540822</UT1>
      <Absolute_Orbit>+15229</Absolute_Orbit>
      <X unit="m">-1319119.836399</X>
      <Y unit="m">-6356903.801189</Y>
      <Z unit="m">2806750.794322</Z>
      <VX unit="m/s">-1002.569616</VX>
      <VY unit="m/s">3224.421262</VY>
      <VZ unit="m/s">6805.231278</VZ>
      <Quality>NOMINAL</Quality>
    </OSV>
    <OSV>
      <TAI>TAI=2017-02-11T00:34:09.000000</TAI>
      <UTC>UTC=2017-02-11T00:33:32.000000</UTC>
      <UT1>UT1=2017-02-11T00:33:32.540822</UT1>
      <Absolute_Orbit>+15229</Absolute_Orbit>
      <X unit="m">-1329047.688544</X>
      <Y unit="m">-6324296.484460</Y>
      <Z unit="m">2874643.279178</Z>
      <VX unit="m/s">-982.964643</VX>
      <VY unit="m/s">3296.976273</VY>
      <VZ unit="m/s">6773.137868</VZ>
      <Quality>NOMINAL</Quality>
    </OSV>
    <OSV>
      <TAI>TAI=2017-02-11T00:34:19.000000</TAI>
      <UTC>UTC=2017-02-11T00:33:42.000000</UTC>
      <UT1>UT1=2017-02-11T00:33:42.540821</UT1>
      <Absolute_Orbit>+15229</Absolute_Orbit>
      <X unit="m">-1338778.410480</X>
      <Y unit="m">-6290965.605589</Y>
      <Z unit="m">2942211.002165</Z>
      <VX unit="m/s">-963.144043</VX>
      <VY unit="m/s">3369.132276</VY>
      <VZ unit="m/s">6740.279529</VZ>
      <Quality>NOMINAL</Quality>
    </OSV>
    <OSV>
      <TAI>TAI=2017-02-11T00:34:29.000000</TAI>
      <UTC>UTC=2017-02-11T00:33:52.000000</UTC>
      <UT1>UT1=2017-02-11T00:33:52.540821</UT1>
      <Absolute_Orbit>+15229</Absolute_Orbit>
      <X unit="m">-1348309.860047</X>
      <Y unit="m">-6256915.197018</Y>
      <Z unit="m">3009446.332726</Z>
      <VX unit="m/s">-943.110643</VX>
      <VY unit="m/s">3440.880809</VY>
      <VZ unit="m/s">6706.660019</VZ>
      <Quality>NOMINAL</Quality>
    </OSV>
    <OSV>
      <TAI>TAI=2017-02-11T00:34:39.000000</TAI>
      <UTC>UTC=2017-02-11T00:34:02.000000</UTC>
      <UT1>UT1=2017-02-11T00:34:02.540821</UT1>
      <Absolute_Orbit>+15229</Absolute_Orbit>
      <X unit="m">-1357639.923525</X>
      <Y unit="m">-6222149.375550</Y>
      <Z unit="m">3076341.678311</Z>
      <VX unit="m/s">-922.867304</VX>
      <VY unit="m/s">3512.213462</VY>
      <VZ unit="m/s">6672.283182</VZ>
      <Quality>NOMINAL</Quality>
    </OSV>
    <OSV>
      <TAI>TAI=2017-02-11T00:34:49.000000</TAI>
      <UTC>UTC=2017-02-11T00:34:12.000000</UTC>
      <UT1>UT1=2017-02-11T00:34:12.540821</UT1>
      <Absolute_Orbit>+15229</Absolute_Orbit>
      <X unit="m">-1366766.515978</X>
      <Y unit="m">-6186672.341800</Y>
      <Z unit="m">3142889.485237</Z>
      <VX unit="m/s">-902.416923</VX>
      <VY unit="m/s">3583.121879</VY>
      <VZ unit="m/s">6637.152948</VZ>
      <Quality>NOMINAL</Quality>
    </OSV>
    <OSV>
      <TAI>TAI=2017-02-11T00:34:59.000000</TAI>
      <UTC>UTC=2017-02-11T00:34:22.000000</UTC>
      <UT1>UT1=2017-02-11T00:34:22.540821</UT1>
      <Absolute_Orbit>+15229</Absolute_Orbit>
      <X unit="m">-1375687.581618</X>
      <Y unit="m">-6150488.379669</Y>
      <Z unit="m">3209082.239549</Z>
      <VX unit="m/s">-881.762432</VX>
      <VY unit="m/s">3653.597759</VY>
      <VZ unit="m/s">6601.273335</VZ>
      <Quality>NOMINAL</Quality>
    </OSV>
    <OSV>
      <TAI>TAI=2017-02-11T00:35:09.000000</TAI>
      <UTC>UTC=2017-02-11T00:34:32.000000</UTC>
      <UT1>UT1=2017-02-11T00:34:32.540820</UT1>
      <Absolute_Orbit>+15229</Absolute_Orbit>
      <X unit="m">-1384401.094160</X>
      <Y unit="m">-6113601.855801</Y>
      <Z unit="m">3274912.467888</Z>
      <VX unit="m/s">-860.906800</VX>
      <VY unit="m/s">3723.632855</VY>
      <VZ unit="m/s">6564.648443</VZ>
      <Quality>NOMINAL</Quality>
    </OSV>
    <OSV>
      <TAI>TAI=2017-02-11T00:35:19.000000</TAI>
      <UTC>UTC=2017-02-11T00:34:42.000000</UTC>
      <UT1>UT1=2017-02-11T00:34:42.540820</UT1>
      <Absolute_Orbit>+15229</Absolute_Orbit>
      <X unit="m">-1392905.057171</X>
      <Y unit="m">-6076017.219028</Y>
      <Z unit="m">3340372.738337</Z>
      <VX unit="m/s">-839.853029</VX>
      <VY unit="m/s">3793.218979</VY>
      <VZ unit="m/s">6527.282461</VZ>
      <Quality>NOMINAL</Quality>
    </OSV>
    <OSV>
      <TAI>TAI=2017-02-11T00:35:29.000000</TAI>
      <UTC>UTC=2017-02-11T00:34:52.000000</UTC>
      <UT1>UT1=2017-02-11T00:34:52.540820</UT1>
      <Absolute_Orbit>+15229</Absolute_Orbit>
      <X unit="m">-1401197.504410</X>
      <Y unit="m">-6037738.999795</Y>
      <Z unit="m">3405455.661270</Z>
      <VX unit="m/s">-818.604153</VX>
      <VY unit="m/s">3862.347997</VY>
      <VZ unit="m/s">6489.179659</VZ>
      <Quality>NOMINAL</Quality>
    </OSV>
    <OSV>
      <TAI>TAI=2017-02-11T00:35:39.000000</TAI>
      <UTC>UTC=2017-02-11T00:35:02.000000</UTC>
      <UT1>UT1=2017-02-11T00:35:02.540820</UT1>
      <Absolute_Orbit>+15229</Absolute_Orbit>
      <X unit="m">-1409276.500164</X>
      <Y unit="m">-5998771.809567</Y>
      <Z unit="m">3470153.890190</Z>
      <VX unit="m/s">-797.163245</VX>
      <VY unit="m/s">3931.011837</VY>
      <VZ unit="m/s">6450.344392</VZ>
      <Quality>NOMINAL</Quality>
    </OSV>
    <OSV>
      <TAI>TAI=2017-02-11T00:35:49.000000</TAI>
      <UTC>UTC=2017-02-11T00:35:12.000000</UTC>
      <UT1>UT1=2017-02-11T00:35:12.540820</UT1>
      <Absolute_Orbit>+15229</Absolute_Orbit>
      <X unit="m">-1417140.139583</X>
      <Y unit="m">-5959120.340250</Y>
      <Z unit="m">3534460.122569</Z>
      <VX unit="m/s">-775.533406</VX>
      <VY unit="m/s">3999.202483</VY>
      <VZ unit="m/s">6410.781097</VZ>
      <Quality>NOMINAL</Quality>
    </OSV>
    <OSV>
      <TAI>TAI=2017-02-11T00:35:59.000000</TAI>
      <UTC>UTC=2017-02-11T00:35:22.000000</UTC>
      <UT1>UT1=2017-02-11T00:35:22.540819</UT1>
      <Absolute_Orbit>+15229</Absolute_Orbit>
      <X unit="m">-1424786.549018</X>
      <Y unit="m">-5918789.363600</Y>
      <Z unit="m">3598367.100674</Z>
      <VX unit="m/s">-753.717773</VX>
      <VY unit="m/s">4066.911981</VY>
      <VZ unit="m/s">6370.494297</VZ>
      <Quality>NOMINAL</Quality>
    </OSV>
    <OSV>
      <TAI>TAI=2017-02-11T00:36:09.000000</TAI>
      <UTC>UTC=2017-02-11T00:35:32.000000</UTC>
      <UT1>UT1=2017-02-11T00:35:32.540819</UT1>
      <Absolute_Orbit>+15229</Absolute_Orbit>
      <X unit="m">-1432213.886340</X>
      <Y unit="m">-5877783.730620</Y>
      <Z unit="m">3661867.612387</Z>
      <VX unit="m/s">-731.719515</VX>
      <VY unit="m/s">4134.132438</VY>
      <VZ unit="m/s">6329.488593</VZ>
      <Quality>NOMINAL</Quality>
    </OSV>
    <OSV>
      <TAI>TAI=2017-02-11T00:36:19.000000</TAI>
      <UTC>UTC=2017-02-11T00:35:42.000000</UTC>
      <UT1>UT1=2017-02-11T00:35:42.540819</UT1>
      <Absolute_Orbit>+15229</Absolute_Orbit>
      <X unit="m">-1439420.341264</X>
      <Y unit="m">-5836108.370930</Y>
      <Z unit="m">3724954.492026</Z>
      <VX unit="m/s">-709.541830</VX>
      <VY unit="m/s">4200.856024</VY>
      <VZ unit="m/s">6287.768671</VZ>
      <Quality>NOMINAL</Quality>
    </OSV>
    <OSV>
      <TAI>TAI=2017-02-11T00:36:29.000000</TAI>
      <UTC>UTC=2017-02-11T00:35:52.000000</UTC>
      <UT1>UT1=2017-02-11T00:35:52.540819</UT1>
      <Absolute_Orbit>+15229</Absolute_Orbit>
      <X unit="m">-1446404.135664</X>
      <Y unit="m">-5793768.292129</Y>
      <Z unit="m">3787620.621167</Z>
      <VX unit="m/s">-687.187951</VX>
      <VY unit="m/s">4267.074971</VY>
      <VZ unit="m/s">6245.339295</VZ>
      <Quality>NOMINAL</Quality>
    </OSV>
    <OSV>
      <TAI>TAI=2017-02-11T00:36:39.000000</TAI>
      <UTC>UTC=2017-02-11T00:36:02.000000</UTC>
      <UT1>UT1=2017-02-11T00:36:02.540819</UT1>
      <Absolute_Orbit>+15229</Absolute_Orbit>
      <X unit="m">-1453163.523879</X>
      <Y unit="m">-5750768.579179</Y>
      <Z unit="m">3849858.929436</Z>
      <VX unit="m/s">-664.661138</VX>
      <VY unit="m/s">4332.781574</VY>
      <VZ unit="m/s">6202.205309</VZ>
      <Quality>NOMINAL</Quality>
    </OSV>
    <OSV>
      <TAI>TAI=2017-02-11T00:36:49.000000</TAI>
      <UTC>UTC=2017-02-11T00:36:12.000000</UTC>
      <UT1>UT1=2017-02-11T00:36:12.540818</UT1>
      <Absolute_Orbit>+15229</Absolute_Orbit>
      <X unit="m">-1459696.793010</X>
      <Y unit="m">-5707114.393760</Y>
      <Z unit="m">3911662.395294</Z>
      <VX unit="m/s">-641.964683</VX>
      <VY unit="m/s">4397.968195</VY>
      <VZ unit="m/s">6158.371639</VZ>
      <Quality>NOMINAL</Quality>
    </OSV>
    <OSV>
      <TAI>TAI=2017-02-11T00:36:59.000000</TAI>
      <UTC>UTC=2017-02-11T00:36:22.000000</UTC>
      <UT1>UT1=2017-02-11T00:36:22.540818</UT1>
      <Absolute_Orbit>+15229</Absolute_Orbit>
      <X unit="m">-1466002.263219</X>
      <Y unit="m">-5662810.973628</Y>
      <Z unit="m">3973024.046830</Z>
      <VX unit="m/s">-619.101908</VX>
      <VY unit="m/s">4462.627258</VY>
      <VZ unit="m/s">6113.843287</VZ>
      <Quality>NOMINAL</Quality>
    </OSV>
    <OSV>
      <TAI>TAI=2017-02-11T00:37:09.000000</TAI>
      <UTC>UTC=2017-02-11T00:36:32.000000</UTC>
      <UT1>UT1=2017-02-11T00:36:32.540818</UT1>
      <Absolute_Orbit>+15229</Absolute_Orbit>
      <X unit="m">-1472078.288026</X>
      <Y unit="m">-5617863.631954</Y>
      <Z unit="m">4033936.962555</Z>
      <VX unit="m/s">-596.076164</VX>
      <VY unit="m/s">4526.751256</VY>
      <VZ unit="m/s">6068.625335</VZ>
      <Quality>NOMINAL</Quality>
    </OSV>
    <OSV>
      <TAI>TAI=2017-02-11T00:37:19.000000</TAI>
      <UTC>UTC=2017-02-11T00:36:42.000000</UTC>
      <UT1>UT1=2017-02-11T00:36:42.540818</UT1>
      <Absolute_Orbit>+15229</Absolute_Orbit>
      <X unit="m">-1477923.254605</X>
      <Y unit="m">-5572277.756679</Y>
      <Z unit="m">4094394.272202</Z>
      <VX unit="m/s">-572.890828</VX>
      <VY unit="m/s">4590.332745</VY>
      <VZ unit="m/s">6022.722940</VZ>
      <Quality>NOMINAL</Quality>
    </OSV>
    <OSV>
      <TAI>TAI=2017-02-11T00:37:29.000000</TAI>
      <UTC>UTC=2017-02-11T00:36:52.000000</UTC>
      <UT1>UT1=2017-02-11T00:36:52.540818</UT1>
      <Absolute_Orbit>+15229</Absolute_Orbit>
      <X unit="m">-1483535.584065</X>
      <Y unit="m">-5526058.809824</Y>
      <Z unit="m">4154389.157483</Z>
      <VX unit="m/s">-549.549310</VX>
      <VY unit="m/s">4653.364353</VY>
      <VZ unit="m/s">5976.141341</VZ>
      <Quality>NOMINAL</Quality>
    </OSV>
    <OSV>
      <TAI>TAI=2017-02-11T00:37:39.000000</TAI>
      <UTC>UTC=2017-02-11T00:37:02.000000</UTC>
      <UT1>UT1=2017-02-11T00:37:02.540817</UT1>
      <Absolute_Orbit>+15229</Absolute_Orbit>
      <X unit="m">-1488913.731728</X>
      <Y unit="m">-5479212.326795</Y>
      <Z unit="m">4213914.852858</Z>
      <VX unit="m/s">-526.055044</VX>
      <VY unit="m/s">4715.838772</VY>
      <VZ unit="m/s">5928.885849</VZ>
      <Quality>NOMINAL</Quality>
    </OSV>
    <OSV>
      <TAI>TAI=2017-02-11T00:37:49.000000</TAI>
      <UTC>UTC=2017-02-11T00:37:12.000000</UTC>
      <UT1>UT1=2017-02-11T00:37:12.540817</UT1>
      <Absolute_Orbit>+15229</Absolute_Orbit>
      <X unit="m">-1494056.187411</X>
      <Y unit="m">-5431743.915698</Y>
      <Z unit="m">4272964.646295</Z>
      <VX unit="m/s">-502.411493</VX>
      <VY unit="m/s">4777.748766</VY>
      <VZ unit="m/s">5880.961854</VZ>
      <Quality>NOMINAL</Quality>
    </OSV>
    <OSV>
      <TAI>TAI=2017-02-11T00:37:59.000000</TAI>
      <UTC>UTC=2017-02-11T00:37:22.000000</UTC>
      <UT1>UT1=2017-02-11T00:37:22.540817</UT1>
      <Absolute_Orbit>+15229</Absolute_Orbit>
      <X unit="m">-1498961.475694</X>
      <Y unit="m">-5383659.256657</Y>
      <Z unit="m">4331531.880030</Z>
      <VX unit="m/s">-478.622148</VX>
      <VY unit="m/s">4839.087169</VY>
      <VZ unit="m/s">5832.374820</VZ>
      <Quality>NOMINAL</Quality>
    </OSV>
    <OSV>
      <TAI>TAI=2017-02-11T00:38:09.000000</TAI>
      <UTC>UTC=2017-02-11T00:37:32.000000</UTC>
      <UT1>UT1=2017-02-11T00:37:32.540817</UT1>
      <Absolute_Orbit>+15229</Absolute_Orbit>
      <X unit="m">-1503628.156192</X>
      <Y unit="m">-5334964.101128</Y>
      <Z unit="m">4389609.951299</Z>
      <VX unit="m/s">-454.690524</VX>
      <VY unit="m/s">4899.846883</VY>
      <VZ unit="m/s">5783.130289</VZ>
      <Quality>NOMINAL</Quality>
    </OSV>
    <OSV>
      <TAI>TAI=2017-02-11T00:38:19.000000</TAI>
      <UTC>UTC=2017-02-11T00:37:42.000000</UTC>
      <UT1>UT1=2017-02-11T00:37:42.540817</UT1>
      <Absolute_Orbit>+15229</Absolute_Orbit>
      <X unit="m">-1508054.823814</X>
      <Y unit="m">-5285664.271162</Y>
      <Z unit="m">4447192.313110</Z>
      <VX unit="m/s">-430.620164</VX>
      <VY unit="m/s">4960.020887</VY>
      <VZ unit="m/s">5733.233874</VZ>
      <Quality>NOMINAL</Quality>
    </OSV>
    <OSV>
      <TAI>TAI=2017-02-11T00:38:29.000000</TAI>
      <UTC>UTC=2017-02-11T00:37:52.000000</UTC>
      <UT1>UT1=2017-02-11T00:37:52.540816</UT1>
      <Absolute_Orbit>+15229</Absolute_Orbit>
      <X unit="m">-1512240.109023</X>
      <Y unit="m">-5235765.658695</Y>
      <Z unit="m">4504272.474996</Z>
      <VX unit="m/s">-406.414637</VX>
      <VY unit="m/s">5019.602229</VY>
      <VZ unit="m/s">5682.691263</VZ>
      <Quality>NOMINAL</Quality>
    </OSV>
    <OSV>
      <TAI>TAI=2017-02-11T00:38:39.000000</TAI>
      <UTC>UTC=2017-02-11T00:38:02.000000</UTC>
      <UT1>UT1=2017-02-11T00:38:02.540816</UT1>
      <Absolute_Orbit>+15229</Absolute_Orbit>
      <X unit="m">-1516182.678084</X>
      <Y unit="m">-5185274.224804</Y>
      <Z unit="m">4560844.003749</Z>
      <VX unit="m/s">-382.077534</VX>
      <VY unit="m/s">5078.584032</VY>
      <VZ unit="m/s">5631.508216</VZ>
      <Quality>NOMINAL</Quality>
    </OSV>
    <OSV>
      <TAI>TAI=2017-02-11T00:38:49.000000</TAI>
      <UTC>UTC=2017-02-11T00:38:12.000000</UTC>
      <UT1>UT1=2017-02-11T00:38:12.540816</UT1>
      <Absolute_Orbit>+15229</Absolute_Orbit>
      <X unit="m">-1519881.233317</X>
      <Y unit="m">-5134195.998963</Y>
      <Z unit="m">4616900.524132</Z>
      <VX unit="m/s">-357.612475</VX>
      <VY unit="m/s">5136.959495</VY>
      <VZ unit="m/s">5579.690568</VZ>
      <Quality>NOMINAL</Quality>
    </OSV>
    <OSV>
      <TAI>TAI=2017-02-11T00:38:59.000000</TAI>
      <UTC>UTC=2017-02-11T00:38:22.000000</UTC>
      <UT1>UT1=2017-02-11T00:38:22.540816</UT1>
      <Absolute_Orbit>+15229</Absolute_Orbit>
      <X unit="m">-1523334.513336</X>
      <Y unit="m">-5082537.078267</Y>
      <Z unit="m">4672435.719593</Z>
      <VX unit="m/s">-333.023100</VX>
      <VY unit="m/s">5194.721890</VY>
      <VZ unit="m/s">5527.244222</VZ>
      <Quality>NOMINAL</Quality>
    </OSV>
    <OSV>
      <TAI>TAI=2017-02-11T00:39:09.000000</TAI>
      <UTC>UTC=2017-02-11T00:38:32.000000</UTC>
      <UT1>UT1=2017-02-11T00:38:32.540816</UT1>
      <Absolute_Orbit>+15229</Absolute_Orbit>
      <X unit="m">-1526541.293286</X>
      <Y unit="m">-5030303.626703</Y>
      <Z unit="m">4727443.332984</Z>
      <VX unit="m/s">-308.313074</VX>
      <VY unit="m/s">5251.864566</VY>
      <VZ unit="m/s">5474.175155</VZ>
      <Quality>NOMINAL</Quality>
    </OSV>
    <OSV>
      <TAI>TAI=2017-02-11T00:39:19.000000</TAI>
      <UTC>UTC=2017-02-11T00:38:42.000000</UTC>
      <UT1>UT1=2017-02-11T00:38:42.540816</UT1>
      <Absolute_Orbit>+15229</Absolute_Orbit>
      <X unit="m">-1529500.385079</X>
      <Y unit="m">-4977501.874388</Y>
      <Z unit="m">4781917.167255</Z>
      <VX unit="m/s">-283.486086</VX>
      <VY unit="m/s">5308.380951</VY>
      <VZ unit="m/s">5420.489412</VZ>
      <Quality>NOMINAL</Quality>
    </OSV>
    <OSV>
      <TAI>TAI=2017-02-11T00:39:29.000000</TAI>
      <UTC>UTC=2017-02-11T00:38:52.000000</UTC>
      <UT1>UT1=2017-02-11T00:38:52.540815</UT1>
      <Absolute_Orbit>+15229</Absolute_Orbit>
      <X unit="m">-1532210.637621</X>
      <Y unit="m">-4924138.116791</Y>
      <Z unit="m">4835851.086165</Z>
      <VX unit="m/s">-258.545844</VX>
      <VY unit="m/s">5364.264547</VY>
      <VZ unit="m/s">5366.193108</VZ>
      <Quality>NOMINAL</Quality>
    </OSV>
    <OSV>
      <TAI>TAI=2017-02-11T00:39:39.000000</TAI>
      <UTC>UTC=2017-02-11T00:39:02.000000</UTC>
      <UT1>UT1=2017-02-11T00:39:02.540815</UT1>
      <Absolute_Orbit>+15229</Absolute_Orbit>
      <X unit="m">-1534670.937021</X>
      <Y unit="m">-4870218.713943</Y>
      <Z unit="m">4889239.014969</Z>
      <VX unit="m/s">-233.496081</VX>
      <VY unit="m/s">5419.508940</VY>
      <VZ unit="m/s">5311.292427</VZ>
      <Quality>NOMINAL</Quality>
    </OSV>
    <OSV>
      <TAI>TAI=2017-02-11T00:39:49.000000</TAI>
      <UTC>UTC=2017-02-11T00:39:12.000000</UTC>
      <UT1>UT1=2017-02-11T00:39:12.540815</UT1>
      <Absolute_Orbit>+15229</Absolute_Orbit>
      <X unit="m">-1536880.206810</X>
      <Y unit="m">-4815750.089637</Y>
      <Z unit="m">4942074.941117</Z>
      <VX unit="m/s">-208.340548</VX>
      <VY unit="m/s">5474.107790</VY>
      <VZ unit="m/s">5255.793623</VZ>
      <Quality>NOMINAL</Quality>
    </OSV>
    <OSV>
      <TAI>TAI=2017-02-11T00:39:59.000000</TAI>
      <UTC>UTC=2017-02-11T00:39:22.000000</UTC>
      <UT1>UT1=2017-02-11T00:39:22.540815</UT1>
      <Absolute_Orbit>+15229</Absolute_Orbit>
      <X unit="m">-1538837.408146</X>
      <Y unit="m">-4760738.730636</Y>
      <Z unit="m">4994352.914918</Z>
      <VX unit="m/s">-183.083020</VX>
      <VY unit="m/s">5528.054840</VY>
      <VZ unit="m/s">5199.703014</VZ>
      <Quality>NOMINAL</Quality>
    </OSV>
    <OSV>
      <TAI>TAI=2017-02-11T00:40:09.000000</TAI>
      <UTC>UTC=2017-02-11T00:39:32.000000</UTC>
      <UT1>UT1=2017-02-11T00:39:32.540815</UT1>
      <Absolute_Orbit>+15229</Absolute_Orbit>
      <X unit="m">-1540541.540015</X>
      <Y unit="m">-4705191.185872</Y>
      <Z unit="m">5046067.050196</Z>
      <VX unit="m/s">-157.727288</VX>
      <VY unit="m/s">5581.343917</VY>
      <VZ unit="m/s">5143.026987</VZ>
      <Quality>NOMINAL</Quality>
    </OSV>
    <OSV>
      <TAI>TAI=2017-02-11T00:40:19.000000</TAI>
      <UTC>UTC=2017-02-11T00:39:42.000000</UTC>
      <UT1>UT1=2017-02-11T00:39:42.540814</UT1>
      <Absolute_Orbit>+15229</Absolute_Orbit>
      <X unit="m">-1541991.639433</X>
      <Y unit="m">-4649114.065620</Y>
      <Z unit="m">5097211.524961</Z>
      <VX unit="m/s">-132.277167</VX>
      <VY unit="m/s">5633.968926</VY>
      <VZ unit="m/s">5085.771994</VZ>
      <Quality>NOMINAL</Quality>
    </OSV>
    <OSV>
      <TAI>TAI=2017-02-11T00:40:29.000000</TAI>
      <UTC>UTC=2017-02-11T00:39:52.000000</UTC>
      <UT1>UT1=2017-02-11T00:39:52.540814</UT1>
      <Absolute_Orbit>+15229</Absolute_Orbit>
      <X unit="m">-1543186.781639</X>
      <Y unit="m">-4592514.040674</Y>
      <Z unit="m">5147780.582072</Z>
      <VX unit="m/s">-106.736487</VX>
      <VY unit="m/s">5685.923859</VY>
      <VZ unit="m/s">5027.944552</VZ>
      <Quality>NOMINAL</Quality>
    </OSV>
    <OSV>
      <TAI>TAI=2017-02-11T00:40:39.000000</TAI>
      <UTC>UTC=2017-02-11T00:40:02.000000</UTC>
      <UT1>UT1=2017-02-11T00:40:02.540814</UT1>
      <Absolute_Orbit>+15229</Absolute_Orbit>
      <X unit="m">-1544126.080289</X>
      <Y unit="m">-4535397.841512</Y>
      <Z unit="m">5197768.529883</Z>
      <VX unit="m/s">-81.109098</VX>
      <VY unit="m/s">5737.202790</VY>
      <VZ unit="m/s">4969.551239</VZ>
      <Quality>NOMINAL</Quality>
    </OSV>
    <OSV>
      <TAI>TAI=2017-02-11T00:40:49.000000</TAI>
      <UTC>UTC=2017-02-11T00:40:12.000000</UTC>
      <UT1>UT1=2017-02-11T00:40:12.540814</UT1>
      <Absolute_Orbit>+15229</Absolute_Orbit>
      <X unit="m">-1544808.687624</X>
      <Y unit="m">-4477772.257443</Y>
      <Z unit="m">5247169.742860</Z>
      <VX unit="m/s">-55.398868</VX>
      <VY unit="m/s">5787.799879</VY>
      <VZ unit="m/s">4910.598697</VZ>
      <Quality>NOMINAL</Quality>
    </OSV>
    <OSV>
      <TAI>TAI=2017-02-11T00:40:59.000000</TAI>
      <UTC>UTC=2017-02-11T00:40:22.000000</UTC>
      <UT1>UT1=2017-02-11T00:40:22.540814</UT1>
      <Absolute_Orbit>+15229</Absolute_Orbit>
      <X unit="m">-1545233.794649</X>
      <Y unit="m">-4419644.135737</Y>
      <Z unit="m">5295978.662188</Z>
      <VX unit="m/s">-29.609683</VX>
      <VY unit="m/s">5837.709368</VY>
      <VZ unit="m/s">4851.093630</VZ>
      <Quality>NOMINAL</Quality>
    </OSV>
    <OSV>
      <TAI>TAI=2017-02-11T00:41:09.000000</TAI>
      <UTC>UTC=2017-02-11T00:40:32.000000</UTC>
      <UT1>UT1=2017-02-11T00:40:32.540813</UT1>
      <Absolute_Orbit>+15229</Absolute_Orbit>
      <X unit="m">-1545400.631298</X>
      <Y unit="m">-4361020.380785</Y>
      <Z unit="m">5344189.796382</Z>
      <VX unit="m/s">-3.745443</VX>
      <VY unit="m/s">5886.925589</VY>
      <VZ unit="m/s">4791.042800</VZ>
      <Quality>NOMINAL</Quality>
    </OSV>
    <OSV>
      <TAI>TAI=2017-02-11T00:41:19.000000</TAI>
      <UTC>UTC=2017-02-11T00:40:42.000000</UTC>
      <UT1>UT1=2017-02-11T00:40:42.540813</UT1>
      <Absolute_Orbit>+15229</Absolute_Orbit>
      <X unit="m">-1545308.466597</X>
      <Y unit="m">-4301907.953261</Y>
      <Z unit="m">5391797.721882</Z>
      <VX unit="m/s">22.189933</VX>
      <VY unit="m/s">5935.442956</VY>
      <VZ unit="m/s">4730.453031</VZ>
      <Quality>NOMINAL</Quality>
    </OSV>
    <OSV>
      <TAI>TAI=2017-02-11T00:41:29.000000</TAI>
      <UTC>UTC=2017-02-11T00:40:52.000000</UTC>
      <UT1>UT1=2017-02-11T00:40:52.540813</UT1>
      <Absolute_Orbit>+15229</Absolute_Orbit>
      <X unit="m">-1544956.608824</X>
      <Y unit="m">-4242313.869263</Y>
      <Z unit="m">5438797.083630</Z>
      <VX unit="m/s">48.192514</VX>
      <VY unit="m/s">5983.255973</VY>
      <VZ unit="m/s">4669.331202</VZ>
      <Quality>NOMINAL</Quality>
    </OSV>
    <OSV>
      <TAI>TAI=2017-02-11T00:41:39.000000</TAI>
      <UTC>UTC=2017-02-11T00:41:02.000000</UTC>
      <UT1>UT1=2017-02-11T00:41:02.540813</UT1>
      <Absolute_Orbit>+15229</Absolute_Orbit>
      <X unit="m">-1544344.405655</X>
      <Y unit="m">-4182245.199439</Y>
      <Z unit="m">5485182.595668</Z>
      <VX unit="m/s">74.258352</VX>
      <VY unit="m/s">6030.359226</VY>
      <VZ unit="m/s">4607.684252</VZ>
      <Quality>NOMINAL</Quality>
    </OSV>
    <OSV>
      <TAI>TAI=2017-02-11T00:41:49.000000</TAI>
      <UTC>UTC=2017-02-11T00:41:12.000000</UTC>
      <UT1>UT1=2017-02-11T00:41:12.540813</UT1>
      <Absolute_Orbit>+15229</Absolute_Orbit>
      <X unit="m">-1543471.244316</X>
      <Y unit="m">-4121709.068105</Y>
      <Z unit="m">5530949.041727</Z>
      <VX unit="m/s">100.383486</VX>
      <VY unit="m/s">6076.747394</VY>
      <VZ unit="m/s">4545.519178</VZ>
      <Quality>NOMINAL</Quality>
    </OSV>
    <OSV>
      <TAI>TAI=2017-02-11T00:41:59.000000</TAI>
      <UTC>UTC=2017-02-11T00:41:22.000000</UTC>
      <UT1>UT1=2017-02-11T00:41:22.540812</UT1>
      <Absolute_Orbit>+15229</Absolute_Orbit>
      <X unit="m">-1542336.551711</X>
      <Y unit="m">-4060712.652381</Y>
      <Z unit="m">5576091.275773</Z>
      <VX unit="m/s">126.563942</VX>
      <VY unit="m/s">6122.415239</VY>
      <VZ unit="m/s">4482.843029</VZ>
      <Quality>NOMINAL</Quality>
    </OSV>
    <OSV>
      <TAI>TAI=2017-02-11T00:42:09.000000</TAI>
      <UTC>UTC=2017-02-11T00:41:32.000000</UTC>
      <UT1>UT1=2017-02-11T00:41:32.540812</UT1>
      <Absolute_Orbit>+15229</Absolute_Orbit>
      <X unit="m">-1540939.794551</X>
      <Y unit="m">-3999263.181304</Y>
      <Z unit="m">5620604.222552</Z>
      <VX unit="m/s">152.795733</VX>
      <VY unit="m/s">6167.357613</VY>
      <VZ unit="m/s">4419.662913</VZ>
      <Quality>NOMINAL</Quality>
    </OSV>
    <OSV>
      <TAI>TAI=2017-02-11T00:42:19.000000</TAI>
      <UTC>UTC=2017-02-11T00:41:42.000000</UTC>
      <UT1>UT1=2017-02-11T00:41:42.540812</UT1>
      <Absolute_Orbit>+15229</Absolute_Orbit>
      <X unit="m">-1539280.479476</X>
      <Y unit="m">-3937367.934948</Y>
      <Z unit="m">5664482.878136</Z>
      <VX unit="m/s">179.074858</VX>
      <VY unit="m/s">6211.569457</VY>
      <VZ unit="m/s">4355.985990</VZ>
      <Quality>NOMINAL</Quality>
    </OSV>
    <OSV>
      <TAI>TAI=2017-02-11T00:42:29.000000</TAI>
      <UTC>UTC=2017-02-11T00:41:52.000000</UTC>
      <UT1>UT1=2017-02-11T00:41:52.540812</UT1>
      <Absolute_Orbit>+15229</Absolute_Orbit>
      <X unit="m">-1537358.153177</X>
      <Y unit="m">-3875034.243538</Y>
      <Z unit="m">5707722.310474</Z>
      <VX unit="m/s">205.397308</VX>
      <VY unit="m/s">6255.045800</VY>
      <VZ unit="m/s">4291.819475</VZ>
      <Quality>NOMINAL</Quality>
    </OSV>
    <OSV>
      <TAI>TAI=2017-02-11T00:42:39.000000</TAI>
      <UTC>UTC=2017-02-11T00:42:02.000000</UTC>
      <UT1>UT1=2017-02-11T00:42:02.540812</UT1>
      <Absolute_Orbit>+15229</Absolute_Orbit>
      <X unit="m">-1535172.402513</X>
      <Y unit="m">-3812269.486583</Y>
      <Z unit="m">5750317.659943</Z>
      <VX unit="m/s">231.759061</VX>
      <VY unit="m/s">6297.781762</VY>
      <VZ unit="m/s">4227.170635</VZ>
      <Quality>NOMINAL</Quality>
    </OSV>
    <OSV>
      <TAI>TAI=2017-02-11T00:42:49.000000</TAI>
      <UTC>UTC=2017-02-11T00:42:12.000000</UTC>
      <UT1>UT1=2017-02-11T00:42:12.540811</UT1>
      <Absolute_Orbit>+15229</Absolute_Orbit>
      <X unit="m">-1532722.854616</X>
      <Y unit="m">-3749081.091949</Y>
      <Z unit="m">5792264.139854</Z>
      <VX unit="m/s">258.156083</VX>
      <VY unit="m/s">6339.772551</VY>
      <VZ unit="m/s">4162.046789</VZ>
      <Quality>NOMINAL</Quality>
    </OSV>
    <OSV>
      <TAI>TAI=2017-02-11T00:42:59.000000</TAI>
      <UTC>UTC=2017-02-11T00:42:22.000000</UTC>
      <UT1>UT1=2017-02-11T00:42:22.540811</UT1>
      <Absolute_Orbit>+15229</Absolute_Orbit>
      <X unit="m">-1530009.176989</X>
      <Y unit="m">-3685476.534939</Y>
      <Z unit="m">5833557.036973</Z>
      <VX unit="m/s">284.584333</VX>
      <VY unit="m/s">6381.013468</VY>
      <VZ unit="m/s">4096.455307</VZ>
      <Quality>NOMINAL</Quality>
    </OSV>
    <OSV>
      <TAI>TAI=2017-02-11T00:43:09.000000</TAI>
      <UTC>UTC=2017-02-11T00:42:32.000000</UTC>
      <UT1>UT1=2017-02-11T00:42:32.540811</UT1>
      <Absolute_Orbit>+15229</Absolute_Orbit>
      <X unit="m">-1527031.077605</X>
      <Y unit="m">-3621463.337384</Y>
      <Z unit="m">5874191.712021</Z>
      <VX unit="m/s">311.039760</VX>
      <VY unit="m/s">6421.499902</VY>
      <VZ unit="m/s">4030.403609</VZ>
      <Quality>NOMINAL</Quality>
    </OSV>
    <OSV>
      <TAI>TAI=2017-02-11T00:43:19.000000</TAI>
      <UTC>UTC=2017-02-11T00:42:42.000000</UTC>
      <UT1>UT1=2017-02-11T00:42:42.540811</UT1>
      <Absolute_Orbit>+15229</Absolute_Orbit>
      <X unit="m">-1523788.304999</X>
      <Y unit="m">-3557049.066752</Y>
      <Z unit="m">5914163.600163</Z>
      <VX unit="m/s">337.518302</VX>
      <VY unit="m/s">6461.227334</VY>
      <VZ unit="m/s">3963.899165</VZ>
      <Quality>NOMINAL</Quality>
    </OSV>
    <OSV>
      <TAI>TAI=2017-02-11T00:43:29.000000</TAI>
      <UTC>UTC=2017-02-11T00:42:52.000000</UTC>
      <UT1>UT1=2017-02-11T00:42:52.540811</UT1>
      <Absolute_Orbit>+15229</Absolute_Orbit>
      <X unit="m">-1520280.648341</X>
      <Y unit="m">-3492241.335237</Y>
      <Z unit="m">5953468.211443</Z>
      <VX unit="m/s">364.015891</VX>
      <VY unit="m/s">6500.191340</VY>
      <VZ unit="m/s">3896.949491</VZ>
      <Quality>NOMINAL</Quality>
    </OSV>
    <OSV>
      <TAI>TAI=2017-02-11T00:43:39.000000</TAI>
      <UTC>UTC=2017-02-11T00:43:02.000000</UTC>
      <UT1>UT1=2017-02-11T00:43:02.540810</UT1>
      <Absolute_Orbit>+15229</Absolute_Orbit>
      <X unit="m">-1516507.937530</X>
      <Y unit="m">-3427047.798849</Y>
      <Z unit="m">5992101.131321</Z>
      <VX unit="m/s">390.528451</VX>
      <VY unit="m/s">6538.387583</VY>
      <VZ unit="m/s">3829.562154</VZ>
      <Quality>NOMINAL</Quality>
    </OSV>
    <OSV>
      <TAI>TAI=2017-02-11T00:43:49.000000</TAI>
      <UTC>UTC=2017-02-11T00:43:12.000000</UTC>
      <UT1>UT1=2017-02-11T00:43:12.540810</UT1>
      <Absolute_Orbit>+15229</Absolute_Orbit>
      <X unit="m">-1512470.043272</X>
      <Y unit="m">-3361476.156520</Y>
      <Z unit="m">6030058.021156</Z>
      <VX unit="m/s">417.051897</VX>
      <VY unit="m/s">6575.811822</VY>
      <VZ unit="m/s">3761.744765</VZ>
      <Quality>NOMINAL</Quality>
    </OSV>
    <OSV>
      <TAI>TAI=2017-02-11T00:43:59.000000</TAI>
      <UTC>UTC=2017-02-11T00:43:22.000000</UTC>
      <UT1>UT1=2017-02-11T00:43:22.540810</UT1>
      <Absolute_Orbit>+15229</Absolute_Orbit>
      <X unit="m">-1508166.877144</X>
      <Y unit="m">-3295534.149172</Y>
      <Z unit="m">6067334.618674</Z>
      <VX unit="m/s">443.582142</VX>
      <VY unit="m/s">6612.459907</VY>
      <VZ unit="m/s">3693.504981</VZ>
      <Quality>NOMINAL</Quality>
    </OSV>
    <OSV>
      <TAI>TAI=2017-02-11T00:44:09.000000</TAI>
      <UTC>UTC=2017-02-11T00:43:32.000000</UTC>
      <UT1>UT1=2017-02-11T00:43:32.540810</UT1>
      <Absolute_Orbit>+15229</Absolute_Orbit>
      <X unit="m">-1503598.391652</X>
      <Y unit="m">-3229229.558752</Y>
      <Z unit="m">6103926.738408</Z>
      <VX unit="m/s">470.115088</VX>
      <VY unit="m/s">6648.327781</VY>
      <VZ unit="m/s">3624.850503</VZ>
      <Quality>NOMINAL</Quality>
    </OSV>
    <OSV>
      <TAI>TAI=2017-02-11T00:44:19.000000</TAI>
      <UTC>UTC=2017-02-11T00:43:42.000000</UTC>
      <UT1>UT1=2017-02-11T00:43:42.540810</UT1>
      <Absolute_Orbit>+15229</Absolute_Orbit>
      <X unit="m">-1498764.580283</X>
      <Y unit="m">-3162570.207243</Y>
      <Z unit="m">6139830.272177</Z>
      <VX unit="m/s">496.646636</VX>
      <VY unit="m/s">6683.411482</VY>
      <VZ unit="m/s">3555.789078</VZ>
      <Quality>NOMINAL</Quality>
    </OSV>
    <OSV>
      <TAI>TAI=2017-02-11T00:44:29.000000</TAI>
      <UTC>UTC=2017-02-11T00:43:52.000000</UTC>
      <UT1>UT1=2017-02-11T00:43:52.540810</UT1>
      <Absolute_Orbit>+15229</Absolute_Orbit>
      <X unit="m">-1493665.477557</X>
      <Y unit="m">-3095563.955795</Y>
      <Z unit="m">6175041.189470</Z>
      <VX unit="m/s">523.172678</VX>
      <VY unit="m/s">6717.707137</VY>
      <VZ unit="m/s">3486.328495</VZ>
      <Quality>NOMINAL</Quality>
    </OSV>
    <OSV>
      <TAI>TAI=2017-02-11T00:44:39.000000</TAI>
      <UTC>UTC=2017-02-11T00:44:02.000000</UTC>
      <UT1>UT1=2017-02-11T00:44:02.540809</UT1>
      <Absolute_Orbit>+15229</Absolute_Orbit>
      <X unit="m">-1488301.159061</X>
      <Y unit="m">-3028218.703777</Y>
      <Z unit="m">6209555.537813</Z>
      <VX unit="m/s">549.689106</VX>
      <VY unit="m/s">6751.210970</VY>
      <VZ unit="m/s">3416.476585</VZ>
      <Quality>NOMINAL</Quality>
    </OSV>
    <OSV>
      <TAI>TAI=2017-02-11T00:44:49.000000</TAI>
      <UTC>UTC=2017-02-11T00:44:12.000000</UTC>
      <UT1>UT1=2017-02-11T00:44:12.540809</UT1>
      <Absolute_Orbit>+15229</Absolute_Orbit>
      <X unit="m">-1482671.741500</X>
      <Y unit="m">-2960542.387859</Y>
      <Z unit="m">6243369.443217</Z>
      <VX unit="m/s">576.191805</VX>
      <VY unit="m/s">6783.919298</VY>
      <VZ unit="m/s">3346.241221</VZ>
      <Quality>NOMINAL</Quality>
    </OSV>
    <OSV>
      <TAI>TAI=2017-02-11T00:44:59.000000</TAI>
      <UTC>UTC=2017-02-11T00:44:22.000000</UTC>
      <UT1>UT1=2017-02-11T00:44:22.540809</UT1>
      <Absolute_Orbit>+15229</Absolute_Orbit>
      <X unit="m">-1476777.382738</X>
      <Y unit="m">-2892542.981096</Y>
      <Z unit="m">6276479.110634</Z>
      <VX unit="m/s">602.676657</VX>
      <VY unit="m/s">6815.828532</VY>
      <VZ unit="m/s">3275.630319</VZ>
      <Quality>NOMINAL</Quality>
    </OSV>
    <OSV>
      <TAI>TAI=2017-02-11T00:45:09.000000</TAI>
      <UTC>UTC=2017-02-11T00:44:32.000000</UTC>
      <UT1>UT1=2017-02-11T00:44:32.540809</UT1>
      <Absolute_Orbit>+15229</Absolute_Orbit>
      <X unit="m">-1470618.281848</X>
      <Y unit="m">-2824228.492049</Y>
      <Z unit="m">6308880.824404</Z>
      <VX unit="m/s">629.139542</VX>
      <VY unit="m/s">6846.935177</VY>
      <VZ unit="m/s">3204.651832</VZ>
      <Quality>NOMINAL</Quality>
    </OSV>
    <OSV>
      <TAI>TAI=2017-02-11T00:45:19.000000</TAI>
      <UTC>UTC=2017-02-11T00:44:42.000000</UTC>
      <UT1>UT1=2017-02-11T00:44:42.540809</UT1>
      <Absolute_Orbit>+15229</Absolute_Orbit>
      <X unit="m">-1464194.679142</X>
      <Y unit="m">-2755606.963756</Y>
      <Z unit="m">6340570.948618</Z>
      <VX unit="m/s">655.576339</VX>
      <VY unit="m/s">6877.235835</VY>
      <VZ unit="m/s">3133.313757</VZ>
      <Quality>NOMINAL</Quality>
    </OSV>
    <OSV>
      <TAI>TAI=2017-02-11T00:45:29.000000</TAI>
      <UTC>UTC=2017-02-11T00:44:52.000000</UTC>
      <UT1>UT1=2017-02-11T00:44:52.540808</UT1>
      <Absolute_Orbit>+15229</Absolute_Orbit>
      <X unit="m">-1457506.856085</X>
      <Y unit="m">-2686686.472696</Y>
      <Z unit="m">6371545.927593</Z>
      <VX unit="m/s">681.982922</VX>
      <VY unit="m/s">6906.727200</VY>
      <VZ unit="m/s">3061.624129</VZ>
      <Quality>NOMINAL</Quality>
    </OSV>
    <OSV>
      <TAI>TAI=2017-02-11T00:45:39.000000</TAI>
      <UTC>UTC=2017-02-11T00:45:02.000000</UTC>
      <UT1>UT1=2017-02-11T00:45:02.540808</UT1>
      <Absolute_Orbit>+15229</Absolute_Orbit>
      <X unit="m">-1450555.135457</X>
      <Y unit="m">-2617475.127886</Y>
      <Z unit="m">6401802.286177</Z>
      <VX unit="m/s">708.355167</VX>
      <VY unit="m/s">6935.406066</VY>
      <VZ unit="m/s">2989.591019</VZ>
      <Quality>NOMINAL</Quality>
    </OSV>
    <OSV>
      <TAI>TAI=2017-02-11T00:45:49.000000</TAI>
      <UTC>UTC=2017-02-11T00:45:12.000000</UTC>
      <UT1>UT1=2017-02-11T00:45:12.540808</UT1>
      <Absolute_Orbit>+15229</Absolute_Orbit>
      <X unit="m">-1443339.881267</X>
      <Y unit="m">-2547981.069920</Y>
      <Z unit="m">6431336.630120</Z>
      <VX unit="m/s">734.688947</VX>
      <VY unit="m/s">6963.269322</VY>
      <VZ unit="m/s">2917.222539</VZ>
      <Quality>NOMINAL</Quality>
    </OSV>
    <OSV>
      <TAI>TAI=2017-02-11T00:45:59.000000</TAI>
      <UTC>UTC=2017-02-11T00:45:22.000000</UTC>
      <UT1>UT1=2017-02-11T00:45:22.540808</UT1>
      <Absolute_Orbit>+15229</Absolute_Orbit>
      <X unit="m">-1435861.498777</X>
      <Y unit="m">-2478212.470017</Y>
      <Z unit="m">6460145.646381</Z>
      <VX unit="m/s">760.980138</VX>
      <VY unit="m/s">6990.313953</VY>
      <VZ unit="m/s">2844.526836</VZ>
      <Quality>NOMINAL</Quality>
    </OSV>
    <OSV>
      <TAI>TAI=2017-02-11T00:46:09.000000</TAI>
      <UTC>UTC=2017-02-11T00:45:32.000000</UTC>
      <UT1>UT1=2017-02-11T00:45:32.540808</UT1>
      <Absolute_Orbit>+15229</Absolute_Orbit>
      <X unit="m">-1428120.434502</X>
      <Y unit="m">-2408177.529047</Y>
      <Z unit="m">6488226.103560</Z>
      <VX unit="m/s">787.224615</VX>
      <VY unit="m/s">7016.537045</VY>
      <VZ unit="m/s">2771.512092</VZ>
      <Quality>NOMINAL</Quality>
    </OSV>
    <OSV>
      <TAI>TAI=2017-02-11T00:46:19.000000</TAI>
      <UTC>UTC=2017-02-11T00:45:42.000000</UTC>
      <UT1>UT1=2017-02-11T00:45:42.540807</UT1>
      <Absolute_Orbit>+15229</Absolute_Orbit>
      <X unit="m">-1420117.176210</X>
      <Y unit="m">-2337884.476600</Y>
      <Z unit="m">6515574.852282</Z>
      <VX unit="m/s">813.418255</VX>
      <VY unit="m/s">7041.935779</VY>
      <VZ unit="m/s">2698.186524</VZ>
      <Quality>NOMINAL</Quality>
    </OSV>
    <OSV>
      <TAI>TAI=2017-02-11T00:46:29.000000</TAI>
      <UTC>UTC=2017-02-11T00:45:52.000000</UTC>
      <UT1>UT1=2017-02-11T00:45:52.540807</UT1>
      <Absolute_Orbit>+15229</Absolute_Orbit>
      <X unit="m">-1411852.252898</X>
      <Y unit="m">-2267341.569974</Y>
      <Z unit="m">6542188.825521</Z>
      <VX unit="m/s">839.556935</VX>
      <VY unit="m/s">7066.507436</VY>
      <VZ unit="m/s">2624.558382</VZ>
      <Quality>NOMINAL</Quality>
    </OSV>
    <OSV>
      <TAI>TAI=2017-02-11T00:46:39.000000</TAI>
      <UTC>UTC=2017-02-11T00:46:02.000000</UTC>
      <UT1>UT1=2017-02-11T00:46:02.540807</UT1>
      <Absolute_Orbit>+15229</Absolute_Orbit>
      <X unit="m">-1403326.234759</X>
      <Y unit="m">-2196557.093165</Y>
      <Z unit="m">6568065.038926</Z>
      <VX unit="m/s">865.636537</VX>
      <VY unit="m/s">7090.249393</VY>
      <VZ unit="m/s">2550.635947</VZ>
      <Quality>NOMINAL</Quality>
    </OSV>
    <OSV>
      <TAI>TAI=2017-02-11T00:46:49.000000</TAI>
      <UTC>UTC=2017-02-11T00:46:12.000000</UTC>
      <UT1>UT1=2017-02-11T00:46:12.540807</UT1>
      <Absolute_Orbit>+15229</Absolute_Orbit>
      <X unit="m">-1394539.733151</X>
      <Y unit="m">-2125539.355853</Y>
      <Z unit="m">6593200.591146</Z>
      <VX unit="m/s">891.652944</VX>
      <VY unit="m/s">7113.159129</VY>
      <VZ unit="m/s">2476.427534</VZ>
      <Quality>NOMINAL</Quality>
    </OSV>
    <OSV>
      <TAI>TAI=2017-02-11T00:46:59.000000</TAI>
      <UTC>UTC=2017-02-11T00:46:22.000000</UTC>
      <UT1>UT1=2017-02-11T00:46:22.540807</UT1>
      <Absolute_Orbit>+15229</Absolute_Orbit>
      <X unit="m">-1385493.400576</X>
      <Y unit="m">-2054296.692447</Y>
      <Z unit="m">6617592.664120</Z>
      <VX unit="m/s">917.602044</VX>
      <VY unit="m/s">7135.234219</VY>
      <VZ unit="m/s">2401.941487</VZ>
      <Quality>NOMINAL</Quality>
    </OSV>
    <OSV>
      <TAI>TAI=2017-02-11T00:47:09.000000</TAI>
      <UTC>UTC=2017-02-11T00:46:32.000000</UTC>
      <UT1>UT1=2017-02-11T00:46:32.540806</UT1>
      <Absolute_Orbit>+15229</Absolute_Orbit>
      <X unit="m">-1376187.930649</X>
      <Y unit="m">-1982837.461099</Y>
      <Z unit="m">6641238.523355</Z>
      <VX unit="m/s">943.479728</VX>
      <VY unit="m/s">7156.472339</VY>
      <VZ unit="m/s">2327.186180</VZ>
      <Quality>NOMINAL</Quality>
    </OSV>
    <OSV>
      <TAI>TAI=2017-02-11T00:47:19.000000</TAI>
      <UTC>UTC=2017-02-11T00:46:42.000000</UTC>
      <UT1>UT1=2017-02-11T00:46:42.540806</UT1>
      <Absolute_Orbit>+15229</Absolute_Orbit>
      <X unit="m">-1366624.058051</X>
      <Y unit="m">-1911170.042709</Y>
      <Z unit="m">6664135.518228</Z>
      <VX unit="m/s">969.281893</VX>
      <VY unit="m/s">7176.871264</VY>
      <VZ unit="m/s">2252.170016</VZ>
      <Quality>NOMINAL</Quality>
    </OSV>
    <OSV>
      <TAI>TAI=2017-02-11T00:47:29.000000</TAI>
      <UTC>UTC=2017-02-11T00:46:52.000000</UTC>
      <UT1>UT1=2017-02-11T00:46:52.540806</UT1>
      <Absolute_Orbit>+15229</Absolute_Orbit>
      <X unit="m">-1356802.558480</X>
      <Y unit="m">-1839302.839930</Y>
      <Z unit="m">6686281.082267</Z>
      <VX unit="m/s">995.004440</VX>
      <VY unit="m/s">7196.428870</VY>
      <VZ unit="m/s">2176.901421</VZ>
      <Quality>NOMINAL</Quality>
    </OSV>
    <OSV>
      <TAI>TAI=2017-02-11T00:47:39.000000</TAI>
      <UTC>UTC=2017-02-11T00:47:02.000000</UTC>
      <UT1>UT1=2017-02-11T00:47:02.540806</UT1>
      <Absolute_Orbit>+15229</Absolute_Orbit>
      <X unit="m">-1346724.248593</X>
      <Y unit="m">-1767244.276172</Y>
      <Z unit="m">6707672.733435</Z>
      <VX unit="m/s">1020.643275</VX>
      <VY unit="m/s">7215.143130</VY>
      <VZ unit="m/s">2101.388852</VZ>
      <Quality>NOMINAL</Quality>
    </OSV>
    <OSV>
      <TAI>TAI=2017-02-11T00:47:49.000000</TAI>
      <UTC>UTC=2017-02-11T00:47:12.000000</UTC>
      <UT1>UT1=2017-02-11T00:47:12.540806</UT1>
      <Absolute_Orbit>+15229</Absolute_Orbit>
      <X unit="m">-1336389.985946</X>
      <Y unit="m">-1695002.794606</Y>
      <Z unit="m">6728308.074370</Z>
      <VX unit="m/s">1046.194314</VX>
      <VY unit="m/s">7233.012118</VY>
      <VZ unit="m/s">2025.640789</VZ>
      <Quality>NOMINAL</Quality>
    </OSV>
    <OSV>
      <TAI>TAI=2017-02-11T00:47:59.000000</TAI>
      <UTC>UTC=2017-02-11T00:47:22.000000</UTC>
      <UT1>UT1=2017-02-11T00:47:22.540805</UT1>
      <Absolute_Orbit>+15229</Absolute_Orbit>
      <X unit="m">-1325800.668916</X>
      <Y unit="m">-1622586.857158</Y>
      <Z unit="m">6748184.792633</Z>
      <VX unit="m/s">1071.653475</VX>
      <VY unit="m/s">7250.034009</VY>
      <VZ unit="m/s">1949.665737</VZ>
      <Quality>NOMINAL</Quality>
    </OSV>
    <OSV>
      <TAI>TAI=2017-02-11T00:48:09.000000</TAI>
      <UTC>UTC=2017-02-11T00:47:32.000000</UTC>
      <UT1>UT1=2017-02-11T00:47:32.540805</UT1>
      <Absolute_Orbit>+15229</Absolute_Orbit>
      <X unit="m">-1314957.236635</X>
      <Y unit="m">-1550004.943516</Y>
      <Z unit="m">6767300.660952</Z>
      <VX unit="m/s">1097.016686</VX>
      <VY unit="m/s">7266.207076</VY>
      <VZ unit="m/s">1873.472224</VZ>
      <Quality>NOMINAL</Quality>
    </OSV>
    <OSV>
      <TAI>TAI=2017-02-11T00:48:19.000000</TAI>
      <UTC>UTC=2017-02-11T00:47:42.000000</UTC>
      <UT1>UT1=2017-02-11T00:47:42.540805</UT1>
      <Absolute_Orbit>+15229</Absolute_Orbit>
      <X unit="m">-1303860.668922</X>
      <Y unit="m">-1477265.550133</Y>
      <Z unit="m">6785653.537449</Z>
      <VX unit="m/s">1122.279884</VX>
      <VY unit="m/s">7281.529693</VY>
      <VZ unit="m/s">1797.068801</VZ>
      <Quality>NOMINAL</Quality>
    </OSV>
    <OSV>
      <TAI>TAI=2017-02-11T00:48:29.000000</TAI>
      <UTC>UTC=2017-02-11T00:47:52.000000</UTC>
      <UT1>UT1=2017-02-11T00:47:52.540805</UT1>
      <Absolute_Orbit>+15229</Absolute_Orbit>
      <X unit="m">-1292511.986201</X>
      <Y unit="m">-1404377.189224</Y>
      <Z unit="m">6803241.365862</Z>
      <VX unit="m/s">1147.439012</VX>
      <VY unit="m/s">7296.000334</VY>
      <VZ unit="m/s">1720.464040</VZ>
      <Quality>NOMINAL</Quality>
    </OSV>
    <OSV>
      <TAI>TAI=2017-02-11T00:48:39.000000</TAI>
      <UTC>UTC=2017-02-11T00:48:02.000000</UTC>
      <UT1>UT1=2017-02-11T00:48:02.540805</UT1>
      <Absolute_Orbit>+15229</Absolute_Orbit>
      <X unit="m">-1280912.249411</X>
      <Y unit="m">-1331348.387768</Y>
      <Z unit="m">6820062.175749</Z>
      <VX unit="m/s">1172.490023</VX>
      <VY unit="m/s">7309.617574</VY>
      <VZ unit="m/s">1643.666532</VZ>
      <Quality>NOMINAL</Quality>
    </OSV>
    <OSV>
      <TAI>TAI=2017-02-11T00:48:49.000000</TAI>
      <UTC>UTC=2017-02-11T00:48:12.000000</UTC>
      <UT1>UT1=2017-02-11T00:48:12.540804</UT1>
      <Absolute_Orbit>+15229</Absolute_Orbit>
      <X unit="m">-1269062.559920</X>
      <Y unit="m">-1258187.686494</Y>
      <Z unit="m">6836114.082693</Z>
      <VX unit="m/s">1197.428880</VX>
      <VY unit="m/s">7322.380086</VY>
      <VZ unit="m/s">1566.684890</VZ>
      <Quality>NOMINAL</Quality>
    </OSV>
    <OSV>
      <TAI>TAI=2017-02-11T00:48:59.000000</TAI>
      <UTC>UTC=2017-02-11T00:48:22.000000</UTC>
      <UT1>UT1=2017-02-11T00:48:22.540804</UT1>
      <Absolute_Orbit>+15229</Absolute_Orbit>
      <X unit="m">-1256964.059416</X>
      <Y unit="m">-1184903.638894</Y>
      <Z unit="m">6851395.288490</Z>
      <VX unit="m/s">1222.251556</VX>
      <VY unit="m/s">7334.286645</VY>
      <VZ unit="m/s">1489.527742</VZ>
      <Quality>NOMINAL</Quality>
    </OSV>
    <OSV>
      <TAI>TAI=2017-02-11T00:49:09.000000</TAI>
      <UTC>UTC=2017-02-11T00:48:32.000000</UTC>
      <UT1>UT1=2017-02-11T00:48:32.540804</UT1>
      <Absolute_Orbit>+15229</Absolute_Orbit>
      <X unit="m">-1244617.929799</X>
      <Y unit="m">-1111504.810223</Y>
      <Z unit="m">6865904.081321</Z>
      <VX unit="m/s">1246.954036</VX>
      <VY unit="m/s">7345.336123</VY>
      <VZ unit="m/s">1412.203738</VZ>
      <Quality>NOMINAL</Quality>
    </OSV>
    <OSV>
      <TAI>TAI=2017-02-11T00:49:19.000000</TAI>
      <UTC>UTC=2017-02-11T00:48:42.000000</UTC>
      <UT1>UT1=2017-02-11T00:48:42.540804</UT1>
      <Absolute_Orbit>+15229</Absolute_Orbit>
      <X unit="m">-1232025.393064</X>
      <Y unit="m">-1037999.776499</Y>
      <Z unit="m">6879638.835932</Z>
      <VX unit="m/s">1271.532314</VX>
      <VY unit="m/s">7355.527492</VY>
      <VZ unit="m/s">1334.721542</VZ>
      <Quality>NOMINAL</Quality>
    </OSV>
    <OSV>
      <TAI>TAI=2017-02-11T00:49:29.000000</TAI>
      <UTC>UTC=2017-02-11T00:48:52.000000</UTC>
      <UT1>UT1=2017-02-11T00:48:52.540804</UT1>
      <Absolute_Orbit>+15229</Absolute_Orbit>
      <X unit="m">-1219187.711190</X>
      <Y unit="m">-964397.123523</Y>
      <Z unit="m">6892598.013800</Z>
      <VX unit="m/s">1295.982400</VX>
      <VY unit="m/s">7364.859825</VY>
      <VZ unit="m/s">1257.089835</VZ>
      <Quality>NOMINAL</Quality>
    </OSV>
    <OSV>
      <TAI>TAI=2017-02-11T00:49:39.000000</TAI>
      <UTC>UTC=2017-02-11T00:49:02.000000</UTC>
      <UT1>UT1=2017-02-11T00:49:02.540803</UT1>
      <Absolute_Orbit>+15229</Absolute_Orbit>
      <X unit="m">-1206106.186009</X>
      <Y unit="m">-890705.445883</Y>
      <Z unit="m">6904780.163287</Z>
      <VX unit="m/s">1320.300314</VX>
      <VY unit="m/s">7373.332292</VY>
      <VZ unit="m/s">1179.317317</VZ>
      <Quality>NOMINAL</Quality>
    </OSV>
    <OSV>
      <TAI>TAI=2017-02-11T00:49:49.000000</TAI>
      <UTC>UTC=2017-02-11T00:49:12.000000</UTC>
      <UT1>UT1=2017-02-11T00:49:12.540803</UT1>
      <Absolute_Orbit>+15229</Absolute_Orbit>
      <X unit="m">-1192782.159075</X>
      <Y unit="m">-816933.345961</Y>
      <Z unit="m">6916183.919810</Z>
      <VX unit="m/s">1344.482090</VX>
      <VY unit="m/s">7380.944165</VY>
      <VZ unit="m/s">1101.412699</VZ>
      <Quality>NOMINAL</Quality>
    </OSV>
    <OSV>
      <TAI>TAI=2017-02-11T00:49:59.000000</TAI>
      <UTC>UTC=2017-02-11T00:49:22.000000</UTC>
      <UT1>UT1=2017-02-11T00:49:22.540803</UT1>
      <Absolute_Orbit>+15229</Absolute_Orbit>
      <X unit="m">-1179217.011533</X>
      <Y unit="m">-743089.432939</Y>
      <Z unit="m">6926808.006000</Z>
      <VX unit="m/s">1368.523778</VX>
      <VY unit="m/s">7387.694815</VY>
      <VZ unit="m/s">1023.384709</VZ>
      <Quality>NOMINAL</Quality>
    </OSV>
    <OSV>
      <TAI>TAI=2017-02-11T00:50:09.000000</TAI>
      <UTC>UTC=2017-02-11T00:49:32.000000</UTC>
      <UT1>UT1=2017-02-11T00:49:32.540803</UT1>
      <Absolute_Orbit>+15229</Absolute_Orbit>
      <X unit="m">-1165412.163968</X>
      <Y unit="m">-669182.321797</Y>
      <Z unit="m">6936651.231837</Z>
      <VX unit="m/s">1392.421440</VX>
      <VY unit="m/s">7393.583712</VY>
      <VZ unit="m/s">945.242089</VZ>
      <Quality>NOMINAL</Quality>
    </OSV>
    <OSV>
      <TAI>TAI=2017-02-11T00:50:19.000000</TAI>
      <UTC>UTC=2017-02-11T00:49:42.000000</UTC>
      <UT1>UT1=2017-02-11T00:49:42.540803</UT1>
      <Absolute_Orbit>+15229</Absolute_Orbit>
      <X unit="m">-1151369.076259</X>
      <Y unit="m">-595220.632300</Y>
      <Z unit="m">6945712.494787</Z>
      <VX unit="m/s">1416.171155</VX>
      <VY unit="m/s">7398.610426</VY>
      <VZ unit="m/s">866.993593</VZ>
      <Quality>NOMINAL</Quality>
    </OSV>
    <OSV>
      <TAI>TAI=2017-02-11T00:50:29.000000</TAI>
      <UTC>UTC=2017-02-11T00:49:52.000000</UTC>
      <UT1>UT1=2017-02-11T00:49:52.540803</UT1>
      <Absolute_Orbit>+15229</Absolute_Orbit>
      <X unit="m">-1137089.247420</X>
      <Y unit="m">-521212.987985</Y>
      <Z unit="m">6953990.779926</Z>
      <VX unit="m/s">1439.769017</VX>
      <VY unit="m/s">7402.774631</VY>
      <VZ unit="m/s">788.647988</VZ>
      <Quality>NOMINAL</Quality>
    </OSV>
    <OSV>
      <TAI>TAI=2017-02-11T00:50:39.000000</TAI>
      <UTC>UTC=2017-02-11T00:50:02.000000</UTC>
      <UT1>UT1=2017-02-11T00:50:02.540802</UT1>
      <Absolute_Orbit>+15229</Absolute_Orbit>
      <X unit="m">-1122574.215443</X>
      <Y unit="m">-447168.015166</Y>
      <Z unit="m">6961485.160044</Z>
      <VX unit="m/s">1463.211136</VX>
      <VY unit="m/s">7406.076099</VY>
      <VZ unit="m/s">710.214050</VZ>
      <Quality>NOMINAL</Quality>
    </OSV>
    <OSV>
      <TAI>TAI=2017-02-11T00:50:49.000000</TAI>
      <UTC>UTC=2017-02-11T00:50:12.000000</UTC>
      <UT1>UT1=2017-02-11T00:50:12.540802</UT1>
      <Absolute_Orbit>+15229</Absolute_Orbit>
      <X unit="m">-1107825.557131</X>
      <Y unit="m">-373094.341927</Y>
      <Z unit="m">6968194.795744</Z>
      <VX unit="m/s">1486.493640</VX>
      <VY unit="m/s">7408.514701</VY>
      <VZ unit="m/s">631.700566</VZ>
      <Quality>NOMINAL</Quality>
    </OSV>
    <OSV>
      <TAI>TAI=2017-02-11T00:50:59.000000</TAI>
      <UTC>UTC=2017-02-11T00:50:22.000000</UTC>
      <UT1>UT1=2017-02-11T00:50:22.540802</UT1>
      <Absolute_Orbit>+15229</Absolute_Orbit>
      <X unit="m">-1092844.887928</X>
      <Y unit="m">-299000.597121</Y>
      <Z unit="m">6974118.935535</Z>
      <VX unit="m/s">1509.612673</VX>
      <VY unit="m/s">7410.090414</VY>
      <VZ unit="m/s">553.116334</VZ>
      <Quality>NOMINAL</Quality>
    </OSV>
    <OSV>
      <TAI>TAI=2017-02-11T00:51:09.000000</TAI>
      <UTC>UTC=2017-02-11T00:50:32.000000</UTC>
      <UT1>UT1=2017-02-11T00:50:32.540802</UT1>
      <Absolute_Orbit>+15229</Absolute_Orbit>
      <X unit="m">-1077633.861738</X>
      <Y unit="m">-224895.409357</Y>
      <Z unit="m">6979256.915926</Z>
      <VX unit="m/s">1532.564399</VX>
      <VY unit="m/s">7410.803311</VY>
      <VZ unit="m/s">474.470156</VZ>
      <Quality>NOMINAL</Quality>
    </OSV>
    <OSV>
      <TAI>TAI=2017-02-11T00:51:19.000000</TAI>
      <UTC>UTC=2017-02-11T00:50:42.000000</UTC>
      <UT1>UT1=2017-02-11T00:50:42.540802</UT1>
      <Absolute_Orbit>+15229</Absolute_Orbit>
      <X unit="m">-1062194.170751</X>
      <Y unit="m">-150787.406001</Y>
      <Z unit="m">6983608.161507</Z>
      <VX unit="m/s">1555.344998</VX>
      <VY unit="m/s">7410.653568</VY>
      <VZ unit="m/s">395.770843</VZ>
      <Quality>NOMINAL</Quality>
    </OSV>
    <OSV>
      <TAI>TAI=2017-02-11T00:51:29.000000</TAI>
      <UTC>UTC=2017-02-11T00:50:52.000000</UTC>
      <UT1>UT1=2017-02-11T00:50:52.540801</UT1>
      <Absolute_Orbit>+15229</Absolute_Orbit>
      <X unit="m">-1046527.545244</X>
      <Y unit="m">-76685.212154</Y>
      <Z unit="m">6987172.185005</Z>
      <VX unit="m/s">1577.950672</VX>
      <VY unit="m/s">7409.641464</VY>
      <VZ unit="m/s">317.027212</VZ>
      <Quality>NOMINAL</Quality>
    </OSV>
    <OSV>
      <TAI>TAI=2017-02-11T00:51:39.000000</TAI>
      <UTC>UTC=2017-02-11T00:51:02.000000</UTC>
      <UT1>UT1=2017-02-11T00:51:02.540801</UT1>
      <Absolute_Orbit>+15229</Absolute_Orbit>
      <X unit="m">-1030635.753387</X>
      <Y unit="m">-2597.449637</Y>
      <Z unit="m">6989948.587341</Z>
      <VX unit="m/s">1600.377641</VX>
      <VY unit="m/s">7407.767375</VY>
      <VZ unit="m/s">238.248082</VZ>
      <Quality>NOMINAL</Quality>
    </OSV>
    <OSV>
      <TAI>TAI=2017-02-11T00:51:49.000000</TAI>
      <UTC>UTC=2017-02-11T00:51:12.000000</UTC>
      <UT1>UT1=2017-02-11T00:51:12.540801</UT1>
      <Absolute_Orbit>+15229</Absolute_Orbit>
      <X unit="m">-1014520.601040</X>
      <Y unit="m">71467.264014</Y>
      <Z unit="m">6991937.057663</Z>
      <VX unit="m/s">1622.622145</VX>
      <VY unit="m/s">7405.031780</VY>
      <VZ unit="m/s">159.442280</VZ>
      <Quality>NOMINAL</Quality>
    </OSV>
    <OSV>
      <TAI>TAI=2017-02-11T00:51:59.000000</TAI>
      <UTC>UTC=2017-02-11T00:51:22.000000</UTC>
      <UT1>UT1=2017-02-11T00:51:22.540801</UT1>
      <Absolute_Orbit>+15229</Absolute_Orbit>
      <X unit="m">-998183.931551</X>
      <Y unit="m">145500.316552</Y>
      <Z unit="m">6993137.373374</Z>
      <VX unit="m/s">1644.680448</VX>
      <VY unit="m/s">7401.435258</VY>
      <VZ unit="m/s">80.618630</VZ>
      <Quality>NOMINAL</Quality>
    </OSV>
    <OSV>
      <TAI>TAI=2017-02-11T00:52:09.000000</TAI>
      <UTC>UTC=2017-02-11T00:51:32.000000</UTC>
      <UT1>UT1=2017-02-11T00:51:32.540801</UT1>
      <Absolute_Orbit>+15229</Absolute_Orbit>
      <X unit="m">-981627.625543</X>
      <Y unit="m">219493.102015</Y>
      <Z unit="m">6993549.400143</Z>
      <VX unit="m/s">1666.548831</VX>
      <VY unit="m/s">7396.978487</VY>
      <VZ unit="m/s">1.785963</VZ>
      <Quality>NOMINAL</Quality>
    </OSV>
    <OSV>
      <TAI>TAI=2017-02-11T00:52:19.000000</TAI>
      <UTC>UTC=2017-02-11T00:51:42.000000</UTC>
      <UT1>UT1=2017-02-11T00:51:42.540800</UT1>
      <Absolute_Orbit>+15229</Absolute_Orbit>
      <X unit="m">-964853.600691</X>
      <Y unit="m">293437.021733</Y>
      <Z unit="m">6993173.091924</Z>
      <VX unit="m/s">1688.223602</VX>
      <VY unit="m/s">7391.662246</VY>
      <VZ unit="m/s">-77.046895</VZ>
      <Quality>NOMINAL</Quality>
    </OSV>
    <OSV>
      <TAI>TAI=2017-02-11T00:52:29.000000</TAI>
      <UTC>UTC=2017-02-11T00:51:52.000000</UTC>
      <UT1>UT1=2017-02-11T00:51:52.540800</UT1>
      <Absolute_Orbit>+15229</Absolute_Orbit>
      <X unit="m">-947863.811507</X>
      <Y unit="m">367323.485315</Y>
      <Z unit="m">6992008.490967</Z>
      <VX unit="m/s">1709.701088</VX>
      <VY unit="m/s">7385.487415</VY>
      <VZ unit="m/s">-155.871113</VZ>
      <Quality>NOMINAL</Quality>
    </OSV>
    <OSV>
      <TAI>TAI=2017-02-11T00:52:39.000000</TAI>
      <UTC>UTC=2017-02-11T00:52:02.000000</UTC>
      <UT1>UT1=2017-02-11T00:52:02.540800</UT1>
      <Absolute_Orbit>+15229</Absolute_Orbit>
      <X unit="m">-930660.249100</X>
      <Y unit="m">441143.911649</Y>
      <Z unit="m">6990055.727803</Z>
      <VX unit="m/s">1730.977642</VX>
      <VY unit="m/s">7378.454969</VY>
      <VZ unit="m/s">-234.677865</VZ>
      <Quality>NOMINAL</Quality>
    </OSV>
    <OSV>
      <TAI>TAI=2017-02-11T00:52:49.000000</TAI>
      <UTC>UTC=2017-02-11T00:52:12.000000</UTC>
      <UT1>UT1=2017-02-11T00:52:12.540800</UT1>
      <Absolute_Orbit>+15229</Absolute_Orbit>
      <X unit="m">-913244.940941</X>
      <Y unit="m">514889.729905</Y>
      <Z unit="m">6987315.021230</Z>
      <VX unit="m/s">1752.049638</VX>
      <VY unit="m/s">7370.565988</VY>
      <VZ unit="m/s">-313.458325</VZ>
      <Quality>NOMINAL</Quality>
    </OSV>
    <OSV>
      <TAI>TAI=2017-02-11T00:52:59.000000</TAI>
      <UTC>UTC=2017-02-11T00:52:22.000000</UTC>
      <UT1>UT1=2017-02-11T00:52:22.540800</UT1>
      <Absolute_Orbit>+15229</Absolute_Orbit>
      <X unit="m">-895619.950616</X>
      <Y unit="m">588552.380527</Y>
      <Z unit="m">6983786.678286</Z>
      <VX unit="m/s">1772.913477</VX>
      <VY unit="m/s">7361.821645</VY>
      <VZ unit="m/s">-392.203671</VZ>
      <Quality>NOMINAL</Quality>
    </OSV>
    <OSV>
      <TAI>TAI=2017-02-11T00:53:09.000000</TAI>
      <UTC>UTC=2017-02-11T00:52:32.000000</UTC>
      <UT1>UT1=2017-02-11T00:52:32.540799</UT1>
      <Absolute_Orbit>+15229</Absolute_Orbit>
      <X unit="m">-877787.377592</X>
      <Y unit="m">662123.316212</Y>
      <Z unit="m">6979471.094218</Z>
      <VX unit="m/s">1793.565584</VX>
      <VY unit="m/s">7352.223218</VY>
      <VZ unit="m/s">-470.905083</VZ>
      <Quality>NOMINAL</Quality>
    </OSV>
    <OSV>
      <TAI>TAI=2017-02-11T00:53:19.000000</TAI>
      <UTC>UTC=2017-02-11T00:52:42.000000</UTC>
      <UT1>UT1=2017-02-11T00:52:42.540799</UT1>
      <Absolute_Orbit>+15229</Absolute_Orbit>
      <X unit="m">-859749.356965</X>
      <Y unit="m">735594.002895</Y>
      <Z unit="m">6974368.752422</Z>
      <VX unit="m/s">1814.002407</VX>
      <VY unit="m/s">7341.772079</VY>
      <VZ unit="m/s">-549.553747</VZ>
      <Quality>NOMINAL</Quality>
    </OSV>
    <OSV>
      <TAI>TAI=2017-02-11T00:53:29.000000</TAI>
      <UTC>UTC=2017-02-11T00:52:52.000000</UTC>
      <UT1>UT1=2017-02-11T00:52:52.540799</UT1>
      <Absolute_Orbit>+15229</Absolute_Orbit>
      <X unit="m">-841508.059208</X>
      <Y unit="m">808955.920742</Y>
      <Z unit="m">6968480.224411</Z>
      <VX unit="m/s">1834.220422</VX>
      <VY unit="m/s">7330.469701</VY>
      <VZ unit="m/s">-628.140854</VZ>
      <Quality>NOMINAL</Quality>
    </OSV>
    <OSV>
      <TAI>TAI=2017-02-11T00:53:39.000000</TAI>
      <UTC>UTC=2017-02-11T00:53:02.000000</UTC>
      <UT1>UT1=2017-02-11T00:53:02.540799</UT1>
      <Absolute_Orbit>+15229</Absolute_Orbit>
      <X unit="m">-823065.689917</X>
      <Y unit="m">882200.565130</Y>
      <Z unit="m">6961806.169771</Z>
      <VX unit="m/s">1854.216132</VX>
      <VY unit="m/s">7318.317657</VY>
      <VZ unit="m/s">-706.657600</VZ>
      <Quality>NOMINAL</Quality>
    </OSV>
    <OSV>
      <TAI>TAI=2017-02-11T00:53:49.000000</TAI>
      <UTC>UTC=2017-02-11T00:53:12.000000</UTC>
      <UT1>UT1=2017-02-11T00:53:12.540799</UT1>
      <Absolute_Orbit>+15229</Absolute_Orbit>
      <X unit="m">-804424.489542</X>
      <Y unit="m">955319.447635</Y>
      <Z unit="m">6954347.336102</Z>
      <VX unit="m/s">1873.986064</VX>
      <VY unit="m/s">7305.317616</VY>
      <VZ unit="m/s">-785.095190</VZ>
      <Quality>NOMINAL</Quality>
    </OSV>
    <OSV>
      <TAI>TAI=2017-02-11T00:53:59.000000</TAI>
      <UTC>UTC=2017-02-11T00:53:22.000000</UTC>
      <UT1>UT1=2017-02-11T00:53:22.540798</UT1>
      <Absolute_Orbit>+15229</Absolute_Orbit>
      <X unit="m">-785586.733118</X>
      <Y unit="m">1028304.097031</Y>
      <Z unit="m">6946104.558923</Z>
      <VX unit="m/s">1893.526773</VX>
      <VY unit="m/s">7291.471346</VY>
      <VZ unit="m/s">-863.444836</VZ>
      <Quality>NOMINAL</Quality>
    </OSV>
    <OSV>
      <TAI>TAI=2017-02-11T00:54:09.000000</TAI>
      <UTC>UTC=2017-02-11T00:53:32.000000</UTC>
      <UT1>UT1=2017-02-11T00:53:32.540798</UT1>
      <Absolute_Orbit>+15229</Absolute_Orbit>
      <X unit="m">-766554.729966</X>
      <Y unit="m">1101146.060301</Y>
      <Z unit="m">6937078.761601</Z>
      <VX unit="m/s">1912.834844</VX>
      <VY unit="m/s">7276.780715</VY>
      <VZ unit="m/s">-941.697759</VZ>
      <Quality>NOMINAL</Quality>
    </OSV>
    <OSV>
      <TAI>TAI=2017-02-11T00:54:19.000000</TAI>
      <UTC>UTC=2017-02-11T00:53:42.000000</UTC>
      <UT1>UT1=2017-02-11T00:53:42.540798</UT1>
      <Absolute_Orbit>+15229</Absolute_Orbit>
      <X unit="m">-747330.823434</X>
      <Y unit="m">1173836.903589</Y>
      <Z unit="m">6927270.955238</Z>
      <VX unit="m/s">1931.906888</VX>
      <VY unit="m/s">7261.247686</VY>
      <VZ unit="m/s">-1019.845192</VZ>
      <Quality>NOMINAL</Quality>
    </OSV>
    <OSV>
      <TAI>TAI=2017-02-11T00:54:29.000000</TAI>
      <UTC>UTC=2017-02-11T00:53:52.000000</UTC>
      <UT1>UT1=2017-02-11T00:53:52.540798</UT1>
      <Absolute_Orbit>+15229</Absolute_Orbit>
      <X unit="m">-727917.390605</X>
      <Y unit="m">1246368.213185</Y>
      <Z unit="m">6916682.238538</Z>
      <VX unit="m/s">1950.739546</VX>
      <VY unit="m/s">7244.874324</VY>
      <VZ unit="m/s">-1097.878376</VZ>
      <Quality>NOMINAL</Quality>
    </OSV>
    <OSV>
      <TAI>TAI=2017-02-11T00:54:39.000000</TAI>
      <UTC>UTC=2017-02-11T00:54:02.000000</UTC>
      <UT1>UT1=2017-02-11T00:54:02.540798</UT1>
      <Absolute_Orbit>+15229</Absolute_Orbit>
      <X unit="m">-708316.842010</X>
      <Y unit="m">1318731.596485</Y>
      <Z unit="m">6905313.797696</Z>
      <VX unit="m/s">1969.329487</VX>
      <VY unit="m/s">7227.662789</VY>
      <VZ unit="m/s">-1175.788565</VZ>
      <Quality>NOMINAL</Quality>
    </OSV>
    <OSV>
      <TAI>TAI=2017-02-11T00:54:49.000000</TAI>
      <UTC>UTC=2017-02-11T00:54:12.000000</UTC>
      <UT1>UT1=2017-02-11T00:54:12.540798</UT1>
      <Absolute_Orbit>+15229</Absolute_Orbit>
      <X unit="m">-688531.621332</X>
      <Y unit="m">1390918.682979</Y>
      <Z unit="m">6893166.906297</Z>
      <VX unit="m/s">1987.673411</VX>
      <VY unit="m/s">7209.615339</VY>
      <VZ unit="m/s">-1253.567028</VZ>
      <Quality>NOMINAL</Quality>
    </OSV>
    <OSV>
      <TAI>TAI=2017-02-11T00:54:59.000000</TAI>
      <UTC>UTC=2017-02-11T00:54:22.000000</UTC>
      <UT1>UT1=2017-02-11T00:54:22.540797</UT1>
      <Absolute_Orbit>+15229</Absolute_Orbit>
      <X unit="m">-668564.205120</X>
      <Y unit="m">1462921.125178</Y>
      <Z unit="m">6880242.925212</Z>
      <VX unit="m/s">2005.768050</VX>
      <VY unit="m/s">7190.734329</VY>
      <VZ unit="m/s">-1331.205045</VZ>
      <Quality>NOMINAL</Quality>
    </OSV>
    <OSV>
      <TAI>TAI=2017-02-11T00:55:09.000000</TAI>
      <UTC>UTC=2017-02-11T00:54:32.000000</UTC>
      <UT1>UT1=2017-02-11T00:54:32.540797</UT1>
      <Absolute_Orbit>+15229</Absolute_Orbit>
      <X unit="m">-648417.102464</X>
      <Y unit="m">1534730.599632</Y>
      <Z unit="m">6866543.302422</Z>
      <VX unit="m/s">2023.610165</VX>
      <VY unit="m/s">7171.022212</VY>
      <VZ unit="m/s">-1408.693913</VZ>
      <Quality>NOMINAL</Quality>
    </OSV>
    <OSV>
      <TAI>TAI=2017-02-11T00:55:19.000000</TAI>
      <UTC>UTC=2017-02-11T00:54:42.000000</UTC>
      <UT1>UT1=2017-02-11T00:54:42.540797</UT1>
      <Absolute_Orbit>+15229</Absolute_Orbit>
      <X unit="m">-628092.854669</X>
      <Y unit="m">1606338.807924</Y>
      <Z unit="m">6852069.572881</Z>
      <VX unit="m/s">2041.196549</VX>
      <VY unit="m/s">7150.481536</VY>
      <VZ unit="m/s">-1486.024946</VZ>
      <Quality>NOMINAL</Quality>
    </OSV>
    <OSV>
      <TAI>TAI=2017-02-11T00:55:29.000000</TAI>
      <UTC>UTC=2017-02-11T00:54:52.000000</UTC>
      <UT1>UT1=2017-02-11T00:54:52.540797</UT1>
      <Absolute_Orbit>+15229</Absolute_Orbit>
      <X unit="m">-607594.034938</X>
      <Y unit="m">1677737.477625</Y>
      <Z unit="m">6836823.358337</Z>
      <VX unit="m/s">2058.524028</VX>
      <VY unit="m/s">7129.114946</VY>
      <VZ unit="m/s">-1563.189475</VZ>
      <Quality>NOMINAL</Quality>
    </OSV>
    <OSV>
      <TAI>TAI=2017-02-11T00:55:39.000000</TAI>
      <UTC>UTC=2017-02-11T00:55:02.000000</UTC>
      <UT1>UT1=2017-02-11T00:55:02.540797</UT1>
      <Absolute_Orbit>+15229</Absolute_Orbit>
      <X unit="m">-586923.248056</X>
      <Y unit="m">1748918.363227</Y>
      <Z unit="m">6820806.367133</Z>
      <VX unit="m/s">2075.589459</VX>
      <VY unit="m/s">7106.925180</VY>
      <VZ unit="m/s">-1640.178847</VZ>
      <Quality>NOMINAL</Quality>
    </OSV>
    <OSV>
      <TAI>TAI=2017-02-11T00:55:49.000000</TAI>
      <UTC>UTC=2017-02-11T00:55:12.000000</UTC>
      <UT1>UT1=2017-02-11T00:55:12.540796</UT1>
      <Absolute_Orbit>+15229</Absolute_Orbit>
      <X unit="m">-566083.130057</X>
      <Y unit="m">1819873.247090</Y>
      <Z unit="m">6804020.393978</Z>
      <VX unit="m/s">2092.389734</VX>
      <VY unit="m/s">7083.915073</VY>
      <VZ unit="m/s">-1716.984430</VZ>
      <Quality>NOMINAL</Quality>
    </OSV>
    <OSV>
      <TAI>TAI=2017-02-11T00:55:59.000000</TAI>
      <UTC>UTC=2017-02-11T00:55:22.000000</UTC>
      <UT1>UT1=2017-02-11T00:55:22.540796</UT1>
      <Absolute_Orbit>+15229</Absolute_Orbit>
      <X unit="m">-545076.347905</X>
      <Y unit="m">1890593.940381</Y>
      <Z unit="m">6786467.319807</Z>
      <VX unit="m/s">2108.921777</VX>
      <VY unit="m/s">7060.087555</VY>
      <VZ unit="m/s">-1793.597612</VZ>
      <Quality>NOMINAL</Quality>
    </OSV>
    <OSV>
      <TAI>TAI=2017-02-11T00:56:09.000000</TAI>
      <UTC>UTC=2017-02-11T00:55:32.000000</UTC>
      <UT1>UT1=2017-02-11T00:55:32.540796</UT1>
      <Absolute_Orbit>+15229</Absolute_Orbit>
      <X unit="m">-523905.599160</X>
      <Y unit="m">1961072.283990</Y>
      <Z unit="m">6768149.111597</Z>
      <VX unit="m/s">2125.182546</VX>
      <VY unit="m/s">7035.445646</VY>
      <VZ unit="m/s">-1870.009801</VZ>
      <Quality>NOMINAL</Quality>
    </OSV>
    <OSV>
      <TAI>TAI=2017-02-11T00:56:19.000000</TAI>
      <UTC>UTC=2017-02-11T00:55:42.000000</UTC>
      <UT1>UT1=2017-02-11T00:55:42.540796</UT1>
      <Absolute_Orbit>+15229</Absolute_Orbit>
      <X unit="m">-502573.611638</X>
      <Y unit="m">2031300.149484</Y>
      <Z unit="m">6749067.822159</Z>
      <VX unit="m/s">2141.169034</VX>
      <VY unit="m/s">7009.992462</VY>
      <VZ unit="m/s">-1946.212425</VZ>
      <Quality>NOMINAL</Quality>
    </OSV>
    <OSV>
      <TAI>TAI=2017-02-11T00:56:29.000000</TAI>
      <UTC>UTC=2017-02-11T00:55:52.000000</UTC>
      <UT1>UT1=2017-02-11T00:55:52.540796</UT1>
      <Absolute_Orbit>+15229</Absolute_Orbit>
      <X unit="m">-481083.143058</X>
      <Y unit="m">2101269.440057</Y>
      <Z unit="m">6729225.589921</Z>
      <VX unit="m/s">2156.878268</VX>
      <VY unit="m/s">6983.731212</VY>
      <VZ unit="m/s">-2022.196934</VZ>
      <Quality>NOMINAL</Quality>
    </OSV>
    <OSV>
      <TAI>TAI=2017-02-11T00:56:39.000000</TAI>
      <UTC>UTC=2017-02-11T00:56:02.000000</UTC>
      <UT1>UT1=2017-02-11T00:56:02.540795</UT1>
      <Absolute_Orbit>+15229</Absolute_Orbit>
      <X unit="m">-459436.980679</X>
      <Y unit="m">2170972.091488</Y>
      <Z unit="m">6708624.638713</Z>
      <VX unit="m/s">2172.307310</VX>
      <VY unit="m/s">6956.665197</VY>
      <VZ unit="m/s">-2097.954801</VZ>
      <Quality>NOMINAL</Quality>
    </OSV>
    <OSV>
      <TAI>TAI=2017-02-11T00:56:49.000000</TAI>
      <UTC>UTC=2017-02-11T00:56:12.000000</UTC>
      <UT1>UT1=2017-02-11T00:56:12.540795</UT1>
      <Absolute_Orbit>+15229</Absolute_Orbit>
      <X unit="m">-437637.940960</X>
      <Y unit="m">2240400.073050</Y>
      <Z unit="m">6687267.277526</Z>
      <VX unit="m/s">2187.453257</VX>
      <VY unit="m/s">6928.797814</VY>
      <VZ unit="m/s">-2173.477520</VZ>
      <Quality>NOMINAL</Quality>
    </OSV>
    <OSV>
      <TAI>TAI=2017-02-11T00:56:59.000000</TAI>
      <UTC>UTC=2017-02-11T00:56:22.000000</UTC>
      <UT1>UT1=2017-02-11T00:56:22.540795</UT1>
      <Absolute_Orbit>+15229</Absolute_Orbit>
      <X unit="m">-415688.869201</X>
      <Y unit="m">2309545.388427</Y>
      <Z unit="m">6665155.900265</Z>
      <VX unit="m/s">2202.313244</VX>
      <VY unit="m/s">6900.132549</VY>
      <VZ unit="m/s">-2248.756610</VZ>
      <Quality>NOMINAL</Quality>
    </OSV>
    <OSV>
      <TAI>TAI=2017-02-11T00:57:09.000000</TAI>
      <UTC>UTC=2017-02-11T00:56:32.000000</UTC>
      <UT1>UT1=2017-02-11T00:56:32.540795</UT1>
      <Absolute_Orbit>+15229</Absolute_Orbit>
      <X unit="m">-393592.639183</X>
      <Y unit="m">2378400.076652</Y>
      <Z unit="m">6642292.985507</Z>
      <VX unit="m/s">2216.884440</VX>
      <VY unit="m/s">6870.672985</VY>
      <VZ unit="m/s">-2323.783615</VZ>
      <Quality>NOMINAL</Quality>
    </OSV>
    <OSV>
      <TAI>TAI=2017-02-11T00:57:19.000000</TAI>
      <UTC>UTC=2017-02-11T00:56:42.000000</UTC>
      <UT1>UT1=2017-02-11T00:56:42.540795</UT1>
      <Absolute_Orbit>+15229</Absolute_Orbit>
      <X unit="m">-371352.152804</X>
      <Y unit="m">2446956.213031</Y>
      <Z unit="m">6618681.096259</Z>
      <VX unit="m/s">2231.164052</VX>
      <VY unit="m/s">6840.422796</VY>
      <VZ unit="m/s">-2398.550106</VZ>
      <Quality>NOMINAL</Quality>
    </OSV>
    <OSV>
      <TAI>TAI=2017-02-11T00:57:29.000000</TAI>
      <UTC>UTC=2017-02-11T00:56:52.000000</UTC>
      <UT1>UT1=2017-02-11T00:56:52.540794</UT1>
      <Absolute_Orbit>+15229</Absolute_Orbit>
      <X unit="m">-348970.339710</X>
      <Y unit="m">2515205.910068</Y>
      <Z unit="m">6594322.879707</Z>
      <VX unit="m/s">2245.149325</VX>
      <VY unit="m/s">6809.385748</VY>
      <VZ unit="m/s">-2473.047678</VZ>
      <Quality>NOMINAL</Quality>
    </OSV>
    <OSV>
      <TAI>TAI=2017-02-11T00:57:39.000000</TAI>
      <UTC>UTC=2017-02-11T00:57:02.000000</UTC>
      <UT1>UT1=2017-02-11T00:57:02.540794</UT1>
      <Absolute_Orbit>+15229</Absolute_Orbit>
      <X unit="m">-326450.156915</X>
      <Y unit="m">2583141.318391</Y>
      <Z unit="m">6569221.066920</Z>
      <VX unit="m/s">2258.837542</VX>
      <VY unit="m/s">6777.565702</VY>
      <VZ unit="m/s">-2547.267957</VZ>
      <Quality>NOMINAL</Quality>
    </OSV>
    <OSV>
      <TAI>TAI=2017-02-11T00:57:49.000000</TAI>
      <UTC>UTC=2017-02-11T00:57:12.000000</UTC>
      <UT1>UT1=2017-02-11T00:57:12.540794</UT1>
      <Absolute_Orbit>+15229</Absolute_Orbit>
      <X unit="m">-303794.588421</X>
      <Y unit="m">2650754.627686</Y>
      <Z unit="m">6543378.472567</Z>
      <VX unit="m/s">2272.226021</VX>
      <VY unit="m/s">6744.966607</VY>
      <VZ unit="m/s">-2621.202600</VZ>
      <Quality>NOMINAL</Quality>
    </OSV>
    <OSV>
      <TAI>TAI=2017-02-11T00:57:59.000000</TAI>
      <UTC>UTC=2017-02-11T00:57:22.000000</UTC>
      <UT1>UT1=2017-02-11T00:57:22.540794</UT1>
      <Absolute_Orbit>+15229</Absolute_Orbit>
      <X unit="m">-281006.644828</X>
      <Y unit="m">2718038.067602</Y>
      <Z unit="m">6516797.994611</Z>
      <VX unit="m/s">2285.312123</VX>
      <VY unit="m/s">6711.592506</VY>
      <VZ unit="m/s">-2694.843291</VZ>
      <Quality>NOMINAL</Quality>
    </OSV>
    <OSV>
      <TAI>TAI=2017-02-11T00:58:09.000000</TAI>
      <UTC>UTC=2017-02-11T00:57:32.000000</UTC>
      <UT1>UT1=2017-02-11T00:57:32.540794</UT1>
      <Absolute_Orbit>+15229</Absolute_Orbit>
      <X unit="m">-258089.362954</X>
      <Y unit="m">2784983.908657</Y>
      <Z unit="m">6489482.614001</Z>
      <VX unit="m/s">2298.093246</VX>
      <VY unit="m/s">6677.447531</VY>
      <VZ unit="m/s">-2768.181749</VZ>
      <Quality>NOMINAL</Quality>
    </OSV>
    <OSV>
      <TAI>TAI=2017-02-11T00:58:19.000000</TAI>
      <UTC>UTC=2017-02-11T00:57:42.000000</UTC>
      <UT1>UT1=2017-02-11T00:57:42.540793</UT1>
      <Absolute_Orbit>+15229</Absolute_Orbit>
      <X unit="m">-235045.805442</X>
      <Y unit="m">2851584.463134</Y>
      <Z unit="m">6461435.394344</Z>
      <VX unit="m/s">2310.566828</VX>
      <VY unit="m/s">6642.535904</VY>
      <VZ unit="m/s">-2841.209724</VZ>
      <Quality>NOMINAL</Quality>
    </OSV>
    <OSV>
      <TAI>TAI=2017-02-11T00:58:29.000000</TAI>
      <UTC>UTC=2017-02-11T00:57:52.000000</UTC>
      <UT1>UT1=2017-02-11T00:57:52.540793</UT1>
      <Absolute_Orbit>+15229</Absolute_Orbit>
      <X unit="m">-211879.060355</X>
      <Y unit="m">2917832.085987</Y>
      <Z unit="m">6432659.481582</Z>
      <VX unit="m/s">2322.730346</VX>
      <VY unit="m/s">6606.861937</VY>
      <VZ unit="m/s">-2913.918999</VZ>
      <Quality>NOMINAL</Quality>
    </OSV>
    <OSV>
      <TAI>TAI=2017-02-11T00:58:39.000000</TAI>
      <UTC>UTC=2017-02-11T00:58:02.000000</UTC>
      <UT1>UT1=2017-02-11T00:58:02.540793</UT1>
      <Absolute_Orbit>+15229</Absolute_Orbit>
      <X unit="m">-188592.240771</X>
      <Y unit="m">2983719.175729</Y>
      <Z unit="m">6403158.103663</Z>
      <VX unit="m/s">2334.581319</VX>
      <VY unit="m/s">6570.430029</VY>
      <VZ unit="m/s">-2986.301395</VZ>
      <Quality>NOMINAL</Quality>
    </OSV>
    <OSV>
      <TAI>TAI=2017-02-11T00:58:49.000000</TAI>
      <UTC>UTC=2017-02-11T00:58:12.000000</UTC>
      <UT1>UT1=2017-02-11T00:58:12.540793</UT1>
      <Absolute_Orbit>+15229</Absolute_Orbit>
      <X unit="m">-165188.484380</X>
      <Y unit="m">3049238.175316</Y>
      <Z unit="m">6372934.570179</Z>
      <VX unit="m/s">2346.117306</VX>
      <VY unit="m/s">6533.244668</VY>
      <VZ unit="m/s">-3058.348763</VZ>
      <Quality>NOMINAL</Quality>
    </OSV>
    <OSV>
      <TAI>TAI=2017-02-11T00:58:59.000000</TAI>
      <UTC>UTC=2017-02-11T00:58:22.000000</UTC>
      <UT1>UT1=2017-02-11T00:58:22.540793</UT1>
      <Absolute_Orbit>+15229</Absolute_Orbit>
      <X unit="m">-141670.953073</X>
      <Y unit="m">3114381.573032</Y>
      <Z unit="m">6341992.272003</Z>
      <VX unit="m/s">2357.335908</VX>
      <VY unit="m/s">6495.310428</VY>
      <VZ unit="m/s">-3130.052993</VZ>
      <Quality>NOMINAL</Quality>
    </OSV>
    <OSV>
      <TAI>TAI=2017-02-11T00:59:09.000000</TAI>
      <UTC>UTC=2017-02-11T00:58:32.000000</UTC>
      <UT1>UT1=2017-02-11T00:58:32.540793</UT1>
      <Absolute_Orbit>+15229</Absolute_Orbit>
      <X unit="m">-118042.832524</X>
      <Y unit="m">3179141.903360</Y>
      <Z unit="m">6310334.680920</Z>
      <VX unit="m/s">2368.234765</VX>
      <VY unit="m/s">6456.631970</VY>
      <VZ unit="m/s">-3201.406011</VZ>
      <Quality>NOMINAL</Quality>
    </OSV>
    <OSV>
      <TAI>TAI=2017-02-11T00:59:19.000000</TAI>
      <UTC>UTC=2017-02-11T00:58:42.000000</UTC>
      <UT1>UT1=2017-02-11T00:58:42.540792</UT1>
      <Absolute_Orbit>+15229</Absolute_Orbit>
      <X unit="m">-94307.331776</X>
      <Y unit="m">3243511.747829</Y>
      <Z unit="m">6277965.349266</Z>
      <VX unit="m/s">2378.811562</VX>
      <VY unit="m/s">6417.214044</VY>
      <VZ unit="m/s">-3272.399778</VZ>
      <Quality>NOMINAL</Quality>
    </OSV>
    <OSV>
      <TAI>TAI=2017-02-11T00:59:29.000000</TAI>
      <UTC>UTC=2017-02-11T00:58:52.000000</UTC>
      <UT1>UT1=2017-02-11T00:58:52.540792</UT1>
      <Absolute_Orbit>+15229</Absolute_Orbit>
      <X unit="m">-70467.682829</X>
      <Y unit="m">3307483.735855</Y>
      <Z unit="m">6244887.909525</Z>
      <VX unit="m/s">2389.064026</VX>
      <VY unit="m/s">6377.061484</VY>
      <VZ unit="m/s">-3343.026296</VZ>
      <Quality>NOMINAL</Quality>
    </OSV>
    <OSV>
      <TAI>TAI=2017-02-11T00:59:39.000000</TAI>
      <UTC>UTC=2017-02-11T00:59:02.000000</UTC>
      <UT1>UT1=2017-02-11T00:59:02.540792</UT1>
      <Absolute_Orbit>+15229</Absolute_Orbit>
      <X unit="m">-46527.140197</X>
      <Y unit="m">3371050.545620</Y>
      <Z unit="m">6211106.073976</Z>
      <VX unit="m/s">2398.989927</VX>
      <VY unit="m/s">6336.179210</VY>
      <VZ unit="m/s">-3413.277604</VZ>
      <Quality>NOMINAL</Quality>
    </OSV>
    <OSV>
      <TAI>TAI=2017-02-11T00:59:49.000000</TAI>
      <UTC>UTC=2017-02-11T00:59:12.000000</UTC>
      <UT1>UT1=2017-02-11T00:59:12.540792</UT1>
      <Absolute_Orbit>+15229</Absolute_Orbit>
      <X unit="m">-22488.980491</X>
      <Y unit="m">3434204.904913</Y>
      <Z unit="m">6176623.634331</Z>
      <VX unit="m/s">2408.587079</VX>
      <VY unit="m/s">6294.572230</VY>
      <VZ unit="m/s">-3483.145783</VZ>
      <Quality>NOMINAL</Quality>
    </OSV>
    <OSV>
      <TAI>TAI=2017-02-11T00:59:59.000000</TAI>
      <UTC>UTC=2017-02-11T00:59:22.000000</UTC>
      <UT1>UT1=2017-02-11T00:59:22.540792</UT1>
      <Absolute_Orbit>+15229</Absolute_Orbit>
      <X unit="m">1643.498032</X>
      <Y unit="m">3496939.591992</Y>
      <Z unit="m">6141444.461335</Z>
      <VX unit="m/s">2417.853339</VX>
      <VY unit="m/s">6252.245632</VY>
      <VZ unit="m/s">-3552.622954</VZ>
      <Quality>NOMINAL</Quality>
    </OSV>
    <OSV>
      <TAI>TAI=2017-02-11T01:00:09.000000</TAI>
      <UTC>UTC=2017-02-11T00:59:32.000000</UTC>
      <UT1>UT1=2017-02-11T00:59:32.540791</UT1>
      <Absolute_Orbit>+15229</Absolute_Orbit>
      <X unit="m">25866.975908</X>
      <Y unit="m">3559247.436445</Y>
      <Z unit="m">6105572.504313</Z>
      <VX unit="m/s">2426.786609</VX>
      <VY unit="m/s">6209.204593</VY>
      <VZ unit="m/s">-3621.701282</VZ>
      <Quality>NOMINAL</Quality>
    </OSV>
    <OSV>
      <TAI>TAI=2017-02-11T01:00:19.000000</TAI>
      <UTC>UTC=2017-02-11T00:59:42.000000</UTC>
      <UT1>UT1=2017-02-11T00:59:42.540791</UT1>
      <Absolute_Orbit>+15229</Absolute_Orbit>
      <X unit="m">50178.112939</X>
      <Y unit="m">3621121.320104</Y>
      <Z unit="m">6069011.790760</Z>
      <VX unit="m/s">2435.384835</VX>
      <VY unit="m/s">6165.454368</VY>
      <VZ unit="m/s">-3690.372973</VZ>
      <Quality>NOMINAL</Quality>
    </OSV>
    <OSV>
      <TAI>TAI=2017-02-11T01:00:29.000000</TAI>
      <UTC>UTC=2017-02-11T00:59:52.000000</UTC>
      <UT1>UT1=2017-02-11T00:59:52.540791</UT1>
      <Absolute_Orbit>+15229</Absolute_Orbit>
      <X unit="m">74573.548618</X>
      <Y unit="m">3682554.177790</Y>
      <Z unit="m">6031766.425878</Z>
      <VX unit="m/s">2443.646009</VX>
      <VY unit="m/s">6121.000297</VY>
      <VZ unit="m/s">-3758.630278</VZ>
      <Quality>NOMINAL</Quality>
    </OSV>
    <OSV>
      <TAI>TAI=2017-02-11T01:00:39.000000</TAI>
      <UTC>UTC=2017-02-11T01:00:02.000000</UTC>
      <UT1>UT1=2017-02-11T01:00:02.540791</UT1>
      <Absolute_Orbit>+15229</Absolute_Orbit>
      <X unit="m">99049.902580</X>
      <Y unit="m">3743538.998126</Y>
      <Z unit="m">5993840.592073</Z>
      <VX unit="m/s">2451.568168</VX>
      <VY unit="m/s">6075.847802</VY>
      <VZ unit="m/s">-3826.465493</VZ>
      <Quality>NOMINAL</Quality>
    </OSV>
    <OSV>
      <TAI>TAI=2017-02-11T01:00:49.000000</TAI>
      <UTC>UTC=2017-02-11T01:00:12.000000</UTC>
      <UT1>UT1=2017-02-11T01:00:12.540791</UT1>
      <Absolute_Orbit>+15229</Absolute_Orbit>
      <X unit="m">123603.775053</X>
      <Y unit="m">3804068.824332</Y>
      <Z unit="m">5955238.548527</Z>
      <VX unit="m/s">2459.149392</VX>
      <VY unit="m/s">6030.002384</VY>
      <VZ unit="m/s">-3893.870957</VZ>
      <Quality>NOMINAL</Quality>
    </OSV>
    <OSV>
      <TAI>TAI=2017-02-11T01:00:59.000000</TAI>
      <UTC>UTC=2017-02-11T01:00:22.000000</UTC>
      <UT1>UT1=2017-02-11T01:00:22.540790</UT1>
      <Absolute_Orbit>+15229</Absolute_Orbit>
      <X unit="m">148231.747307</X>
      <Y unit="m">3864136.755044</Y>
      <Z unit="m">5915964.630790</Z>
      <VX unit="m/s">2466.387809</VX>
      <VY unit="m/s">5983.469626</VY>
      <VZ unit="m/s">-3960.839057</VZ>
      <Quality>NOMINAL</Quality>
    </OSV>
    <OSV>
      <TAI>TAI=2017-02-11T01:01:09.000000</TAI>
      <UTC>UTC=2017-02-11T01:00:32.000000</UTC>
      <UT1>UT1=2017-02-11T01:00:32.540790</UT1>
      <Absolute_Orbit>+15229</Absolute_Orbit>
      <X unit="m">172930.382096</X>
      <Y unit="m">3923735.945066</Y>
      <Z unit="m">5876023.250388</Z>
      <VX unit="m/s">2473.281595</VX>
      <VY unit="m/s">5936.255191</VY>
      <VZ unit="m/s">-4027.362224</VZ>
      <Quality>NOMINAL</Quality>
    </OSV>
    <OSV>
      <TAI>TAI=2017-02-11T01:01:19.000000</TAI>
      <UTC>UTC=2017-02-11T01:00:42.000000</UTC>
      <UT1>UT1=2017-02-11T01:00:42.540790</UT1>
      <Absolute_Orbit>+15229</Absolute_Orbit>
      <X unit="m">197696.224142</X>
      <Y unit="m">3982859.606230</Y>
      <Z unit="m">5835418.894301</Z>
      <VX unit="m/s">2479.828969</VX>
      <VY unit="m/s">5888.364822</VY>
      <VZ unit="m/s">-4093.432937</VZ>
      <Quality>NOMINAL</Quality>
    </OSV>
    <OSV>
      <TAI>TAI=2017-02-11T01:01:29.000000</TAI>
      <UTC>UTC=2017-02-11T01:00:52.000000</UTC>
      <UT1>UT1=2017-02-11T01:00:52.540790</UT1>
      <Absolute_Orbit>+15229</Absolute_Orbit>
      <X unit="m">222525.800623</X>
      <Y unit="m">4041501.008234</Y>
      <Z unit="m">5794156.124479</Z>
      <VX unit="m/s">2486.028200</VX>
      <VY unit="m/s">5839.804341</VY>
      <VZ unit="m/s">-4159.043723</VZ>
      <Quality>NOMINAL</Quality>
    </OSV>
    <OSV>
      <TAI>TAI=2017-02-11T01:01:39.000000</TAI>
      <UTC>UTC=2017-02-11T01:01:02.000000</UTC>
      <UT1>UT1=2017-02-11T01:01:02.540790</UT1>
      <Absolute_Orbit>+15229</Absolute_Orbit>
      <X unit="m">247415.621647</X>
      <Y unit="m">4099653.479426</Y>
      <Z unit="m">5752239.577363</Z>
      <VX unit="m/s">2491.877603</VX>
      <VY unit="m/s">5790.579651</VY>
      <VZ unit="m/s">-4224.187157</VZ>
      <Quality>NOMINAL</Quality>
    </OSV>
    <OSV>
      <TAI>TAI=2017-02-11T01:01:49.000000</TAI>
      <UTC>UTC=2017-02-11T01:01:12.000000</UTC>
      <UT1>UT1=2017-02-11T01:01:12.540789</UT1>
      <Absolute_Orbit>+15229</Absolute_Orbit>
      <X unit="m">272362.180719</X>
      <Y unit="m">4157310.407558</Y>
      <Z unit="m">5709673.963394</Z>
      <VX unit="m/s">2497.375542</VX>
      <VY unit="m/s">5740.696731</VY>
      <VZ unit="m/s">-4288.855865</VZ>
      <Quality>NOMINAL</Quality>
    </OSV>
    <OSV>
      <TAI>TAI=2017-02-11T01:01:59.000000</TAI>
      <UTC>UTC=2017-02-11T01:01:22.000000</UTC>
      <UT1>UT1=2017-02-11T01:01:22.540789</UT1>
      <Absolute_Orbit>+15229</Absolute_Orbit>
      <X unit="m">297361.955210</X>
      <Y unit="m">4214465.240522</Y>
      <Z unit="m">5666464.066493</Z>
      <VX unit="m/s">2502.520430</VX>
      <VY unit="m/s">5690.161641</VY>
      <VZ unit="m/s">-4353.042524</VZ>
      <Quality>NOMINAL</Quality>
    </OSV>
    <OSV>
      <TAI>TAI=2017-02-11T01:02:09.000000</TAI>
      <UTC>UTC=2017-02-11T01:01:32.000000</UTC>
      <UT1>UT1=2017-02-11T01:01:32.540789</UT1>
      <Absolute_Orbit>+15229</Absolute_Orbit>
      <X unit="m">322411.406866</X>
      <Y unit="m">4271111.487196</Y>
      <Z unit="m">5622614.743554</Z>
      <VX unit="m/s">2507.310728</VX>
      <VY unit="m/s">5638.980518</VY>
      <VZ unit="m/s">-4416.739862</VZ>
      <Quality>NOMINAL</Quality>
    </OSV>
    <OSV>
      <TAI>TAI=2017-02-11T01:02:19.000000</TAI>
      <UTC>UTC=2017-02-11T01:01:42.000000</UTC>
      <UT1>UT1=2017-02-11T01:01:42.540789</UT1>
      <Absolute_Orbit>+15229</Absolute_Orbit>
      <X unit="m">347506.982312</X>
      <Y unit="m">4327242.718259</Y>
      <Z unit="m">5578130.923976</Z>
      <VX unit="m/s">2511.744946</VX>
      <VY unit="m/s">5587.159575</VY>
      <VZ unit="m/s">-4479.940662</VZ>
      <Quality>NOMINAL</Quality>
    </OSV>
    <OSV>
      <TAI>TAI=2017-02-11T01:02:29.000000</TAI>
      <UTC>UTC=2017-02-11T01:01:52.000000</UTC>
      <UT1>UT1=2017-02-11T01:01:52.540789</UT1>
      <Absolute_Orbit>+15229</Absolute_Orbit>
      <X unit="m">372645.113536</X>
      <Y unit="m">4382852.566931</Y>
      <Z unit="m">5533017.609079</Z>
      <VX unit="m/s">2515.821644</VX>
      <VY unit="m/s">5534.705098</VY>
      <VZ unit="m/s">-4542.637761</VZ>
      <Quality>NOMINAL</Quality>
    </OSV>
    <OSV>
      <TAI>TAI=2017-02-11T01:02:39.000000</TAI>
      <UTC>UTC=2017-02-11T01:02:02.000000</UTC>
      <UT1>UT1=2017-02-11T01:02:02.540788</UT1>
      <Absolute_Orbit>+15229</Absolute_Orbit>
      <X unit="m">397822.218367</X>
      <Y unit="m">4437934.729708</Y>
      <Z unit="m">5487279.871491</Z>
      <VX unit="m/s">2519.539432</VX>
      <VY unit="m/s">5481.623454</VY>
      <VZ unit="m/s">-4604.824050</VZ>
      <Quality>NOMINAL</Quality>
    </OSV>
    <OSV>
      <TAI>TAI=2017-02-11T01:02:49.000000</TAI>
      <UTC>UTC=2017-02-11T01:02:12.000000</UTC>
      <UT1>UT1=2017-02-11T01:02:12.540788</UT1>
      <Absolute_Orbit>+15229</Absolute_Orbit>
      <X unit="m">423034.700963</X>
      <Y unit="m">4492482.967107</Y>
      <Z unit="m">5440922.854509</Z>
      <VX unit="m/s">2522.896970</VX>
      <VY unit="m/s">5427.921081</VY>
      <VZ unit="m/s">-4666.492477</VZ>
      <Quality>NOMINAL</Quality>
    </OSV>
    <OSV>
      <TAI>TAI=2017-02-11T01:02:59.000000</TAI>
      <UTC>UTC=2017-02-11T01:02:22.000000</UTC>
      <UT1>UT1=2017-02-11T01:02:22.540788</UT1>
      <Absolute_Orbit>+15229</Absolute_Orbit>
      <X unit="m">448278.952327</X>
      <Y unit="m">4546491.104396</Y>
      <Z unit="m">5393951.771653</Z>
      <VX unit="m/s">2525.892967</VX>
      <VY unit="m/s">5373.604493</VY>
      <VZ unit="m/s">-4727.636046</VZ>
      <Quality>NOMINAL</Quality>
    </OSV>
    <OSV>
      <TAI>TAI=2017-02-11T01:03:09.000000</TAI>
      <UTC>UTC=2017-02-11T01:02:32.000000</UTC>
      <UT1>UT1=2017-02-11T01:02:32.540788</UT1>
      <Absolute_Orbit>+15229</Absolute_Orbit>
      <X unit="m">473551.350773</X>
      <Y unit="m">4599953.032222</Y>
      <Z unit="m">5346371.906189</Z>
      <VX unit="m/s">2528.526185</VX>
      <VY unit="m/s">5318.680275</VY>
      <VZ unit="m/s">-4788.247822</VZ>
      <Quality>NOMINAL</Quality>
    </OSV>
    <OSV>
      <TAI>TAI=2017-02-11T01:03:19.000000</TAI>
      <UTC>UTC=2017-02-11T01:02:42.000000</UTC>
      <UT1>UT1=2017-02-11T01:02:42.540788</UT1>
      <Absolute_Orbit>+15229</Absolute_Orbit>
      <X unit="m">498848.262465</X>
      <Y unit="m">4652862.707416</Y>
      <Z unit="m">5298188.610479</Z>
      <VX unit="m/s">2530.795433</VX>
      <VY unit="m/s">5263.155088</VY>
      <VZ unit="m/s">-4848.320930</VZ>
      <Quality>NOMINAL</Quality>
    </OSV>
    <OSV>
      <TAI>TAI=2017-02-11T01:03:29.000000</TAI>
      <UTC>UTC=2017-02-11T01:02:52.000000</UTC>
      <UT1>UT1=2017-02-11T01:02:52.540788</UT1>
      <Absolute_Orbit>+15229</Absolute_Orbit>
      <X unit="m">524166.041961</X>
      <Y unit="m">4705214.153779</Y>
      <Z unit="m">5249407.305364</Z>
      <VX unit="m/s">2532.699575</VX>
      <VY unit="m/s">5207.035659</VY>
      <VZ unit="m/s">-4907.848556</VZ>
      <Quality>NOMINAL</Quality>
    </OSV>
    <OSV>
      <TAI>TAI=2017-02-11T01:03:39.000000</TAI>
      <UTC>UTC=2017-02-11T01:03:02.000000</UTC>
      <UT1>UT1=2017-02-11T01:03:02.540787</UT1>
      <Absolute_Orbit>+15229</Absolute_Orbit>
      <X unit="m">549501.032764</X>
      <Y unit="m">4757001.462860</Y>
      <Z unit="m">5200033.479537</Z>
      <VX unit="m/s">2534.237520</VX>
      <VY unit="m/s">5150.328786</VY>
      <VZ unit="m/s">-4966.823949</VZ>
      <Quality>NOMINAL</Quality>
    </OSV>
    <OSV>
      <TAI>TAI=2017-02-11T01:03:49.000000</TAI>
      <UTC>UTC=2017-02-11T01:03:12.000000</UTC>
      <UT1>UT1=2017-02-11T01:03:12.540787</UT1>
      <Absolute_Orbit>+15229</Absolute_Orbit>
      <X unit="m">574849.567747</X>
      <Y unit="m">4808218.794536</Y>
      <Z unit="m">5150072.688918</Z>
      <VX unit="m/s">2535.408232</VX>
      <VY unit="m/s">5093.041335</VY>
      <VZ unit="m/s">-5025.240417</VZ>
      <Quality>NOMINAL</Quality>
    </OSV>
    <OSV>
      <TAI>TAI=2017-02-11T01:03:59.000000</TAI>
      <UTC>UTC=2017-02-11T01:03:22.000000</UTC>
      <UT1>UT1=2017-02-11T01:03:22.540787</UT1>
      <Absolute_Orbit>+15229</Absolute_Orbit>
      <X unit="m">600207.969595</X>
      <Y unit="m">4858860.377605</Y>
      <Z unit="m">5099530.555915</Z>
      <VX unit="m/s">2536.210724</VX>
      <VY unit="m/s">5035.180237</VY>
      <VZ unit="m/s">-5083.091335</VZ>
      <Quality>NOMINAL</Quality>
    </OSV>
    <OSV>
      <TAI>TAI=2017-02-11T01:04:09.000000</TAI>
      <UTC>UTC=2017-02-11T01:03:32.000000</UTC>
      <UT1>UT1=2017-02-11T01:03:32.540787</UT1>
      <Absolute_Orbit>+15229</Absolute_Orbit>
      <X unit="m">625572.551354</X>
      <Y unit="m">4908920.510514</Y>
      <Z unit="m">5048412.768875</Z>
      <VX unit="m/s">2536.644058</VX>
      <VY unit="m/s">4976.752490</VY>
      <VZ unit="m/s">-5140.370137</VZ>
      <Quality>NOMINAL</Quality>
    </OSV>
    <OSV>
      <TAI>TAI=2017-02-11T01:04:19.000000</TAI>
      <UTC>UTC=2017-02-11T01:03:42.000000</UTC>
      <UT1>UT1=2017-02-11T01:03:42.540787</UT1>
      <Absolute_Orbit>+15229</Absolute_Orbit>
      <X unit="m">650939.616950</X>
      <Y unit="m">4958393.562056</Y>
      <Z unit="m">4996725.081534</Z>
      <VX unit="m/s">2536.707349</VX>
      <VY unit="m/s">4917.765158</VY>
      <VZ unit="m/s">-5197.070320</VZ>
      <Quality>NOMINAL</Quality>
    </OSV>
    <OSV>
      <TAI>TAI=2017-02-11T01:04:29.000000</TAI>
      <UTC>UTC=2017-02-11T01:03:52.000000</UTC>
      <UT1>UT1=2017-02-11T01:03:52.540786</UT1>
      <Absolute_Orbit>+15229</Absolute_Orbit>
      <X unit="m">676305.461713</X>
      <Y unit="m">5007273.972030</Y>
      <Z unit="m">4944473.312419</Z>
      <VX unit="m/s">2536.399763</VX>
      <VY unit="m/s">4858.225368</VY>
      <VZ unit="m/s">-5253.185446</VZ>
      <Quality>NOMINAL</Quality>
    </OSV>
    <OSV>
      <TAI>TAI=2017-02-11T01:04:39.000000</TAI>
      <UTC>UTC=2017-02-11T01:04:02.000000</UTC>
      <UT1>UT1=2017-02-11T01:04:02.540786</UT1>
      <Absolute_Orbit>+15229</Absolute_Orbit>
      <X unit="m">701666.372885</X>
      <Y unit="m">5055556.251828</Y>
      <Z unit="m">4891663.344117</Z>
      <VX unit="m/s">2535.720517</VX>
      <VY unit="m/s">4798.140310</VY>
      <VZ unit="m/s">-5308.709140</VZ>
      <Quality>NOMINAL</Quality>
    </OSV>
    <OSV>
      <TAI>TAI=2017-02-11T01:04:49.000000</TAI>
      <UTC>UTC=2017-02-11T01:04:12.000000</UTC>
      <UT1>UT1=2017-02-11T01:04:12.540786</UT1>
      <Absolute_Orbit>+15229</Absolute_Orbit>
      <X unit="m">727018.630220</X>
      <Y unit="m">5103234.985069</Y>
      <Z unit="m">4838301.122430</Z>
      <VX unit="m/s">2534.668879</VX>
      <VY unit="m/s">4737.517241</VY>
      <VZ unit="m/s">-5363.635087</VZ>
      <Quality>NOMINAL</Quality>
    </OSV>
    <OSV>
      <TAI>TAI=2017-02-11T01:04:59.000000</TAI>
      <UTC>UTC=2017-02-11T01:04:22.000000</UTC>
      <UT1>UT1=2017-02-11T01:04:22.540786</UT1>
      <Absolute_Orbit>+15229</Absolute_Orbit>
      <X unit="m">752358.506430</X>
      <Y unit="m">5150304.828225</Y>
      <Z unit="m">4784392.655922</Z>
      <VX unit="m/s">2533.244172</VX>
      <VY unit="m/s">4676.363481</VY>
      <VZ unit="m/s">-5417.957043</VZ>
      <Quality>NOMINAL</Quality>
    </OSV>
    <OSV>
      <TAI>TAI=2017-02-11T01:05:09.000000</TAI>
      <UTC>UTC=2017-02-11T01:04:32.000000</UTC>
      <UT1>UT1=2017-02-11T01:04:32.540786</UT1>
      <Absolute_Orbit>+15229</Absolute_Orbit>
      <X unit="m">777682.267645</X>
      <Y unit="m">5196760.511165</Y>
      <Z unit="m">4729944.015383</Z>
      <VX unit="m/s">2531.445768</VX>
      <VY unit="m/s">4614.686413</VY>
      <VZ unit="m/s">-5471.668826</VZ>
      <Quality>NOMINAL</Quality>
    </OSV>
    <OSV>
      <TAI>TAI=2017-02-11T01:05:19.000000</TAI>
      <UTC>UTC=2017-02-11T01:04:42.000000</UTC>
      <UT1>UT1=2017-02-11T01:04:42.540785</UT1>
      <Absolute_Orbit>+15229</Absolute_Orbit>
      <X unit="m">802986.173915</X>
      <Y unit="m">5242596.837784</Y>
      <Z unit="m">4674961.333200</Z>
      <VX unit="m/s">2529.273094</VX>
      <VY unit="m/s">4552.493480</VY>
      <VZ unit="m/s">-5524.764328</VZ>
      <Quality>NOMINAL</Quality>
    </OSV>
    <OSV>
      <TAI>TAI=2017-02-11T01:05:29.000000</TAI>
      <UTC>UTC=2017-02-11T01:04:52.000000</UTC>
      <UT1>UT1=2017-02-11T01:04:52.540785</UT1>
      <Absolute_Orbit>+15229</Absolute_Orbit>
      <X unit="m">828266.479817</X>
      <Y unit="m">5287808.686708</Y>
      <Z unit="m">4619450.802536</Z>
      <VX unit="m/s">2526.725630</VX>
      <VY unit="m/s">4489.792188</VY>
      <VZ unit="m/s">-5577.237507</VZ>
      <Quality>NOMINAL</Quality>
    </OSV>
    <OSV>
      <TAI>TAI=2017-02-11T01:05:39.000000</TAI>
      <UTC>UTC=2017-02-11T01:05:02.000000</UTC>
      <UT1>UT1=2017-02-11T01:05:02.540785</UT1>
      <Absolute_Orbit>+15229</Absolute_Orbit>
      <X unit="m">853519.435107</X>
      <Y unit="m">5332391.012242</Y>
      <Z unit="m">4563418.676694</Z>
      <VX unit="m/s">2523.802906</VX>
      <VY unit="m/s">4426.590095</VY>
      <VZ unit="m/s">-5629.082392</VZ>
      <Quality>NOMINAL</Quality>
    </OSV>
    <OSV>
      <TAI>TAI=2017-02-11T01:05:49.000000</TAI>
      <UTC>UTC=2017-02-11T01:05:12.000000</UTC>
      <UT1>UT1=2017-02-11T01:05:12.540785</UT1>
      <Absolute_Orbit>+15229</Absolute_Orbit>
      <X unit="m">878741.285120</X>
      <Y unit="m">5376338.844593</Y>
      <Z unit="m">4506871.268340</Z>
      <VX unit="m/s">2520.504505</VX>
      <VY unit="m/s">4362.894818</VY>
      <VZ unit="m/s">-5680.293080</VZ>
      <Quality>NOMINAL</Quality>
    </OSV>
    <OSV>
      <TAI>TAI=2017-02-11T01:05:59.000000</TAI>
      <UTC>UTC=2017-02-11T01:05:22.000000</UTC>
      <UT1>UT1=2017-02-11T01:05:22.540785</UT1>
      <Absolute_Orbit>+15229</Absolute_Orbit>
      <X unit="m">903928.271292</X>
      <Y unit="m">5419647.290343</Y>
      <Z unit="m">4449814.948623</Z>
      <VX unit="m/s">2516.830065</VX>
      <VY unit="m/s">4298.714030</VY>
      <VZ unit="m/s">-5730.863736</VZ>
      <Quality>NOMINAL</Quality>
    </OSV>
    <OSV>
      <TAI>TAI=2017-02-11T01:06:09.000000</TAI>
      <UTC>UTC=2017-02-11T01:05:32.000000</UTC>
      <UT1>UT1=2017-02-11T01:05:32.540784</UT1>
      <Absolute_Orbit>+15229</Absolute_Orbit>
      <X unit="m">929076.631663</X>
      <Y unit="m">5462311.532962</Y>
      <Z unit="m">4392256.146520</Z>
      <VX unit="m/s">2512.779276</VX>
      <VY unit="m/s">4234.055458</VY>
      <VZ unit="m/s">-5780.788592</VZ>
      <Quality>NOMINAL</Quality>
    </OSV>
    <OSV>
      <TAI>TAI=2017-02-11T01:06:19.000000</TAI>
      <UTC>UTC=2017-02-11T01:05:42.000000</UTC>
      <UT1>UT1=2017-02-11T01:05:42.540784</UT1>
      <Absolute_Orbit>+15229</Absolute_Orbit>
      <X unit="m">954182.601432</X>
      <Y unit="m">5504326.833449</Y>
      <Z unit="m">4334201.348366</Z>
      <VX unit="m/s">2508.351884</VX>
      <VY unit="m/s">4168.926885</VY>
      <VZ unit="m/s">-5830.061949</VZ>
      <Quality>NOMINAL</Quality>
    </OSV>
    <OSV>
      <TAI>TAI=2017-02-11T01:06:29.000000</TAI>
      <UTC>UTC=2017-02-11T01:05:52.000000</UTC>
      <UT1>UT1=2017-02-11T01:05:52.540784</UT1>
      <Absolute_Orbit>+15229</Absolute_Orbit>
      <X unit="m">979242.413370</X>
      <Y unit="m">5545688.530769</Y>
      <Z unit="m">4275657.097455</Z>
      <VX unit="m/s">2503.547686</VX>
      <VY unit="m/s">4103.336150</VY>
      <VZ unit="m/s">-5878.678172</VZ>
      <Quality>NOMINAL</Quality>
    </OSV>
    <OSV>
      <TAI>TAI=2017-02-11T01:06:39.000000</TAI>
      <UTC>UTC=2017-02-11T01:06:02.000000</UTC>
      <UT1>UT1=2017-02-11T01:06:02.540784</UT1>
      <Absolute_Orbit>+15229</Absolute_Orbit>
      <X unit="m">1004252.298517</X>
      <Y unit="m">5586392.042586</Y>
      <Z unit="m">4216629.993107</Z>
      <VX unit="m/s">2498.366538</VX>
      <VY unit="m/s">4037.291147</VY>
      <VZ unit="m/s">-5926.631696</VZ>
      <Quality>NOMINAL</Quality>
    </OSV>
    <OSV>
      <TAI>TAI=2017-02-11T01:06:49.000000</TAI>
      <UTC>UTC=2017-02-11T01:06:12.000000</UTC>
      <UT1>UT1=2017-02-11T01:06:12.540784</UT1>
      <Absolute_Orbit>+15229</Absolute_Orbit>
      <X unit="m">1029208.486849</X>
      <Y unit="m">5626432.865965</Y>
      <Z unit="m">4157126.690002</Z>
      <VX unit="m/s">2492.808348</VX>
      <VY unit="m/s">3970.799830</VY>
      <VZ unit="m/s">-5973.917025</VZ>
      <Quality>NOMINAL</Quality>
    </OSV>
    <OSV>
      <TAI>TAI=2017-02-11T01:06:59.000000</TAI>
      <UTC>UTC=2017-02-11T01:06:22.000000</UTC>
      <UT1>UT1=2017-02-11T01:06:22.540784</UT1>
      <Absolute_Orbit>+15229</Absolute_Orbit>
      <X unit="m">1054107.207813</X>
      <Y unit="m">5665806.577935</Y>
      <Z unit="m">4097153.897424</Z>
      <VX unit="m/s">2486.873082</VX>
      <VY unit="m/s">3903.870215</VY>
      <VZ unit="m/s">-6020.528729</VZ>
      <Quality>NOMINAL</Quality>
    </OSV>
    <OSV>
      <TAI>TAI=2017-02-11T01:07:09.000000</TAI>
      <UTC>UTC=2017-02-11T01:06:32.000000</UTC>
      <UT1>UT1=2017-02-11T01:06:32.540783</UT1>
      <Absolute_Orbit>+15229</Absolute_Orbit>
      <X unit="m">1078944.690831</X>
      <Y unit="m">5704508.835972</Y>
      <Z unit="m">4036718.378507</Z>
      <VX unit="m/s">2480.560764</VX>
      <VY unit="m/s">3836.510373</VY>
      <VZ unit="m/s">-6066.461456</VZ>
      <Quality>NOMINAL</Quality>
    </OSV>
    <OSV>
      <TAI>TAI=2017-02-11T01:07:19.000000</TAI>
      <UTC>UTC=2017-02-11T01:06:42.000000</UTC>
      <UT1>UT1=2017-02-11T01:06:42.540783</UT1>
      <Absolute_Orbit>+15229</Absolute_Orbit>
      <X unit="m">1103717.165807</X>
      <Y unit="m">5742535.378460</Y>
      <Z unit="m">3975826.949357</Z>
      <VX unit="m/s">2473.871476</VX>
      <VY unit="m/s">3768.728438</VY>
      <VZ unit="m/s">-6111.709927</VZ>
      <Quality>NOMINAL</Quality>
    </OSV>
    <OSV>
      <TAI>TAI=2017-02-11T01:07:29.000000</TAI>
      <UTC>UTC=2017-02-11T01:06:52.000000</UTC>
      <UT1>UT1=2017-02-11T01:06:52.540783</UT1>
      <Absolute_Orbit>+15229</Absolute_Orbit>
      <X unit="m">1128420.863755</X>
      <Y unit="m">5779882.025370</Y>
      <Z unit="m">3914486.478409</Z>
      <VX unit="m/s">2466.805360</VX>
      <VY unit="m/s">3700.532601</VY>
      <VZ unit="m/s">-6156.268948</VZ>
      <Quality>NOMINAL</Quality>
    </OSV>
    <OSV>
      <TAI>TAI=2017-02-11T01:07:39.000000</TAI>
      <UTC>UTC=2017-02-11T01:07:02.000000</UTC>
      <UT1>UT1=2017-02-11T01:07:02.540783</UT1>
      <Absolute_Orbit>+15229</Absolute_Orbit>
      <X unit="m">1153052.017308</X>
      <Y unit="m">5816544.678799</Y>
      <Z unit="m">3852703.885737</Z>
      <VX unit="m/s">2459.362614</VX>
      <VY unit="m/s">3631.931105</VY>
      <VZ unit="m/s">-6200.133404</VZ>
      <Quality>NOMINAL</Quality>
    </OSV>
    <OSV>
      <TAI>TAI=2017-02-11T01:07:49.000000</TAI>
      <UTC>UTC=2017-02-11T01:07:12.000000</UTC>
      <UT1>UT1=2017-02-11T01:07:12.540783</UT1>
      <Absolute_Orbit>+15229</Absolute_Orbit>
      <X unit="m">1177606.861342</X>
      <Y unit="m">5852519.323520</Y>
      <Z unit="m">3790486.142195</Z>
      <VX unit="m/s">2451.543497</VX>
      <VY unit="m/s">3562.932246</VY>
      <VZ unit="m/s">-6243.298268</VZ>
      <Quality>NOMINAL</Quality>
    </OSV>
    <OSV>
      <TAI>TAI=2017-02-11T01:07:59.000000</TAI>
      <UTC>UTC=2017-02-11T01:07:22.000000</UTC>
      <UT1>UT1=2017-02-11T01:07:22.540782</UT1>
      <Absolute_Orbit>+15229</Absolute_Orbit>
      <X unit="m">1202081.633610</X>
      <Y unit="m">5887802.027503</Y>
      <Z unit="m">3727840.268512</Z>
      <VX unit="m/s">2443.348326</VX>
      <VY unit="m/s">3493.544367</VY>
      <VZ unit="m/s">-6285.758598</VZ>
      <Quality>NOMINAL</Quality>
    </OSV>
    <OSV>
      <TAI>TAI=2017-02-11T01:08:09.000000</TAI>
      <UTC>UTC=2017-02-11T01:07:32.000000</UTC>
      <UT1>UT1=2017-02-11T01:07:32.540782</UT1>
      <Absolute_Orbit>+15229</Absolute_Orbit>
      <X unit="m">1226472.575388</X>
      <Y unit="m">5922388.942468</Y>
      <Z unit="m">3664773.334412</Z>
      <VX unit="m/s">2434.777474</VX>
      <VY unit="m/s">3423.775856</VY>
      <VZ unit="m/s">-6327.509540</VZ>
      <Quality>NOMINAL</Quality>
    </OSV>
    <OSV>
      <TAI>TAI=2017-02-11T01:08:19.000000</TAI>
      <UTC>UTC=2017-02-11T01:07:42.000000</UTC>
      <UT1>UT1=2017-02-11T01:07:42.540782</UT1>
      <Absolute_Orbit>+15229</Absolute_Orbit>
      <X unit="m">1250775.931972</X>
      <Y unit="m">5956276.304226</Y>
      <Z unit="m">3601292.457737</Z>
      <VX unit="m/s">2425.831371</VX>
      <VY unit="m/s">3353.635143</VY>
      <VZ unit="m/s">-6368.546328</VZ>
      <Quality>NOMINAL</Quality>
    </OSV>
    <OSV>
      <TAI>TAI=2017-02-11T01:08:29.000000</TAI>
      <UTC>UTC=2017-02-11T01:07:52.000000</UTC>
      <UT1>UT1=2017-02-11T01:07:52.540782</UT1>
      <Absolute_Orbit>+15229</Absolute_Orbit>
      <X unit="m">1274987.953244</X>
      <Y unit="m">5989460.433093</Y>
      <Z unit="m">3537404.803507</Z>
      <VX unit="m/s">2416.510502</VX>
      <VY unit="m/s">3283.130698</VY>
      <VZ unit="m/s">-6408.864284</VZ>
      <Quality>NOMINAL</Quality>
    </OSV>
    <OSV>
      <TAI>TAI=2017-02-11T01:08:39.000000</TAI>
      <UTC>UTC=2017-02-11T01:08:02.000000</UTC>
      <UT1>UT1=2017-02-11T01:08:02.540782</UT1>
      <Absolute_Orbit>+15229</Absolute_Orbit>
      <X unit="m">1299104.894197</X>
      <Y unit="m">6021937.734256</Y>
      <Z unit="m">3473117.583072</Z>
      <VX unit="m/s">2406.815404</VX>
      <VY unit="m/s">3212.271026</VY>
      <VZ unit="m/s">-6448.458817</VZ>
      <Quality>NOMINAL</Quality>
    </OSV>
    <OSV>
      <TAI>TAI=2017-02-11T01:08:49.000000</TAI>
      <UTC>UTC=2017-02-11T01:08:12.000000</UTC>
      <UT1>UT1=2017-02-11T01:08:12.540781</UT1>
      <Absolute_Orbit>+15229</Absolute_Orbit>
      <X unit="m">1323123.015455</X>
      <Y unit="m">6053704.698133</Y>
      <Z unit="m">3408438.053259</Z>
      <VX unit="m/s">2396.746666</VX>
      <VY unit="m/s">3141.064668</VY>
      <VZ unit="m/s">-6487.325423</VZ>
      <Quality>NOMINAL</Quality>
    </OSV>
    <OSV>
      <TAI>TAI=2017-02-11T01:08:59.000000</TAI>
      <UTC>UTC=2017-02-11T01:08:22.000000</UTC>
      <UT1>UT1=2017-02-11T01:08:22.540781</UT1>
      <Absolute_Orbit>+15229</Absolute_Orbit>
      <X unit="m">1347038.583776</X>
      <Y unit="m">6084757.900715</Y>
      <Z unit="m">3343373.515504</Z>
      <VX unit="m/s">2386.304927</VX>
      <VY unit="m/s">3069.520198</VY>
      <VZ unit="m/s">-6525.459679</VZ>
      <Quality>NOMINAL</Quality>
    </OSV>
    <OSV>
      <TAI>TAI=2017-02-11T01:09:09.000000</TAI>
      <UTC>UTC=2017-02-11T01:08:32.000000</UTC>
      <UT1>UT1=2017-02-11T01:08:32.540781</UT1>
      <Absolute_Orbit>+15229</Absolute_Orbit>
      <X unit="m">1370847.872576</X>
      <Y unit="m">6115094.003916</Y>
      <Z unit="m">3277931.315065</Z>
      <VX unit="m/s">2375.490879</VX>
      <VY unit="m/s">2997.646224</VY>
      <VZ unit="m/s">-6562.857246</VZ>
      <Quality>NOMINAL</Quality>
    </OSV>
    <OSV>
      <TAI>TAI=2017-02-11T01:09:19.000000</TAI>
      <UTC>UTC=2017-02-11T01:08:42.000000</UTC>
      <UT1>UT1=2017-02-11T01:08:42.540781</UT1>
      <Absolute_Orbit>+15229</Absolute_Orbit>
      <X unit="m">1394547.162416</X>
      <Y unit="m">6144709.755878</Y>
      <Z unit="m">3212118.840195</Z>
      <VX unit="m/s">2364.305262</VX>
      <VY unit="m/s">2925.451390</VY>
      <VZ unit="m/s">-6599.513863</VZ>
      <Quality>NOMINAL</Quality>
    </OSV>
    <OSV>
      <TAI>TAI=2017-02-11T01:09:29.000000</TAI>
      <UTC>UTC=2017-02-11T01:08:52.000000</UTC>
      <UT1>UT1=2017-02-11T01:08:52.540781</UT1>
      <Absolute_Orbit>+15229</Absolute_Orbit>
      <X unit="m">1418132.741544</X>
      <Y unit="m">6173601.991354</Y>
      <Z unit="m">3145943.521344</Z>
      <VX unit="m/s">2352.748871</VX>
      <VY unit="m/s">2852.944375</VY>
      <VZ unit="m/s">-6635.425350</VZ>
      <Quality>NOMINAL</Quality>
    </OSV>
    <OSV>
      <TAI>TAI=2017-02-11T01:09:39.000000</TAI>
      <UTC>UTC=2017-02-11T01:09:02.000000</UTC>
      <UT1>UT1=2017-02-11T01:09:02.540780</UT1>
      <Absolute_Orbit>+15229</Absolute_Orbit>
      <X unit="m">1441600.906417</X>
      <Y unit="m">6201767.632072</Y>
      <Z unit="m">3079412.830371</Z>
      <VX unit="m/s">2340.822554</VX>
      <VY unit="m/s">2780.133894</VY>
      <VZ unit="m/s">-6670.587607</VZ>
      <Quality>NOMINAL</Quality>
    </OSV>
    <OSV>
      <TAI>TAI=2017-02-11T01:09:49.000000</TAI>
      <UTC>UTC=2017-02-11T01:09:12.000000</UTC>
      <UT1>UT1=2017-02-11T01:09:12.540780</UT1>
      <Absolute_Orbit>+15229</Absolute_Orbit>
      <X unit="m">1464947.962233</X>
      <Y unit="m">6229203.687100</Y>
      <Z unit="m">3012534.279743</Z>
      <VX unit="m/s">2328.527214</VX>
      <VY unit="m/s">2707.028700</VY>
      <VZ unit="m/s">-6704.996616</VZ>
      <Quality>NOMINAL</Quality>
    </OSV>
    <OSV>
      <TAI>TAI=2017-02-11T01:09:59.000000</TAI>
      <UTC>UTC=2017-02-11T01:09:22.000000</UTC>
      <UT1>UT1=2017-02-11T01:09:22.540780</UT1>
      <Absolute_Orbit>+15229</Absolute_Orbit>
      <X unit="m">1488170.223505</X>
      <Y unit="m">6255907.253218</Y>
      <Z unit="m">2945315.421683</Z>
      <VX unit="m/s">2315.863811</VX>
      <VY unit="m/s">2633.637581</VY>
      <VZ unit="m/s">-6738.648443</VZ>
      <Quality>NOMINAL</Quality>
    </OSV>
    <OSV>
      <TAI>TAI=2017-02-11T01:10:09.000000</TAI>
      <UTC>UTC=2017-02-11T01:09:32.000000</UTC>
      <UT1>UT1=2017-02-11T01:09:32.540780</UT1>
      <Absolute_Orbit>+15229</Absolute_Orbit>
      <X unit="m">1511264.014628</X>
      <Y unit="m">6281875.515279</Y>
      <Z unit="m">2877763.847347</Z>
      <VX unit="m/s">2302.833359</VX>
      <VY unit="m/s">2559.969364</VY>
      <VZ unit="m/s">-6771.539237</VZ>
      <Quality>NOMINAL</Quality>
    </OSV>
    <OSV>
      <TAI>TAI=2017-02-11T01:10:19.000000</TAI>
      <UTC>UTC=2017-02-11T01:09:42.000000</UTC>
      <UT1>UT1=2017-02-11T01:09:42.540780</UT1>
      <Absolute_Orbit>+15229</Absolute_Orbit>
      <X unit="m">1534225.670438</X>
      <Y unit="m">6307105.746558</Y>
      <Z unit="m">2809887.185951</Z>
      <VX unit="m/s">2289.436933</VX>
      <VY unit="m/s">2486.032906</VY>
      <VZ unit="m/s">-6803.665237</VZ>
      <Quality>NOMINAL</Quality>
    </OSV>
    <OSV>
      <TAI>TAI=2017-02-11T01:10:29.000000</TAI>
      <UTC>UTC=2017-02-11T01:09:52.000000</UTC>
      <UT1>UT1=2017-02-11T01:09:52.540780</UT1>
      <Absolute_Orbit>+15229</Absolute_Orbit>
      <X unit="m">1557051.536785</X>
      <Y unit="m">6331595.309094</Y>
      <Z unit="m">2741693.103885</Z>
      <VX unit="m/s">2275.675661</VX>
      <VY unit="m/s">2411.837101</VY>
      <VZ unit="m/s">-6835.022768</VZ>
      <Quality>NOMINAL</Quality>
    </OSV>
    <OSV>
      <TAI>TAI=2017-02-11T01:10:39.000000</TAI>
      <UTC>UTC=2017-02-11T01:10:02.000000</UTC>
      <UT1>UT1=2017-02-11T01:10:02.540779</UT1>
      <Absolute_Orbit>+15229</Absolute_Orbit>
      <X unit="m">1579737.971105</X>
      <Y unit="m">6355341.654012</Y>
      <Z unit="m">2673189.303827</Z>
      <VX unit="m/s">2261.550728</VX>
      <VY unit="m/s">2337.390872</VY>
      <VZ unit="m/s">-6865.608247</VZ>
      <Quality>NOMINAL</Quality>
    </OSV>
    <OSV>
      <TAI>TAI=2017-02-11T01:10:49.000000</TAI>
      <UTC>UTC=2017-02-11T01:10:12.000000</UTC>
      <UT1>UT1=2017-02-11T01:10:12.540779</UT1>
      <Absolute_Orbit>+15229</Absolute_Orbit>
      <X unit="m">1602281.342970</X>
      <Y unit="m">6378342.321815</Y>
      <Z unit="m">2604383.523839</Z>
      <VX unit="m/s">2247.063378</VX>
      <VY unit="m/s">2262.703171</VY>
      <VZ unit="m/s">-6895.418182</VZ>
      <Quality>NOMINAL</Quality>
    </OSV>
    <OSV>
      <TAI>TAI=2017-02-11T01:10:59.000000</TAI>
      <UTC>UTC=2017-02-11T01:10:22.000000</UTC>
      <UT1>UT1=2017-02-11T01:10:22.540779</UT1>
      <Absolute_Orbit>+15229</Absolute_Orbit>
      <X unit="m">1624678.034642</X>
      <Y unit="m">6400594.942666</Y>
      <Z unit="m">2535283.536443</Z>
      <VX unit="m/s">2232.214908</VX>
      <VY unit="m/s">2187.782979</VY>
      <VZ unit="m/s">-6924.449169</VZ>
      <Quality>NOMINAL</Quality>
    </OSV>
    <OSV>
      <TAI>TAI=2017-02-11T01:11:09.000000</TAI>
      <UTC>UTC=2017-02-11T01:10:32.000000</UTC>
      <UT1>UT1=2017-02-11T01:10:32.540779</UT1>
      <Absolute_Orbit>+15229</Absolute_Orbit>
      <X unit="m">1646924.441630</X>
      <Y unit="m">6422097.236661</Y>
      <Z unit="m">2465897.147719</Z>
      <VX unit="m/s">2217.006671</VX>
      <VY unit="m/s">2112.639302</VY>
      <VZ unit="m/s">-6952.697900</VZ>
      <Quality>NOMINAL</Quality>
    </OSV>
    <OSV>
      <TAI>TAI=2017-02-11T01:11:19.000000</TAI>
      <UTC>UTC=2017-02-11T01:10:42.000000</UTC>
      <UT1>UT1=2017-02-11T01:10:42.540779</UT1>
      <Absolute_Orbit>+15229</Absolute_Orbit>
      <X unit="m">1669016.973247</X>
      <Y unit="m">6442847.014073</Y>
      <Z unit="m">2396232.196391</Z>
      <VX unit="m/s">2201.440073</VX>
      <VY unit="m/s">2037.281169</VY>
      <VZ unit="m/s">-6980.161158</VZ>
      <Quality>NOMINAL</Quality>
    </OSV>
    <OSV>
      <TAI>TAI=2017-02-11T01:11:29.000000</TAI>
      <UTC>UTC=2017-02-11T01:10:52.000000</UTC>
      <UT1>UT1=2017-02-11T01:10:52.540778</UT1>
      <Absolute_Orbit>+15229</Absolute_Orbit>
      <X unit="m">1690952.053154</X>
      <Y unit="m">6462842.175593</Y>
      <Z unit="m">2326296.552907</Z>
      <VX unit="m/s">2185.516578</VX>
      <VY unit="m/s">1961.717635</VY>
      <VZ unit="m/s">-7006.835816</VZ>
      <Quality>NOMINAL</Quality>
    </OSV>
    <OSV>
      <TAI>TAI=2017-02-11T01:11:39.000000</TAI>
      <UTC>UTC=2017-02-11T01:11:02.000000</UTC>
      <UT1>UT1=2017-02-11T01:11:02.540778</UT1>
      <Absolute_Orbit>+15229</Absolute_Orbit>
      <X unit="m">1712726.119904</X>
      <Y unit="m">6482080.712548</Y>
      <Z unit="m">2256098.118505</Z>
      <VX unit="m/s">2169.237701</VX>
      <VY unit="m/s">1885.957773</VY>
      <VZ unit="m/s">-7032.718843</VZ>
      <Quality>NOMINAL</Quality>
    </OSV>
    <OSV>
      <TAI>TAI=2017-02-11T01:11:49.000000</TAI>
      <UTC>UTC=2017-02-11T01:11:12.000000</UTC>
      <UT1>UT1=2017-02-11T01:11:12.540778</UT1>
      <Absolute_Orbit>+15229</Absolute_Orbit>
      <X unit="m">1734335.627483</X>
      <Y unit="m">6500560.707115</Y>
      <Z unit="m">2185644.824285</Z>
      <VX unit="m/s">2152.605011</VX>
      <VY unit="m/s">1810.010677</VY>
      <VZ unit="m/s">-7057.807299</VZ>
      <Quality>NOMINAL</Quality>
    </OSV>
    <OSV>
      <TAI>TAI=2017-02-11T01:11:59.000000</TAI>
      <UTC>UTC=2017-02-11T01:11:22.000000</UTC>
      <UT1>UT1=2017-02-11T01:11:22.540778</UT1>
      <Absolute_Orbit>+15229</Absolute_Orbit>
      <X unit="m">1755777.045846</X>
      <Y unit="m">6518280.332508</Y>
      <Z unit="m">2114944.630284</Z>
      <VX unit="m/s">2135.620132</VX>
      <VY unit="m/s">1733.885460</VY>
      <VZ unit="m/s">-7082.098335</VZ>
      <Quality>NOMINAL</Quality>
    </OSV>
    <OSV>
      <TAI>TAI=2017-02-11T01:12:09.000000</TAI>
      <UTC>UTC=2017-02-11T01:11:32.000000</UTC>
      <UT1>UT1=2017-02-11T01:11:32.540778</UT1>
      <Absolute_Orbit>+15229</Absolute_Orbit>
      <X unit="m">1777046.861438</X>
      <Y unit="m">6535237.853157</Y>
      <Z unit="m">2044005.524548</Z>
      <VX unit="m/s">2118.284740</VX>
      <VY unit="m/s">1657.591252</VY>
      <VZ unit="m/s">-7105.589196</VZ>
      <Quality>NOMINAL</Quality>
    </OSV>
    <OSV>
      <TAI>TAI=2017-02-11T01:12:19.000000</TAI>
      <UTC>UTC=2017-02-11T01:11:42.000000</UTC>
      <UT1>UT1=2017-02-11T01:11:42.540777</UT1>
      <Absolute_Orbit>+15229</Absolute_Orbit>
      <X unit="m">1798141.577733</X>
      <Y unit="m">6551431.624877</Y>
      <Z unit="m">1972835.522206</Z>
      <VX unit="m/s">2100.600564</VX>
      <VY unit="m/s">1581.137200</VY>
      <VZ unit="m/s">-7128.277220</VZ>
      <Quality>NOMINAL</Quality>
    </OSV>
    <OSV>
      <TAI>TAI=2017-02-11T01:12:29.000000</TAI>
      <UTC>UTC=2017-02-11T01:11:52.000000</UTC>
      <UT1>UT1=2017-02-11T01:11:52.540777</UT1>
      <Absolute_Orbit>+15229</Absolute_Orbit>
      <X unit="m">1819057.715763</X>
      <Y unit="m">6566860.095030</Y>
      <Z unit="m">1901442.664551</Z>
      <VX unit="m/s">2082.569387</VX>
      <VY unit="m/s">1504.532466</VY>
      <VZ unit="m/s">-7150.159838</VZ>
      <Quality>NOMINAL</Quality>
    </OSV>
    <OSV>
      <TAI>TAI=2017-02-11T01:12:39.000000</TAI>
      <UTC>UTC=2017-02-11T01:12:02.000000</UTC>
      <UT1>UT1=2017-02-11T01:12:02.540777</UT1>
      <Absolute_Orbit>+15229</Absolute_Orbit>
      <X unit="m">1839791.814650</X>
      <Y unit="m">6581521.802670</Y>
      <Z unit="m">1829835.018110</Z>
      <VX unit="m/s">2064.193045</VX>
      <VY unit="m/s">1427.786228</VY>
      <VZ unit="m/s">-7171.234572</VZ>
      <Quality>NOMINAL</Quality>
    </OSV>
    <OSV>
      <TAI>TAI=2017-02-11T01:12:49.000000</TAI>
      <UTC>UTC=2017-02-11T01:12:12.000000</UTC>
      <UT1>UT1=2017-02-11T01:12:12.540777</UT1>
      <Absolute_Orbit>+15229</Absolute_Orbit>
      <X unit="m">1860340.432138</X>
      <Y unit="m">6595415.378688</Y>
      <Z unit="m">1758020.673717</Z>
      <VX unit="m/s">2045.473427</VX>
      <VY unit="m/s">1350.907675</VY>
      <VZ unit="m/s">-7191.499039</VZ>
      <Quality>NOMINAL</Quality>
    </OSV>
    <OSV>
      <TAI>TAI=2017-02-11T01:12:59.000000</TAI>
      <UTC>UTC=2017-02-11T01:12:22.000000</UTC>
      <UT1>UT1=2017-02-11T01:12:22.540777</UT1>
      <Absolute_Orbit>+15229</Absolute_Orbit>
      <X unit="m">1880700.145124</X>
      <Y unit="m">6608539.545944</Y>
      <Z unit="m">1686007.745571</Z>
      <VX unit="m/s">2026.412473</VX>
      <VY unit="m/s">1273.906010</VY>
      <VZ unit="m/s">-7210.950949</VZ>
      <Quality>NOMINAL</Quality>
    </OSV>
    <OSV>
      <TAI>TAI=2017-02-11T01:13:09.000000</TAI>
      <UTC>UTC=2017-02-11T01:12:32.000000</UTC>
      <UT1>UT1=2017-02-11T01:12:32.540776</UT1>
      <Absolute_Orbit>+15229</Absolute_Orbit>
      <X unit="m">1900867.550182</X>
      <Y unit="m">6620893.119382</Y>
      <Z unit="m">1613804.370308</Z>
      <VX unit="m/s">2007.012178</VX>
      <VY unit="m/s">1196.790447</VY>
      <VZ unit="m/s">-7229.588105</VZ>
      <Quality>NOMINAL</Quality>
    </OSV>
    <OSV>
      <TAI>TAI=2017-02-11T01:13:19.000000</TAI>
      <UTC>UTC=2017-02-11T01:12:42.000000</UTC>
      <UT1>UT1=2017-02-11T01:12:42.540776</UT1>
      <Absolute_Orbit>+15229</Absolute_Orbit>
      <X unit="m">1920839.264088</X>
      <Y unit="m">6632475.006138</Y>
      <Z unit="m">1541418.706048</Z>
      <VX unit="m/s">1987.274587</VX>
      <VY unit="m/s">1119.570212</VY>
      <VZ unit="m/s">-7247.408406</VZ>
      <Quality>NOMINAL</Quality>
    </OSV>
    <OSV>
      <TAI>TAI=2017-02-11T01:13:29.000000</TAI>
      <UTC>UTC=2017-02-11T01:12:52.000000</UTC>
      <UT1>UT1=2017-02-11T01:12:52.540776</UT1>
      <Absolute_Orbit>+15229</Absolute_Orbit>
      <X unit="m">1940611.924341</X>
      <Y unit="m">6643284.205639</Y>
      <Z unit="m">1468858.931451</Z>
      <VX unit="m/s">1967.201800</VX>
      <VY unit="m/s">1042.254536</VY>
      <VZ unit="m/s">-7264.409845</VZ>
      <Quality>NOMINAL</Quality>
    </OSV>
    <OSV>
      <TAI>TAI=2017-02-11T01:13:39.000000</TAI>
      <UTC>UTC=2017-02-11T01:13:02.000000</UTC>
      <UT1>UT1=2017-02-11T01:13:02.540776</UT1>
      <Absolute_Orbit>+15229</Absolute_Orbit>
      <X unit="m">1960182.189676</X>
      <Y unit="m">6653319.809683</Y>
      <Z unit="m">1396133.244771</Z>
      <VX unit="m/s">1946.795966</VX>
      <VY unit="m/s">964.852661</VY>
      <VZ unit="m/s">-7280.590511</VZ>
      <Quality>NOMINAL</Quality>
    </OSV>
    <OSV>
      <TAI>TAI=2017-02-11T01:13:49.000000</TAI>
      <UTC>UTC=2017-02-11T01:13:12.000000</UTC>
      <UT1>UT1=2017-02-11T01:13:12.540776</UT1>
      <Absolute_Orbit>+15229</Absolute_Orbit>
      <X unit="m">1979546.740589</X>
      <Y unit="m">6662581.002511</Y>
      <Z unit="m">1323249.862904</Z>
      <VX unit="m/s">1926.059286</VX>
      <VY unit="m/s">887.373835</VY>
      <VZ unit="m/s">-7295.948587</VZ>
      <Quality>NOMINAL</Quality>
    </OSV>
    <OSV>
      <TAI>TAI=2017-02-11T01:13:59.000000</TAI>
      <UTC>UTC=2017-02-11T01:13:22.000000</UTC>
      <UT1>UT1=2017-02-11T01:13:22.540776</UT1>
      <Absolute_Orbit>+15229</Absolute_Orbit>
      <X unit="m">1998702.279845</X>
      <Y unit="m">6671067.060870</Y>
      <Z unit="m">1250217.020433</Z>
      <VX unit="m/s">1904.994014</VX>
      <VY unit="m/s">809.827311</VY>
      <VZ unit="m/s">-7310.482352</VZ>
      <Quality>NOMINAL</Quality>
    </OSV>
    <OSV>
      <TAI>TAI=2017-02-11T01:14:09.000000</TAI>
      <UTC>UTC=2017-02-11T01:13:32.000000</UTC>
      <UT1>UT1=2017-02-11T01:13:32.540775</UT1>
      <Absolute_Orbit>+15229</Absolute_Orbit>
      <X unit="m">2017645.532987</X>
      <Y unit="m">6678777.354057</Y>
      <Z unit="m">1177042.968672</Z>
      <VX unit="m/s">1883.602452</VX>
      <VY unit="m/s">732.222345</VY>
      <VZ unit="m/s">-7324.190182</VZ>
      <Quality>NOMINAL</Quality>
    </OSV>
    <OSV>
      <TAI>TAI=2017-02-11T01:14:19.000000</TAI>
      <UTC>UTC=2017-02-11T01:13:42.000000</UTC>
      <UT1>UT1=2017-02-11T01:13:42.540775</UT1>
      <Absolute_Orbit>+15229</Absolute_Orbit>
      <X unit="m">2036373.248845</X>
      <Y unit="m">6685711.343957</Y>
      <Z unit="m">1103735.974704</Z>
      <VX unit="m/s">1861.886954</VX>
      <VY unit="m/s">654.568199</VY>
      <VZ unit="m/s">-7337.070547</VZ>
      <Quality>NOMINAL</Quality>
    </OSV>
    <OSV>
      <TAI>TAI=2017-02-11T01:14:29.000000</TAI>
      <UTC>UTC=2017-02-11T01:13:52.000000</UTC>
      <UT1>UT1=2017-02-11T01:13:52.540775</UT1>
      <Absolute_Orbit>+15229</Absolute_Orbit>
      <X unit="m">2054882.200036</X>
      <Y unit="m">6691868.585070</Y>
      <Z unit="m">1030304.320428</Z>
      <VX unit="m/s">1839.849923</VX>
      <VY unit="m/s">576.874132</VY>
      <VZ unit="m/s">-7349.122014</VZ>
      <Quality>NOMINAL</Quality>
    </OSV>
    <OSV>
      <TAI>TAI=2017-02-11T01:14:39.000000</TAI>
      <UTC>UTC=2017-02-11T01:14:02.000000</UTC>
      <UT1>UT1=2017-02-11T01:14:02.540775</UT1>
      <Absolute_Orbit>+15229</Absolute_Orbit>
      <X unit="m">2073169.183468</X>
      <Y unit="m">6697248.724513</Y>
      <Z unit="m">956756.301587</Z>
      <VX unit="m/s">1817.493814</VX>
      <VY unit="m/s">499.149409</VY>
      <VZ unit="m/s">-7360.343246</VZ>
      <Quality>NOMINAL</Quality>
    </OSV>
    <OSV>
      <TAI>TAI=2017-02-11T01:14:49.000000</TAI>
      <UTC>UTC=2017-02-11T01:14:12.000000</UTC>
      <UT1>UT1=2017-02-11T01:14:12.540775</UT1>
      <Absolute_Orbit>+15229</Absolute_Orbit>
      <X unit="m">2091231.020828</X>
      <Y unit="m">6701851.502032</Y>
      <Z unit="m">883100.226814</Z>
      <VX unit="m/s">1794.821130</VX>
      <VY unit="m/s">421.403290</VY>
      <VZ unit="m/s">-7370.733002</VZ>
      <Quality>NOMINAL</Quality>
    </OSV>
    <OSV>
      <TAI>TAI=2017-02-11T01:14:59.000000</TAI>
      <UTC>UTC=2017-02-11T01:14:22.000000</UTC>
      <UT1>UT1=2017-02-11T01:14:22.540774</UT1>
      <Absolute_Orbit>+15229</Absolute_Orbit>
      <X unit="m">2109064.559086</X>
      <Y unit="m">6705676.749981</Y>
      <Z unit="m">809344.416674</Z>
      <VX unit="m/s">1771.834422</VX>
      <VY unit="m/s">343.645037</VY>
      <VZ unit="m/s">-7380.290137</VZ>
      <Quality>NOMINAL</Quality>
    </OSV>
    <OSV>
      <TAI>TAI=2017-02-11T01:15:09.000000</TAI>
      <UTC>UTC=2017-02-11T01:14:32.000000</UTC>
      <UT1>UT1=2017-02-11T01:14:32.540774</UT1>
      <Absolute_Orbit>+15229</Absolute_Orbit>
      <X unit="m">2126666.670979</X>
      <Y unit="m">6708724.393307</Y>
      <Z unit="m">735497.202695</Z>
      <VX unit="m/s">1748.536294</VX>
      <VY unit="m/s">265.883908</VY>
      <VZ unit="m/s">-7389.013602</VZ>
      <Quality>NOMINAL</Quality>
    </OSV>
    <OSV>
      <TAI>TAI=2017-02-11T01:15:19.000000</TAI>
      <UTC>UTC=2017-02-11T01:14:42.000000</UTC>
      <UT1>UT1=2017-02-11T01:14:42.540774</UT1>
      <Absolute_Orbit>+15229</Absolute_Orbit>
      <X unit="m">2144034.255489</X>
      <Y unit="m">6710994.449523</Y>
      <Z unit="m">661566.926412</Z>
      <VX unit="m/s">1724.929395</VX>
      <VY unit="m/s">188.129157</VY>
      <VZ unit="m/s">-7396.902447</VZ>
      <Quality>NOMINAL</Quality>
    </OSV>
    <OSV>
      <TAI>TAI=2017-02-11T01:15:29.000000</TAI>
      <UTC>UTC=2017-02-11T01:14:52.000000</UTC>
      <UT1>UT1=2017-02-11T01:14:52.540774</UT1>
      <Absolute_Orbit>+15229</Absolute_Orbit>
      <X unit="m">2161164.238398</X>
      <Y unit="m">6712487.028653</Y>
      <Z unit="m">587561.938381</Z>
      <VX unit="m/s">1701.016424</VX>
      <VY unit="m/s">110.390034</VY>
      <VZ unit="m/s">-7403.955816</VZ>
      <Quality>NOMINAL</Quality>
    </OSV>
    <OSV>
      <TAI>TAI=2017-02-11T01:15:39.000000</TAI>
      <UTC>UTC=2017-02-11T01:15:02.000000</UTC>
      <UT1>UT1=2017-02-11T01:15:02.540774</UT1>
      <Absolute_Orbit>+15229</Absolute_Orbit>
      <X unit="m">2178053.572668</X>
      <Y unit="m">6713202.333203</Y>
      <Z unit="m">513490.597237</Z>
      <VX unit="m/s">1676.800129</VX>
      <VY unit="m/s">32.675782</VY>
      <VZ unit="m/s">-7410.172952</VZ>
      <Quality>NOMINAL</Quality>
    </OSV>
    <OSV>
      <TAI>TAI=2017-02-11T01:15:49.000000</TAI>
      <UTC>UTC=2017-02-11T01:15:12.000000</UTC>
      <UT1>UT1=2017-02-11T01:15:12.540773</UT1>
      <Absolute_Orbit>+15229</Absolute_Orbit>
      <X unit="m">2194699.238988</X>
      <Y unit="m">6713140.658073</Y>
      <Z unit="m">439361.268696</Z>
      <VX unit="m/s">1652.283304</VX>
      <VY unit="m/s">-45.004362</VY>
      <VZ unit="m/s">-7415.553195</VZ>
      <Quality>NOMINAL</Quality>
    </OSV>
    <OSV>
      <TAI>TAI=2017-02-11T01:15:59.000000</TAI>
      <UTC>UTC=2017-02-11T01:15:22.000000</UTC>
      <UT1>UT1=2017-02-11T01:15:22.540773</UT1>
      <Absolute_Orbit>+15229</Absolute_Orbit>
      <X unit="m">2211098.246242</X>
      <Y unit="m">6712302.390486</Y>
      <Z unit="m">365182.324589</Z>
      <VX unit="m/s">1627.468793</VX>
      <VY unit="m/s">-122.641172</VY>
      <VZ unit="m/s">-7420.095981</VZ>
      <Quality>NOMINAL</Quality>
    </OSV>
    <OSV>
      <TAI>TAI=2017-02-11T01:16:09.000000</TAI>
      <UTC>UTC=2017-02-11T01:15:32.000000</UTC>
      <UT1>UT1=2017-02-11T01:15:32.540773</UT1>
      <Absolute_Orbit>+15229</Absolute_Orbit>
      <X unit="m">2227247.631971</X>
      <Y unit="m">6710688.009887</Y>
      <Z unit="m">290962.141886</Z>
      <VX unit="m/s">1602.359483</VX>
      <VY unit="m/s">-200.225431</VY>
      <VZ unit="m/s">-7423.800845</VZ>
      <Quality>NOMINAL</Quality>
    </OSV>
    <OSV>
      <TAI>TAI=2017-02-11T01:16:19.000000</TAI>
      <UTC>UTC=2017-02-11T01:15:42.000000</UTC>
      <UT1>UT1=2017-02-11T01:15:42.540773</UT1>
      <Absolute_Orbit>+15229</Absolute_Orbit>
      <X unit="m">2243144.462837</X>
      <Y unit="m">6708298.087835</Y>
      <Z unit="m">216709.101723</Z>
      <VX unit="m/s">1576.958312</VX>
      <VY unit="m/s">-277.747930</VY>
      <VZ unit="m/s">-7426.667419</VZ>
      <Quality>NOMINAL</Quality>
    </OSV>
    <OSV>
      <TAI>TAI=2017-02-11T01:16:29.000000</TAI>
      <UTC>UTC=2017-02-11T01:15:52.000000</UTC>
      <UT1>UT1=2017-02-11T01:15:52.540773</UT1>
      <Absolute_Orbit>+15229</Absolute_Orbit>
      <X unit="m">2258785.835097</X>
      <Y unit="m">6705133.287890</Y>
      <Z unit="m">142431.588431</Z>
      <VX unit="m/s">1551.268262</VX>
      <VY unit="m/s">-355.199477</VY>
      <VZ unit="m/s">-7428.695432</VZ>
      <Quality>NOMINAL</Quality>
    </OSV>
    <OSV>
      <TAI>TAI=2017-02-11T01:16:39.000000</TAI>
      <UTC>UTC=2017-02-11T01:16:02.000000</UTC>
      <UT1>UT1=2017-02-11T01:16:02.540772</UT1>
      <Absolute_Orbit>+15229</Absolute_Orbit>
      <X unit="m">2274168.875062</X>
      <Y unit="m">6701194.365486</Y>
      <Z unit="m">68137.988563</Z>
      <VX unit="m/s">1525.292361</VX>
      <VY unit="m/s">-432.570892</VY>
      <VZ unit="m/s">-7429.884712</VZ>
      <Quality>NOMINAL</Quality>
    </OSV>
    <OSV>
      <TAI>TAI=2017-02-11T01:16:49.000000</TAI>
      <UTC>UTC=2017-02-11T01:16:12.000000</UTC>
      <UT1>UT1=2017-02-11T01:16:12.540772</UT1>
      <Absolute_Orbit>+15229</Absolute_Orbit>
      <X unit="m">2289290.739549</X>
      <Y unit="m">6696482.167788</Y>
      <Z unit="m">-6163.310075</Z>
      <VX unit="m/s">1499.033683</VX>
      <VY unit="m/s">-509.853008</VY>
      <VZ unit="m/s">-7430.235181</VZ>
      <Quality>NOMINAL</Quality>
    </OSV>
    <OSV>
      <TAI>TAI=2017-02-11T01:16:59.000000</TAI>
      <UTC>UTC=2017-02-11T01:16:22.000000</UTC>
      <UT1>UT1=2017-02-11T01:16:22.540772</UT1>
      <Absolute_Orbit>+15229</Absolute_Orbit>
      <X unit="m">2304148.616345</X>
      <Y unit="m">6690997.633540</Y>
      <Z unit="m">-80463.919407</Z>
      <VX unit="m/s">1472.495348</VX>
      <VY unit="m/s">-587.036676</VY>
      <VZ unit="m/s">-7429.746863</VZ>
      <Quality>NOMINAL</Quality>
    </OSV>
    <OSV>
      <TAI>TAI=2017-02-11T01:17:09.000000</TAI>
      <UTC>UTC=2017-02-11T01:16:32.000000</UTC>
      <UT1>UT1=2017-02-11T01:16:32.540772</UT1>
      <Absolute_Orbit>+15229</Absolute_Orbit>
      <X unit="m">2318739.724653</X>
      <Y unit="m">6684741.792900</Y>
      <Z unit="m">-154755.452061</Z>
      <VX unit="m/s">1445.680517</VX>
      <VY unit="m/s">-664.112765</VY>
      <VZ unit="m/s">-7428.419875</VZ>
      <Quality>NOMINAL</Quality>
    </OSV>
    <OSV>
      <TAI>TAI=2017-02-11T01:17:19.000000</TAI>
      <UTC>UTC=2017-02-11T01:16:42.000000</UTC>
      <UT1>UT1=2017-02-11T01:16:42.540772</UT1>
      <Absolute_Orbit>+15229</Absolute_Orbit>
      <X unit="m">2333061.315538</X>
      <Y unit="m">6677715.767262</Y>
      <Z unit="m">-229029.522337</Z>
      <VX unit="m/s">1418.592400</VX>
      <VY unit="m/s">-741.072159</VY>
      <VZ unit="m/s">-7426.254433</VZ>
      <Quality>NOMINAL</Quality>
    </OSV>
    <OSV>
      <TAI>TAI=2017-02-11T01:17:29.000000</TAI>
      <UTC>UTC=2017-02-11T01:16:52.000000</UTC>
      <UT1>UT1=2017-02-11T01:16:52.540772</UT1>
      <Absolute_Orbit>+15229</Absolute_Orbit>
      <X unit="m">2347110.672360</X>
      <Y unit="m">6669920.769065</Y>
      <Z unit="m">-303277.747183</Z>
      <VX unit="m/s">1391.234249</VX>
      <VY unit="m/s">-817.905763</VY>
      <VZ unit="m/s">-7423.250850</VZ>
      <Quality>NOMINAL</Quality>
    </OSV>
    <OSV>
      <TAI>TAI=2017-02-11T01:17:39.000000</TAI>
      <UTC>UTC=2017-02-11T01:17:02.000000</UTC>
      <UT1>UT1=2017-02-11T01:17:02.540771</UT1>
      <Absolute_Orbit>+15229</Absolute_Orbit>
      <X unit="m">2360885.111213</X>
      <Y unit="m">6661358.101589</Y>
      <Z unit="m">-377491.747159</Z>
      <VX unit="m/s">1363.609359</VX>
      <VY unit="m/s">-894.604504</VY>
      <VZ unit="m/s">-7419.409535</VZ>
      <Quality>NOMINAL</Quality>
    </OSV>
    <OSV>
      <TAI>TAI=2017-02-11T01:17:49.000000</TAI>
      <UTC>UTC=2017-02-11T01:17:12.000000</UTC>
      <UT1>UT1=2017-02-11T01:17:12.540771</UT1>
      <Absolute_Orbit>+15229</Absolute_Orbit>
      <X unit="m">2374381.981364</X>
      <Y unit="m">6652029.158754</Y>
      <Z unit="m">-451663.147405</Z>
      <VX unit="m/s">1335.721068</VX>
      <VY unit="m/s">-971.159328</VY>
      <VZ unit="m/s">-7414.730996</VZ>
      <Quality>NOMINAL</Quality>
    </OSV>
    <OSV>
      <TAI>TAI=2017-02-11T01:17:59.000000</TAI>
      <UTC>UTC=2017-02-11T01:17:22.000000</UTC>
      <UT1>UT1=2017-02-11T01:17:22.540771</UT1>
      <Absolute_Orbit>+15229</Absolute_Orbit>
      <X unit="m">2387598.665680</X>
      <Y unit="m">6641935.424893</Y>
      <Z unit="m">-525783.578607</Z>
      <VX unit="m/s">1307.572758</VX>
      <VY unit="m/s">-1047.561206</VY>
      <VZ unit="m/s">-7409.215834</VZ>
      <Quality>NOMINAL</Quality>
    </OSV>
    <OSV>
      <TAI>TAI=2017-02-11T01:18:09.000000</TAI>
      <UTC>UTC=2017-02-11T01:17:32.000000</UTC>
      <UT1>UT1=2017-02-11T01:17:32.540771</UT1>
      <Absolute_Orbit>+15229</Absolute_Orbit>
      <X unit="m">2400532.581054</X>
      <Y unit="m">6631078.474528</Y>
      <Z unit="m">-599844.677965</Z>
      <VX unit="m/s">1279.167854</VX>
      <VY unit="m/s">-1123.801129</VY>
      <VZ unit="m/s">-7402.864751</VZ>
      <Quality>NOMINAL</Quality>
    </OSV>
    <OSV>
      <TAI>TAI=2017-02-11T01:18:19.000000</TAI>
      <UTC>UTC=2017-02-11T01:17:42.000000</UTC>
      <UT1>UT1=2017-02-11T01:17:42.540771</UT1>
      <Absolute_Orbit>+15229</Absolute_Orbit>
      <X unit="m">2413181.178832</X>
      <Y unit="m">6619459.972122</Y>
      <Z unit="m">-673838.090165</Z>
      <VX unit="m/s">1250.509820</VX>
      <VY unit="m/s">-1199.870118</VY>
      <VZ unit="m/s">-7395.678544</VZ>
      <Quality>NOMINAL</Quality>
    </OSV>
    <OSV>
      <TAI>TAI=2017-02-11T01:18:29.000000</TAI>
      <UTC>UTC=2017-02-11T01:17:52.000000</UTC>
      <UT1>UT1=2017-02-11T01:17:52.540770</UT1>
      <Absolute_Orbit>+15229</Absolute_Orbit>
      <X unit="m">2425541.945226</X>
      <Y unit="m">6607081.671828</Y>
      <Z unit="m">-747755.468347</Z>
      <VX unit="m/s">1221.602165</VX>
      <VY unit="m/s">-1275.759216</VY>
      <VZ unit="m/s">-7387.658105</VZ>
      <Quality>NOMINAL</Quality>
    </OSV>
    <OSV>
      <TAI>TAI=2017-02-11T01:18:39.000000</TAI>
      <UTC>UTC=2017-02-11T01:18:02.000000</UTC>
      <UT1>UT1=2017-02-11T01:18:02.540770</UT1>
      <Absolute_Orbit>+15229</Absolute_Orbit>
      <X unit="m">2437612.401726</X>
      <Y unit="m">6593945.417214</Y>
      <Z unit="m">-821588.475066</Z>
      <VX unit="m/s">1192.448436</VX>
      <VY unit="m/s">-1351.459496</VY>
      <VZ unit="m/s">-7378.804425</VZ>
      <Quality>NOMINAL</Quality>
    </OSV>
    <OSV>
      <TAI>TAI=2017-02-11T01:18:49.000000</TAI>
      <UTC>UTC=2017-02-11T01:18:12.000000</UTC>
      <UT1>UT1=2017-02-11T01:18:12.540770</UT1>
      <Absolute_Orbit>+15229</Absolute_Orbit>
      <X unit="m">2449390.105507</X>
      <Y unit="m">6580053.140987</Y>
      <Z unit="m">-895328.783267</Z>
      <VX unit="m/s">1163.052222</VX>
      <VY unit="m/s">-1426.962058</VY>
      <VZ unit="m/s">-7369.118590</VZ>
      <Quality>NOMINAL</Quality>
    </OSV>
    <OSV>
      <TAI>TAI=2017-02-11T01:18:59.000000</TAI>
      <UTC>UTC=2017-02-11T01:18:22.000000</UTC>
      <UT1>UT1=2017-02-11T01:18:22.540770</UT1>
      <Absolute_Orbit>+15229</Absolute_Orbit>
      <X unit="m">2460872.649831</X>
      <Y unit="m">6565406.864699</Y>
      <Z unit="m">-968968.077238</Z>
      <VX unit="m/s">1133.417151</VX>
      <VY unit="m/s">-1502.258032</VY>
      <VZ unit="m/s">-7358.601783</VZ>
      <Quality>NOMINAL</Quality>
    </OSV>
    <OSV>
      <TAI>TAI=2017-02-11T01:19:09.000000</TAI>
      <UTC>UTC=2017-02-11T01:18:32.000000</UTC>
      <UT1>UT1=2017-02-11T01:18:32.540770</UT1>
      <Absolute_Orbit>+15229</Absolute_Orbit>
      <X unit="m">2472057.664440</X>
      <Y unit="m">6550008.698450</Y>
      <Z unit="m">-1042498.053571</Z>
      <VX unit="m/s">1103.546893</VX>
      <VY unit="m/s">-1577.338579</VY>
      <VZ unit="m/s">-7347.255283</VZ>
      <Quality>NOMINAL</Quality>
    </OSV>
    <OSV>
      <TAI>TAI=2017-02-11T01:19:19.000000</TAI>
      <UTC>UTC=2017-02-11T01:18:42.000000</UTC>
      <UT1>UT1=2017-02-11T01:18:42.540769</UT1>
      <Absolute_Orbit>+15229</Absolute_Orbit>
      <X unit="m">2482942.815954</X>
      <Y unit="m">6533860.840570</Y>
      <Z unit="m">-1115910.422116</Z>
      <VX unit="m/s">1073.445153</VX>
      <VY unit="m/s">-1652.194891</VY>
      <VZ unit="m/s">-7335.080463</VZ>
      <Quality>NOMINAL</Quality>
    </OSV>
    <OSV>
      <TAI>TAI=2017-02-11T01:19:29.000000</TAI>
      <UTC>UTC=2017-02-11T01:18:52.000000</UTC>
      <UT1>UT1=2017-02-11T01:18:52.540769</UT1>
      <Absolute_Orbit>+15229</Absolute_Orbit>
      <X unit="m">2493525.808249</X>
      <Y unit="m">6516965.577305</Y>
      <Z unit="m">-1189196.906949</Z>
      <VX unit="m/s">1043.115677</VX>
      <VY unit="m/s">-1726.818194</VY>
      <VZ unit="m/s">-7322.078795</VZ>
      <Quality>NOMINAL</Quality>
    </OSV>
    <OSV>
      <TAI>TAI=2017-02-11T01:19:39.000000</TAI>
      <UTC>UTC=2017-02-11T01:19:02.000000</UTC>
      <UT1>UT1=2017-02-11T01:19:02.540769</UT1>
      <Absolute_Orbit>+15229</Absolute_Orbit>
      <X unit="m">2503804.382849</X>
      <Y unit="m">6499325.282480</Y>
      <Z unit="m">-1262349.247323</Z>
      <VX unit="m/s">1012.562248</VX>
      <VY unit="m/s">-1801.199749</VY>
      <VZ unit="m/s">-7308.251842</VZ>
      <Quality>NOMINAL</Quality>
    </OSV>
    <OSV>
      <TAI>TAI=2017-02-11T01:19:49.000000</TAI>
      <UTC>UTC=2017-02-11T01:19:12.000000</UTC>
      <UT1>UT1=2017-02-11T01:19:12.540769</UT1>
      <Absolute_Orbit>+15229</Absolute_Orbit>
      <X unit="m">2513776.319292</X>
      <Y unit="m">6480942.417153</Y>
      <Z unit="m">-1335359.198626</Z>
      <VX unit="m/s">981.788685</VX>
      <VY unit="m/s">-1875.330849</VY>
      <VZ unit="m/s">-7293.601267</VZ>
      <Quality>NOMINAL</Quality>
    </OSV>
    <OSV>
      <TAI>TAI=2017-02-11T01:19:59.000000</TAI>
      <UTC>UTC=2017-02-11T01:19:22.000000</UTC>
      <UT1>UT1=2017-02-11T01:19:22.540769</UT1>
      <Absolute_Orbit>+15229</Absolute_Orbit>
      <X unit="m">2523439.435502</X>
      <Y unit="m">6461819.529245</Y>
      <Z unit="m">-1408218.533328</Z>
      <VX unit="m/s">950.798846</VX>
      <VY unit="m/s">-1949.202825</VY>
      <VZ unit="m/s">-7278.128823</VZ>
      <Quality>NOMINAL</Quality>
    </OSV>
    <OSV>
      <TAI>TAI=2017-02-11T01:20:09.000000</TAI>
      <UTC>UTC=2017-02-11T01:19:32.000000</UTC>
      <UT1>UT1=2017-02-11T01:19:32.540768</UT1>
      <Absolute_Orbit>+15229</Absolute_Orbit>
      <X unit="m">2532791.588153</X>
      <Y unit="m">6441959.253177</Y>
      <Z unit="m">-1480919.041932</Z>
      <VX unit="m/s">919.596624</VX>
      <VY unit="m/s">-2022.807046</VY>
      <VZ unit="m/s">-7261.836362</VZ>
      <Quality>NOMINAL</Quality>
    </OSV>
    <OSV>
      <TAI>TAI=2017-02-11T01:20:19.000000</TAI>
      <UTC>UTC=2017-02-11T01:19:42.000000</UTC>
      <UT1>UT1=2017-02-11T01:19:42.540768</UT1>
      <Absolute_Orbit>+15229</Absolute_Orbit>
      <X unit="m">2541830.673031</X>
      <Y unit="m">6421364.309497</Y>
      <Z unit="m">-1553452.533909</Z>
      <VX unit="m/s">888.185948</VX>
      <VY unit="m/s">-2096.134919</VY>
      <VZ unit="m/s">-7244.725827</VZ>
      <Quality>NOMINAL</Quality>
    </OSV>
    <OSV>
      <TAI>TAI=2017-02-11T01:20:29.000000</TAI>
      <UTC>UTC=2017-02-11T01:19:52.000000</UTC>
      <UT1>UT1=2017-02-11T01:19:52.540768</UT1>
      <Absolute_Orbit>+15229</Absolute_Orbit>
      <X unit="m">2550554.625384</X>
      <Y unit="m">6400037.504488</Y>
      <Z unit="m">-1625810.838637</Z>
      <VX unit="m/s">856.570782</VX>
      <VY unit="m/s">-2169.177889</VY>
      <VZ unit="m/s">-7226.799258</VZ>
      <Quality>NOMINAL</Quality>
    </OSV>
    <OSV>
      <TAI>TAI=2017-02-11T01:20:39.000000</TAI>
      <UTC>UTC=2017-02-11T01:20:02.000000</UTC>
      <UT1>UT1=2017-02-11T01:20:02.540768</UT1>
      <Absolute_Orbit>+15229</Absolute_Orbit>
      <X unit="m">2558961.420276</X>
      <Y unit="m">6377981.729774</Y>
      <Z unit="m">-1697985.806348</Z>
      <VX unit="m/s">824.755125</VX>
      <VY unit="m/s">-2241.927442</VY>
      <VZ unit="m/s">-7208.058786</VZ>
      <Quality>NOMINAL</Quality>
    </OSV>
    <OSV>
      <TAI>TAI=2017-02-11T01:20:49.000000</TAI>
      <UTC>UTC=2017-02-11T01:20:12.000000</UTC>
      <UT1>UT1=2017-02-11T01:20:12.540768</UT1>
      <Absolute_Orbit>+15229</Absolute_Orbit>
      <X unit="m">2567049.072935</X>
      <Y unit="m">6355199.961916</Y>
      <Z unit="m">-1769969.309066</Z>
      <VX unit="m/s">792.743011</VX>
      <VY unit="m/s">-2314.375106</VY>
      <VZ unit="m/s">-7188.506639</VZ>
      <Quality>NOMINAL</Quality>
    </OSV>
    <OSV>
      <TAI>TAI=2017-02-11T01:20:59.000000</TAI>
      <UTC>UTC=2017-02-11T01:20:22.000000</UTC>
      <UT1>UT1=2017-02-11T01:20:22.540768</UT1>
      <Absolute_Orbit>+15229</Absolute_Orbit>
      <X unit="m">2574815.639087</X>
      <Y unit="m">6331695.261991</Y>
      <Z unit="m">-1841753.241546</Z>
      <VX unit="m/s">760.538505</VX>
      <VY unit="m/s">-2386.512453</VY>
      <VZ unit="m/s">-7168.145134</VZ>
      <Quality>NOMINAL</Quality>
    </OSV>
    <OSV>
      <TAI>TAI=2017-02-11T01:21:09.000000</TAI>
      <UTC>UTC=2017-02-11T01:20:32.000000</UTC>
      <UT1>UT1=2017-02-11T01:20:32.540767</UT1>
      <Absolute_Orbit>+15229</Absolute_Orbit>
      <X unit="m">2582259.215295</X>
      <Y unit="m">6307470.775150</Y>
      <Z unit="m">-1913329.522204</Z>
      <VX unit="m/s">728.145708</VX>
      <VY unit="m/s">-2458.331095</VY>
      <VZ unit="m/s">-7146.976686</VZ>
      <Quality>NOMINAL</Quality>
    </OSV>
    <OSV>
      <TAI>TAI=2017-02-11T01:21:19.000000</TAI>
      <UTC>UTC=2017-02-11T01:20:42.000000</UTC>
      <UT1>UT1=2017-02-11T01:20:42.540767</UT1>
      <Absolute_Orbit>+15229</Absolute_Orbit>
      <X unit="m">2589377.939281</X>
      <Y unit="m">6282529.730176</Y>
      <Z unit="m">-1984690.094049</Z>
      <VX unit="m/s">695.568752</VX>
      <VY unit="m/s">-2529.822693</VY>
      <VZ unit="m/s">-7125.003798</VZ>
      <Quality>NOMINAL</Quality>
    </OSV>
    <OSV>
      <TAI>TAI=2017-02-11T01:21:29.000000</TAI>
      <UTC>UTC=2017-02-11T01:20:52.000000</UTC>
      <UT1>UT1=2017-02-11T01:20:52.540767</UT1>
      <Absolute_Orbit>+15229</Absolute_Orbit>
      <X unit="m">2596169.990255</X>
      <Y unit="m">6256875.439029</Y>
      <Z unit="m">-2055826.925606</Z>
      <VX unit="m/s">662.811801</VX>
      <VY unit="m/s">-2600.978951</VY>
      <VZ unit="m/s">-7102.229069</VZ>
      <Quality>NOMINAL</Quality>
    </OSV>
    <OSV>
[truncated: 4,009,756 more chars]
