# Supplementary material for: Combining subsidence theory and slope stability analysis method for building damage assessment in mountainous mining subsidence regions
Source: PLoS One. 2019 Feb 6;14(2):e0210021. doi: 10.1371/journal.pone.0210021 (PMC6364875; doi:10.1371/journal.pone.0210021)
Supplement: S1 Appendix — (ZIP) [file pone.0210021.s001.zip › S1 Appendix/POD Precise Orbit Ephemerides/S1A_OPER_AUX_POEORB_OPOD_20170420T121834_V20170330T225942_20170401T005942.EOF]

<?xml version="1.0" ?>
<Earth_Explorer_File>
  <Earth_Explorer_Header>
    <Fixed_Header>
      <File_Name>S1A_OPER_AUX_POEORB_OPOD_20170420T121834_V20170330T225942_20170401T005942</File_Name>
      <File_Description>Precise Orbit Ephemerides (POE) Orbit File</File_Description>
      <Notes></Notes>
      <Mission>Sentinel-1A</Mission>
      <File_Class>OPER</File_Class>
      <File_Type>AUX_POEORB</File_Type>
      <Validity_Period>
        <Validity_Start>UTC=2017-03-30T22:59:42</Validity_Start>
        <Validity_Stop>UTC=2017-04-01T00:59:42</Validity_Stop>
      </Validity_Period>
      <File_Version>0001</File_Version>
      <Source>
        <System>OPOD</System>
        <Creator>OPOD</Creator>
        <Creator_Version>1.3.1</Creator_Version>
        <Creation_Date>UTC=2017-04-20T12:18:34</Creation_Date>
      </Source>
    </Fixed_Header>
    <Variable_Header>
      <Ref_Frame>EARTH_FIXED</Ref_Frame>
      <Time_Reference>UTC</Time_Reference>
    </Variable_Header>
  </Earth_Explorer_Header>
<Data_Block type="xml">
  <List_of_OSVs count="9361">
    <OSV>
      <TAI>TAI=2017-03-30T23:00:19.000000</TAI>
      <UTC>UTC=2017-03-30T22:59:42.000000</UTC>
      <UT1>UT1=2017-03-30T22:59:42.472254</UT1>
      <Absolute_Orbit>+15928</Absolute_Orbit>
      <X unit="m">727745.978001</X>
      <Y unit="m">-5234831.572580</Y>
      <Z unit="m">4695946.769168</Z>
      <VX unit="m/s">-2472.918321</VX>
      <VY unit="m/s">4607.486050</VY>
      <VZ unit="m/s">5504.521141</VZ>
      <Quality>NOMINAL</Quality>
    </OSV>
    <OSV>
      <TAI>TAI=2017-03-30T23:00:29.000000</TAI>
      <UTC>UTC=2017-03-30T22:59:52.000000</UTC>
      <UT1>UT1=2017-03-30T22:59:52.472253</UT1>
      <Absolute_Orbit>+15928</Absolute_Orbit>
      <X unit="m">703010.224361</X>
      <Y unit="m">-5188446.186397</Y>
      <Z unit="m">4750725.844059</Z>
      <VX unit="m/s">-2474.171100</VX>
      <VY unit="m/s">4669.504608</VY>
      <VZ unit="m/s">5451.191022</VZ>
      <Quality>NOMINAL</Quality>
    </OSV>
    <OSV>
      <TAI>TAI=2017-03-30T23:00:39.000000</TAI>
      <UTC>UTC=2017-03-30T23:00:02.000000</UTC>
      <UT1>UT1=2017-03-30T23:00:02.472253</UT1>
      <Absolute_Orbit>+15928</Absolute_Orbit>
      <X unit="m">678263.781397</X>
      <Y unit="m">-5141443.225149</Y>
      <Z unit="m">4804968.542569</Z>
      <VX unit="m/s">-2475.056295</VX>
      <VY unit="m/s">4730.999821</VY>
      <VZ unit="m/s">5397.246884</VZ>
      <Quality>NOMINAL</Quality>
    </OSV>
    <OSV>
      <TAI>TAI=2017-03-30T23:00:49.000000</TAI>
      <UTC>UTC=2017-03-30T23:00:12.000000</UTC>
      <UT1>UT1=2017-03-30T23:00:12.472253</UT1>
      <Absolute_Orbit>+15928</Absolute_Orbit>
      <X unit="m">653510.321576</X>
      <Y unit="m">-5093827.959455</Y>
      <Z unit="m">4858668.755169</Z>
      <VX unit="m/s">-2475.574591</VX>
      <VY unit="m/s">4791.964267</VY>
      <VZ unit="m/s">5342.694869</VZ>
      <Quality>NOMINAL</Quality>
    </OSV>
    <OSV>
      <TAI>TAI=2017-03-30T23:00:59.000000</TAI>
      <UTC>UTC=2017-03-30T23:00:22.000000</UTC>
      <UT1>UT1=2017-03-30T23:00:22.472253</UT1>
      <Absolute_Orbit>+15928</Absolute_Orbit>
      <X unit="m">628753.510258</X>
      <Y unit="m">-5045605.733811</Y>
      <Z unit="m">4911820.434089</Z>
      <VX unit="m/s">-2475.726723</VX>
      <VY unit="m/s">4852.390591</VY>
      <VZ unit="m/s">5287.541189</VZ>
      <Quality>NOMINAL</Quality>
    </OSV>
    <OSV>
      <TAI>TAI=2017-03-30T23:01:09.000000</TAI>
      <UTC>UTC=2017-03-30T23:00:32.000000</UTC>
      <UT1>UT1=2017-03-30T23:00:32.472252</UT1>
      <Absolute_Orbit>+15928</Absolute_Orbit>
      <X unit="m">603997.005176</X>
      <Y unit="m">-4996781.965966</Y>
      <Z unit="m">4964417.593993</Z>
      <VX unit="m/s">-2475.513480</VX>
      <VY unit="m/s">4912.271497</VY>
      <VZ unit="m/s">5231.792118</VZ>
      <Quality>NOMINAL</Quality>
    </OSV>
    <OSV>
      <TAI>TAI=2017-03-30T23:01:19.000000</TAI>
      <UTC>UTC=2017-03-30T23:00:42.000000</UTC>
      <UT1>UT1=2017-03-30T23:00:42.472252</UT1>
      <Absolute_Orbit>+15928</Absolute_Orbit>
      <X unit="m">579244.455921</X>
      <Y unit="m">-4947362.146295</Y>
      <Z unit="m">5016454.312645</Z>
      <VX unit="m/s">-2474.935701</VX>
      <VY unit="m/s">4971.599757</VY>
      <VZ unit="m/s">5175.454001</VZ>
      <Quality>NOMINAL</Quality>
    </OSV>
    <OSV>
      <TAI>TAI=2017-03-30T23:01:29.000000</TAI>
      <UTC>UTC=2017-03-30T23:00:52.000000</UTC>
      <UT1>UT1=2017-03-30T23:00:52.472252</UT1>
      <Absolute_Orbit>+15928</Absolute_Orbit>
      <X unit="m">554499.503433</X>
      <Y unit="m">-4897351.837144</Y>
      <Z unit="m">5067924.731568</Z>
      <VX unit="m/s">-2473.994279</VX>
      <VY unit="m/s">5030.368206</VY>
      <VZ unit="m/s">5118.533246</VZ>
      <Quality>NOMINAL</Quality>
    </OSV>
    <OSV>
      <TAI>TAI=2017-03-30T23:01:39.000000</TAI>
      <UTC>UTC=2017-03-30T23:01:02.000000</UTC>
      <UT1>UT1=2017-03-30T23:01:02.472252</UT1>
      <Absolute_Orbit>+15928</Absolute_Orbit>
      <X unit="m">529765.779479</X>
      <Y unit="m">-4846756.672170</Y>
      <Z unit="m">5118823.056692</Z>
      <VX unit="m/s">-2472.690155</VX>
      <VY unit="m/s">5088.569748</VY>
      <VZ unit="m/s">5061.036326</VZ>
      <Quality>NOMINAL</Quality>
    </OSV>
    <OSV>
      <TAI>TAI=2017-03-30T23:01:49.000000</TAI>
      <UTC>UTC=2017-03-30T23:01:12.000000</UTC>
      <UT1>UT1=2017-03-30T23:01:12.472251</UT1>
      <Absolute_Orbit>+15928</Absolute_Orbit>
      <X unit="m">505046.906148</X>
      <Y unit="m">-4795582.355654</Y>
      <Z unit="m">5169143.559002</Z>
      <VX unit="m/s">-2471.024323</VX>
      <VY unit="m/s">5146.197350</VY>
      <VZ unit="m/s">5002.969777</VZ>
      <Quality>NOMINAL</Quality>
    </OSV>
    <OSV>
      <TAI>TAI=2017-03-30T23:01:59.000000</TAI>
      <UTC>UTC=2017-03-30T23:01:22.000000</UTC>
      <UT1>UT1=2017-03-30T23:01:22.472251</UT1>
      <Absolute_Orbit>+15928</Absolute_Orbit>
      <X unit="m">480346.495340</X>
      <Y unit="m">-4743834.661846</Y>
      <Z unit="m">5218880.575172</Z>
      <VX unit="m/s">-2468.997828</VX>
      <VY unit="m/s">5203.244051</VY>
      <VZ unit="m/s">4944.340199</VZ>
      <Quality>NOMINAL</Quality>
    </OSV>
    <OSV>
      <TAI>TAI=2017-03-30T23:02:09.000000</TAI>
      <UTC>UTC=2017-03-30T23:01:32.000000</UTC>
      <UT1>UT1=2017-03-30T23:01:32.472251</UT1>
      <Absolute_Orbit>+15928</Absolute_Orbit>
      <X unit="m">455668.148265</X>
      <Y unit="m">-4691519.434282</Y>
      <Z unit="m">5268028.508178</Z>
      <VX unit="m/s">-2466.611763</VX>
      <VY unit="m/s">5259.702956</VY>
      <VZ unit="m/s">4885.154257</VZ>
      <Quality>NOMINAL</Quality>
    </OSV>
    <OSV>
      <TAI>TAI=2017-03-30T23:02:19.000000</TAI>
      <UTC>UTC=2017-03-30T23:01:42.000000</UTC>
      <UT1>UT1=2017-03-30T23:01:42.472251</UT1>
      <Absolute_Orbit>+15928</Absolute_Orbit>
      <X unit="m">431015.454933</X>
      <Y unit="m">-4638642.585099</Y>
      <Z unit="m">5316581.827932</Z>
      <VX unit="m/s">-2463.867274</VX>
      <VY unit="m/s">5315.567241</VY>
      <VZ unit="m/s">4825.418675</VZ>
      <Quality>NOMINAL</Quality>
    </OSV>
    <OSV>
      <TAI>TAI=2017-03-30T23:02:29.000000</TAI>
      <UTC>UTC=2017-03-30T23:01:52.000000</UTC>
      <UT1>UT1=2017-03-30T23:01:52.472251</UT1>
      <Absolute_Orbit>+15928</Absolute_Orbit>
      <X unit="m">406391.993655</X>
      <Y unit="m">-4585210.094317</Y>
      <Z unit="m">5364535.071896</Z>
      <VX unit="m/s">-2460.765556</VX>
      <VY unit="m/s">5370.830154</VY>
      <VZ unit="m/s">4765.140239</VZ>
      <Quality>NOMINAL</Quality>
    </OSV>
    <OSV>
      <TAI>TAI=2017-03-30T23:02:39.000000</TAI>
      <UTC>UTC=2017-03-30T23:02:02.000000</UTC>
      <UT1>UT1=2017-03-30T23:02:02.472250</UT1>
      <Absolute_Orbit>+15928</Absolute_Orbit>
      <X unit="m">381801.330538</X>
      <Y unit="m">-4531228.009144</Y>
      <Z unit="m">5411882.845713</Z>
      <VX unit="m/s">-2457.307854</VX>
      <VY unit="m/s">5425.485013</VY>
      <VZ unit="m/s">4704.325793</VZ>
      <Quality>NOMINAL</Quality>
    </OSV>
    <OSV>
      <TAI>TAI=2017-03-30T23:02:49.000000</TAI>
      <UTC>UTC=2017-03-30T23:02:12.000000</UTC>
      <UT1>UT1=2017-03-30T23:02:12.472250</UT1>
      <Absolute_Orbit>+15928</Absolute_Orbit>
      <X unit="m">357247.018990</X>
      <Y unit="m">-4476702.443236</Y>
      <Z unit="m">5458619.823774</Z>
      <VX unit="m/s">-2453.495463</VX>
      <VY unit="m/s">5479.525210</VY>
      <VZ unit="m/s">4642.982244</VZ>
      <Quality>NOMINAL</Quality>
    </OSV>
    <OSV>
      <TAI>TAI=2017-03-30T23:02:59.000000</TAI>
      <UTC>UTC=2017-03-30T23:02:22.000000</UTC>
      <UT1>UT1=2017-03-30T23:02:22.472250</UT1>
      <Absolute_Orbit>+15928</Absolute_Orbit>
      <X unit="m">332732.599221</X>
      <Y unit="m">-4421639.575955</Y>
      <Z unit="m">5504740.749814</Z>
      <VX unit="m/s">-2449.329726</VX>
      <VY unit="m/s">5532.944208</VY>
      <VZ unit="m/s">4581.116553</VZ>
      <Quality>NOMINAL</Quality>
    </OSV>
    <OSV>
      <TAI>TAI=2017-03-30T23:03:09.000000</TAI>
      <UTC>UTC=2017-03-30T23:02:32.000000</UTC>
      <UT1>UT1=2017-03-30T23:02:32.472250</UT1>
      <Absolute_Orbit>+15928</Absolute_Orbit>
      <X unit="m">308261.597755</X>
      <Y unit="m">-4366045.651637</Y>
      <Z unit="m">5550240.437474</Z>
      <VX unit="m/s">-2444.812037</VX>
      <VY unit="m/s">5585.735548</VY>
      <VZ unit="m/s">4518.735739</VZ>
      <Quality>NOMINAL</Quality>
    </OSV>
    <OSV>
      <TAI>TAI=2017-03-30T23:03:19.000000</TAI>
      <UTC>UTC=2017-03-30T23:02:42.000000</UTC>
      <UT1>UT1=2017-03-30T23:02:42.472249</UT1>
      <Absolute_Orbit>+15928</Absolute_Orbit>
      <X unit="m">283837.526945</X>
      <Y unit="m">-4309926.978853</Y>
      <Z unit="m">5595113.770863</Z>
      <VX unit="m/s">-2439.943837</VX>
      <VY unit="m/s">5637.892843</VY>
      <VZ unit="m/s">4455.846878</VZ>
      <Quality>NOMINAL</Quality>
    </OSV>
    <OSV>
      <TAI>TAI=2017-03-30T23:03:29.000000</TAI>
      <UTC>UTC=2017-03-30T23:02:52.000000</UTC>
      <UT1>UT1=2017-03-30T23:02:52.472249</UT1>
      <Absolute_Orbit>+15928</Absolute_Orbit>
      <X unit="m">259463.884487</X>
      <Y unit="m">-4253289.929660</Y>
      <Z unit="m">5639355.705094</Z>
      <VX unit="m/s">-2434.726617</VX>
      <VY unit="m/s">5689.409781</VY>
      <VZ unit="m/s">4392.457099</VZ>
      <Quality>NOMINAL</Quality>
    </OSV>
    <OSV>
      <TAI>TAI=2017-03-30T23:03:39.000000</TAI>
      <UTC>UTC=2017-03-30T23:03:02.000000</UTC>
      <UT1>UT1=2017-03-30T23:03:02.472249</UT1>
      <Absolute_Orbit>+15928</Absolute_Orbit>
      <X unit="m">235144.152934</X>
      <Y unit="m">-4196140.938849</Y>
      <Z unit="m">5682961.266849</Z>
      <VX unit="m/s">-2429.161916</VX>
      <VY unit="m/s">5740.280128</VY>
      <VZ unit="m/s">4328.573587</VZ>
      <Quality>NOMINAL</Quality>
    </OSV>
    <OSV>
      <TAI>TAI=2017-03-30T23:03:49.000000</TAI>
      <UTC>UTC=2017-03-30T23:03:12.000000</UTC>
      <UT1>UT1=2017-03-30T23:03:12.472249</UT1>
      <Absolute_Orbit>+15928</Absolute_Orbit>
      <X unit="m">210881.799213</X>
      <Y unit="m">-4138486.503203</Y>
      <Z unit="m">5725925.554925</Z>
      <VX unit="m/s">-2423.251320</VX>
      <VY unit="m/s">5790.497726</VY>
      <VZ unit="m/s">4264.203578</VZ>
      <Quality>NOMINAL</Quality>
    </OSV>
    <OSV>
      <TAI>TAI=2017-03-30T23:03:59.000000</TAI>
      <UTC>UTC=2017-03-30T23:03:22.000000</UTC>
      <UT1>UT1=2017-03-30T23:03:22.472248</UT1>
      <Absolute_Orbit>+15928</Absolute_Orbit>
      <X unit="m">186680.274149</X>
      <Y unit="m">-4080333.180713</Y>
      <Z unit="m">5768243.740754</Z>
      <VX unit="m/s">-2416.996463</VX>
      <VY unit="m/s">5840.056492</VY>
      <VZ unit="m/s">4199.354361</VZ>
      <Quality>NOMINAL</Quality>
    </OSV>
    <OSV>
      <TAI>TAI=2017-03-30T23:04:09.000000</TAI>
      <UTC>UTC=2017-03-30T23:03:32.000000</UTC>
      <UT1>UT1=2017-03-30T23:03:32.472248</UT1>
      <Absolute_Orbit>+15928</Absolute_Orbit>
      <X unit="m">162543.011981</X>
      <Y unit="m">-4021687.589793</Y>
      <Z unit="m">5809911.068929</Z>
      <VX unit="m/s">-2410.399027</VX>
      <VY unit="m/s">5888.950424</VY>
      <VZ unit="m/s">4134.033277</VZ>
      <Quality>NOMINAL</Quality>
    </OSV>
    <OSV>
      <TAI>TAI=2017-03-30T23:04:19.000000</TAI>
      <UTC>UTC=2017-03-30T23:03:42.000000</UTC>
      <UT1>UT1=2017-03-30T23:03:42.472248</UT1>
      <Absolute_Orbit>+15928</Absolute_Orbit>
      <X unit="m">138473.429887</X>
      <Y unit="m">-3962556.408480</Y>
      <Z unit="m">5850922.857710</Z>
      <VX unit="m/s">-2403.460741</VX>
      <VY unit="m/s">5937.173595</VY>
      <VZ unit="m/s">4068.247717</VZ>
      <Quality>NOMINAL</Quality>
    </OSV>
    <OSV>
      <TAI>TAI=2017-03-30T23:04:29.000000</TAI>
      <UTC>UTC=2017-03-30T23:03:52.000000</UTC>
      <UT1>UT1=2017-03-30T23:03:52.472248</UT1>
      <Absolute_Orbit>+15928</Absolute_Orbit>
      <X unit="m">114474.927523</X>
      <Y unit="m">-3902946.373669</Y>
      <Z unit="m">5891274.499520</Z>
      <VX unit="m/s">-2396.183379</VX>
      <VY unit="m/s">5984.720159</VY>
      <VZ unit="m/s">4002.005121</VZ>
      <Quality>NOMINAL</Quality>
    </OSV>
    <OSV>
      <TAI>TAI=2017-03-30T23:04:39.000000</TAI>
      <UTC>UTC=2017-03-30T23:04:02.000000</UTC>
      <UT1>UT1=2017-03-30T23:04:02.472247</UT1>
      <Absolute_Orbit>+15928</Absolute_Orbit>
      <X unit="m">90550.886566</X>
      <Y unit="m">-3842864.280319</Y>
      <Z unit="m">5930961.461405</Z>
      <VX unit="m/s">-2388.568765</VX>
      <VY unit="m/s">6031.584349</VY>
      <VZ unit="m/s">3935.312979</VZ>
      <Quality>NOMINAL</Quality>
    </OSV>
    <OSV>
      <TAI>TAI=2017-03-30T23:04:49.000000</TAI>
      <UTC>UTC=2017-03-30T23:04:12.000000</UTC>
      <UT1>UT1=2017-03-30T23:04:12.472247</UT1>
      <Absolute_Orbit>+15928</Absolute_Orbit>
      <X unit="m">66704.670248</X>
      <Y unit="m">-3782316.980660</Y>
      <Z unit="m">5969979.285538</Z>
      <VX unit="m/s">-2380.618765</VX>
      <VY unit="m/s">6077.760478</VY>
      <VZ unit="m/s">3868.178827</VZ>
      <Quality>NOMINAL</Quality>
    </OSV>
    <OSV>
      <TAI>TAI=2017-03-30T23:04:59.000000</TAI>
      <UTC>UTC=2017-03-30T23:04:22.000000</UTC>
      <UT1>UT1=2017-03-30T23:04:22.472247</UT1>
      <Absolute_Orbit>+15928</Absolute_Orbit>
      <X unit="m">42939.622895</X>
      <Y unit="m">-3721311.383394</Y>
      <Z unit="m">6008323.589698</Z>
      <VX unit="m/s">-2372.335293</VX>
      <VY unit="m/s">6123.242939</VY>
      <VZ unit="m/s">3800.610251</VZ>
      <Quality>NOMINAL</Quality>
    </OSV>
    <OSV>
      <TAI>TAI=2017-03-30T23:05:09.000000</TAI>
      <UTC>UTC=2017-03-30T23:04:32.000000</UTC>
      <UT1>UT1=2017-03-30T23:04:32.472247</UT1>
      <Absolute_Orbit>+15928</Absolute_Orbit>
      <X unit="m">19259.069471</X>
      <Y unit="m">-3659854.452894</Y>
      <Z unit="m">6045990.067749</Z>
      <VX unit="m/s">-2363.720308</VX>
      <VY unit="m/s">6168.026207</VY>
      <VZ unit="m/s">3732.614881</VZ>
      <Quality>NOMINAL</Quality>
    </OSV>
    <OSV>
      <TAI>TAI=2017-03-30T23:05:19.000000</TAI>
      <UTC>UTC=2017-03-30T23:04:42.000000</UTC>
      <UT1>UT1=2017-03-30T23:04:42.472246</UT1>
      <Absolute_Orbit>+15928</Absolute_Orbit>
      <X unit="m">-4333.684872</X>
      <Y unit="m">-3597953.208379</Y>
      <Z unit="m">6082974.490086</Z>
      <VX unit="m/s">-2354.775815</VX>
      <VY unit="m/s">6212.104840</VY>
      <VZ unit="m/s">3664.200392</VZ>
      <Quality>NOMINAL</Quality>
    </OSV>
    <OSV>
      <TAI>TAI=2017-03-30T23:05:29.000000</TAI>
      <UTC>UTC=2017-03-30T23:04:52.000000</UTC>
      <UT1>UT1=2017-03-30T23:04:52.472246</UT1>
      <Absolute_Orbit>+15928</Absolute_Orbit>
      <X unit="m">-27835.355255</X>
      <Y unit="m">-3535614.723084</Y>
      <Z unit="m">6119272.704076</Z>
      <VX unit="m/s">-2345.503862</VX>
      <VY unit="m/s">6255.473475</VY>
      <VZ unit="m/s">3595.374505</VZ>
      <Quality>NOMINAL</Quality>
    </OSV>
    <OSV>
      <TAI>TAI=2017-03-30T23:05:39.000000</TAI>
      <UTC>UTC=2017-03-30T23:05:02.000000</UTC>
      <UT1>UT1=2017-03-30T23:05:02.472246</UT1>
      <Absolute_Orbit>+15928</Absolute_Orbit>
      <X unit="m">-51242.677504</X>
      <Y unit="m">-3472846.123442</Y>
      <Z unit="m">6154880.634511</Z>
      <VX unit="m/s">-2335.906542</VX>
      <VY unit="m/s">6298.126835</VY>
      <VZ unit="m/s">3526.144982</VZ>
      <Quality>NOMINAL</Quality>
    </OSV>
    <OSV>
      <TAI>TAI=2017-03-30T23:05:49.000000</TAI>
      <UTC>UTC=2017-03-30T23:05:12.000000</UTC>
      <UT1>UT1=2017-03-30T23:05:12.472246</UT1>
      <Absolute_Orbit>+15928</Absolute_Orbit>
      <X unit="m">-74552.408599</X>
      <Y unit="m">-3409654.588260</Y>
      <Z unit="m">6189794.284031</Z>
      <VX unit="m/s">-2325.985991</VX>
      <VY unit="m/s">6340.059724</VY>
      <VZ unit="m/s">3456.519630</VZ>
      <Quality>NOMINAL</Quality>
    </OSV>
    <OSV>
      <TAI>TAI=2017-03-30T23:05:59.000000</TAI>
      <UTC>UTC=2017-03-30T23:05:22.000000</UTC>
      <UT1>UT1=2017-03-30T23:05:22.472245</UT1>
      <Absolute_Orbit>+15928</Absolute_Orbit>
      <X unit="m">-97761.327100</X>
      <Y unit="m">-3346047.347889</Y>
      <Z unit="m">6224009.733553</Z>
      <VX unit="m/s">-2315.744391</VX>
      <VY unit="m/s">6381.267032</VY>
      <VZ unit="m/s">3386.506296</VZ>
      <Quality>NOMINAL</Quality>
    </OSV>
    <OSV>
      <TAI>TAI=2017-03-30T23:06:09.000000</TAI>
      <UTC>UTC=2017-03-30T23:05:32.000000</UTC>
      <UT1>UT1=2017-03-30T23:05:32.472245</UT1>
      <Absolute_Orbit>+15928</Absolute_Orbit>
      <X unit="m">-120866.233584</X>
      <Y unit="m">-3282031.683374</Y>
      <Z unit="m">6257523.142684</Z>
      <VX unit="m/s">-2305.183962</VX>
      <VY unit="m/s">6421.743730</VY>
      <VZ unit="m/s">3316.112870</VZ>
      <Quality>NOMINAL</Quality>
    </OSV>
    <OSV>
      <TAI>TAI=2017-03-30T23:06:19.000000</TAI>
      <UTC>UTC=2017-03-30T23:05:42.000000</UTC>
      <UT1>UT1=2017-03-30T23:05:42.472245</UT1>
      <Absolute_Orbit>+15928</Absolute_Orbit>
      <X unit="m">-143863.951075</X>
      <Y unit="m">-3217614.925584</Y>
      <Z unit="m">6290330.750131</Z>
      <VX unit="m/s">-2294.306972</VX>
      <VY unit="m/s">6461.484876</VY>
      <VZ unit="m/s">3245.347281</VZ>
      <Quality>NOMINAL</Quality>
    </OSV>
    <OSV>
      <TAI>TAI=2017-03-30T23:06:29.000000</TAI>
      <UTC>UTC=2017-03-30T23:05:52.000000</UTC>
      <UT1>UT1=2017-03-30T23:05:52.472245</UT1>
      <Absolute_Orbit>+15928</Absolute_Orbit>
      <X unit="m">-166751.325458</X>
      <Y unit="m">-3152804.454390</Y>
      <Z unit="m">6322428.874094</Z>
      <VX unit="m/s">-2283.115727</VX>
      <VY unit="m/s">6500.485611</VY>
      <VZ unit="m/s">3174.217498</VZ>
      <Quality>NOMINAL</Quality>
    </OSV>
    <OSV>
      <TAI>TAI=2017-03-30T23:06:39.000000</TAI>
      <UTC>UTC=2017-03-30T23:06:02.000000</UTC>
      <UT1>UT1=2017-03-30T23:06:02.472244</UT1>
      <Absolute_Orbit>+15928</Absolute_Orbit>
      <X unit="m">-189525.225895</X>
      <Y unit="m">-3087607.697809</Y>
      <Z unit="m">6353813.912643</Z>
      <VX unit="m/s">-2271.612576</VX>
      <VY unit="m/s">6538.741163</VY>
      <VZ unit="m/s">3102.731529</VZ>
      <Quality>NOMINAL</Quality>
    </OSV>
    <OSV>
      <TAI>TAI=2017-03-30T23:06:49.000000</TAI>
      <UTC>UTC=2017-03-30T23:06:12.000000</UTC>
      <UT1>UT1=2017-03-30T23:06:12.472244</UT1>
      <Absolute_Orbit>+15928</Absolute_Orbit>
      <X unit="m">-212182.545238</X>
      <Y unit="m">-3022032.131159</Y>
      <Z unit="m">6384482.344102</Z>
      <VX unit="m/s">-2259.799909</VX>
      <VY unit="m/s">6576.246847</VY>
      <VZ unit="m/s">3030.897421</VZ>
      <Quality>NOMINAL</Quality>
    </OSV>
    <OSV>
      <TAI>TAI=2017-03-30T23:06:59.000000</TAI>
      <UTC>UTC=2017-03-30T23:06:22.000000</UTC>
      <UT1>UT1=2017-03-30T23:06:22.472244</UT1>
      <Absolute_Orbit>+15928</Absolute_Orbit>
      <X unit="m">-234720.200442</X>
      <Y unit="m">-2956085.276182</Y>
      <Z unit="m">6414430.727445</Z>
      <VX unit="m/s">-2247.680157</VX>
      <VY unit="m/s">6612.998062</VY>
      <VZ unit="m/s">2958.723258</VZ>
      <Quality>NOMINAL</Quality>
    </OSV>
    <OSV>
      <TAI>TAI=2017-03-30T23:07:09.000000</TAI>
      <UTC>UTC=2017-03-30T23:06:32.000000</UTC>
      <UT1>UT1=2017-03-30T23:06:32.472244</UT1>
      <Absolute_Orbit>+15928</Absolute_Orbit>
      <X unit="m">-257135.132980</X>
      <Y unit="m">-2889774.700206</Y>
      <Z unit="m">6443655.702688</Z>
      <VX unit="m/s">-2235.255791</VX>
      <VY unit="m/s">6648.990298</VY>
      <VZ unit="m/s">2886.217160</VZ>
      <Quality>NOMINAL</Quality>
    </OSV>
    <OSV>
      <TAI>TAI=2017-03-30T23:07:19.000000</TAI>
      <UTC>UTC=2017-03-30T23:06:42.000000</UTC>
      <UT1>UT1=2017-03-30T23:06:42.472243</UT1>
      <Absolute_Orbit>+15928</Absolute_Orbit>
      <X unit="m">-279424.309241</X>
      <Y unit="m">-2823108.015238</Y>
      <Z unit="m">6472153.991230</Z>
      <VX unit="m/s">-2222.529324</VX>
      <VY unit="m/s">6684.219131</VY>
      <VZ unit="m/s">2813.387284</VZ>
      <Quality>NOMINAL</Quality>
    </OSV>
    <OSV>
      <TAI>TAI=2017-03-30T23:07:29.000000</TAI>
      <UTC>UTC=2017-03-30T23:06:52.000000</UTC>
      <UT1>UT1=2017-03-30T23:06:52.472243</UT1>
      <Absolute_Orbit>+15928</Absolute_Orbit>
      <X unit="m">-301584.720928</X>
      <Y unit="m">-2756092.877063</Y>
      <Z unit="m">6499922.396218</Z>
      <VX unit="m/s">-2209.503305</VX>
      <VY unit="m/s">6718.680226</VY>
      <VZ unit="m/s">2740.241821</VZ>
      <Quality>NOMINAL</Quality>
    </OSV>
    <OSV>
      <TAI>TAI=2017-03-30T23:07:39.000000</TAI>
      <UTC>UTC=2017-03-30T23:07:02.000000</UTC>
      <UT1>UT1=2017-03-30T23:07:02.472243</UT1>
      <Absolute_Orbit>+15928</Absolute_Orbit>
      <X unit="m">-323613.385457</X>
      <Y unit="m">-2688736.984355</Y>
      <Z unit="m">6526957.802881</Z>
      <VX unit="m/s">-2196.180327</VX>
      <VY unit="m/s">6752.369340</VY>
      <VZ unit="m/s">2666.788993</VZ>
      <Quality>NOMINAL</Quality>
    </OSV>
    <OSV>
      <TAI>TAI=2017-03-30T23:07:49.000000</TAI>
      <UTC>UTC=2017-03-30T23:07:12.000000</UTC>
      <UT1>UT1=2017-03-30T23:07:12.472243</UT1>
      <Absolute_Orbit>+15928</Absolute_Orbit>
      <X unit="m">-345507.346335</X>
      <Y unit="m">-2621048.077792</Y>
      <Z unit="m">6553257.178849</Z>
      <VX unit="m/s">-2182.563016</VX>
      <VY unit="m/s">6785.282316</VY>
      <VZ unit="m/s">2593.037058</VZ>
      <Quality>NOMINAL</Quality>
    </OSV>
    <OSV>
      <TAI>TAI=2017-03-30T23:07:59.000000</TAI>
      <UTC>UTC=2017-03-30T23:07:22.000000</UTC>
      <UT1>UT1=2017-03-30T23:07:22.472243</UT1>
      <Absolute_Orbit>+15928</Absolute_Orbit>
      <X unit="m">-367263.673550</X>
      <Y unit="m">-2553033.939148</Y>
      <Z unit="m">6578817.574451</Z>
      <VX unit="m/s">-2168.654041</VX>
      <VY unit="m/s">6817.415087</VY>
      <VZ unit="m/s">2518.994303</VZ>
      <Quality>NOMINAL</Quality>
    </OSV>
    <OSV>
      <TAI>TAI=2017-03-30T23:08:09.000000</TAI>
      <UTC>UTC=2017-03-30T23:07:32.000000</UTC>
      <UT1>UT1=2017-03-30T23:07:32.472242</UT1>
      <Absolute_Orbit>+15928</Absolute_Orbit>
      <X unit="m">-388879.463952</X>
      <Y unit="m">-2484702.390406</Y>
      <Z unit="m">6603636.123053</Z>
      <VX unit="m/s">-2154.456108</VX>
      <VY unit="m/s">6848.763678</VY>
      <VZ unit="m/s">2444.669048</VZ>
      <Quality>NOMINAL</Quality>
    </OSV>
    <OSV>
      <TAI>TAI=2017-03-30T23:08:19.000000</TAI>
      <UTC>UTC=2017-03-30T23:07:42.000000</UTC>
      <UT1>UT1=2017-03-30T23:07:42.472242</UT1>
      <Absolute_Orbit>+15928</Absolute_Orbit>
      <X unit="m">-410351.841633</X>
      <Y unit="m">-2416061.292881</Y>
      <Z unit="m">6627710.041362</Z>
      <VX unit="m/s">-2139.971958</VX>
      <VY unit="m/s">6879.324204</VY>
      <VZ unit="m/s">2370.069640</VZ>
      <Quality>NOMINAL</Quality>
    </OSV>
    <OSV>
      <TAI>TAI=2017-03-30T23:08:29.000000</TAI>
      <UTC>UTC=2017-03-30T23:07:52.000000</UTC>
      <UT1>UT1=2017-03-30T23:07:52.472242</UT1>
      <Absolute_Orbit>+15928</Absolute_Orbit>
      <X unit="m">-431677.958297</X>
      <Y unit="m">-2347118.546299</Y>
      <Z unit="m">6651036.629733</Z>
      <VX unit="m/s">-2125.204372</VX>
      <VY unit="m/s">6909.092869</VY>
      <VZ unit="m/s">2295.204458</VZ>
      <Quality>NOMINAL</Quality>
    </OSV>
    <OSV>
      <TAI>TAI=2017-03-30T23:08:39.000000</TAI>
      <UTC>UTC=2017-03-30T23:08:02.000000</UTC>
      <UT1>UT1=2017-03-30T23:08:02.472242</UT1>
      <Absolute_Orbit>+15928</Absolute_Orbit>
      <X unit="m">-452854.993639</X>
      <Y unit="m">-2277882.087872</Y>
      <Z unit="m">6673613.272447</Z>
      <VX unit="m/s">-2110.156167</VX>
      <VY unit="m/s">6938.065971</VY>
      <VZ unit="m/s">2220.081910</VZ>
      <Quality>NOMINAL</Quality>
    </OSV>
    <OSV>
      <TAI>TAI=2017-03-30T23:08:49.000000</TAI>
      <UTC>UTC=2017-03-30T23:08:12.000000</UTC>
      <UT1>UT1=2017-03-30T23:08:12.472241</UT1>
      <Absolute_Orbit>+15928</Absolute_Orbit>
      <X unit="m">-473880.155716</X>
      <Y unit="m">-2208359.891343</Y>
      <Z unit="m">6695437.438018</Z>
      <VX unit="m/s">-2094.830196</VX>
      <VY unit="m/s">6966.239897</VY>
      <VZ unit="m/s">2144.710431</VZ>
      <Quality>NOMINAL</Quality>
    </OSV>
    <OSV>
      <TAI>TAI=2017-03-30T23:08:59.000000</TAI>
      <UTC>UTC=2017-03-30T23:08:22.000000</UTC>
      <UT1>UT1=2017-03-30T23:08:22.472241</UT1>
      <Absolute_Orbit>+15928</Absolute_Orbit>
      <X unit="m">-494750.681295</X>
      <Y unit="m">-2138559.966102</Y>
      <Z unit="m">6716506.679442</Z>
      <VX unit="m/s">-2079.229348</VX>
      <VY unit="m/s">6993.611129</VY>
      <VZ unit="m/s">2069.098483</VZ>
      <Quality>NOMINAL</Quality>
    </OSV>
    <OSV>
      <TAI>TAI=2017-03-30T23:09:09.000000</TAI>
      <UTC>UTC=2017-03-30T23:08:32.000000</UTC>
      <UT1>UT1=2017-03-30T23:08:32.472241</UT1>
      <Absolute_Orbit>+15928</Absolute_Orbit>
      <X unit="m">-515463.836201</X>
      <Y unit="m">-2068490.356273</Y>
      <Z unit="m">6736818.634425</Z>
      <VX unit="m/s">-2063.356547</VX>
      <VY unit="m/s">7020.176243</VY>
      <VZ unit="m/s">1993.254556</VZ>
      <Quality>NOMINAL</Quality>
    </OSV>
    <OSV>
      <TAI>TAI=2017-03-30T23:09:19.000000</TAI>
      <UTC>UTC=2017-03-30T23:08:42.000000</UTC>
      <UT1>UT1=2017-03-30T23:08:42.472241</UT1>
      <Absolute_Orbit>+15928</Absolute_Orbit>
      <X unit="m">-536016.915667</X>
      <Y unit="m">-1998159.139772</Y>
      <Z unit="m">6756371.025671</Z>
      <VX unit="m/s">-2047.214754</VX>
      <VY unit="m/s">7045.931907</VY>
      <VZ unit="m/s">1917.187163</VZ>
      <Quality>NOMINAL</Quality>
    </OSV>
    <OSV>
      <TAI>TAI=2017-03-30T23:09:29.000000</TAI>
      <UTC>UTC=2017-03-30T23:08:52.000000</UTC>
      <UT1>UT1=2017-03-30T23:08:52.472240</UT1>
      <Absolute_Orbit>+15928</Absolute_Orbit>
      <X unit="m">-556407.244691</X>
      <Y unit="m">-1927574.427367</Y>
      <Z unit="m">6775161.661155</Z>
      <VX unit="m/s">-2030.806961</VX>
      <VY unit="m/s">7070.874885</VY>
      <VZ unit="m/s">1840.904843</VZ>
      <Quality>NOMINAL</Quality>
    </OSV>
    <OSV>
      <TAI>TAI=2017-03-30T23:09:39.000000</TAI>
      <UTC>UTC=2017-03-30T23:09:02.000000</UTC>
      <UT1>UT1=2017-03-30T23:09:02.472240</UT1>
      <Absolute_Orbit>+15928</Absolute_Orbit>
      <X unit="m">-576632.178373</X>
      <Y unit="m">-1856744.361759</Y>
      <Z unit="m">6793188.434416</Z>
      <VX unit="m/s">-2014.136196</VX>
      <VY unit="m/s">7095.002036</VY>
      <VZ unit="m/s">1764.416157</VZ>
      <Quality>NOMINAL</Quality>
    </OSV>
    <OSV>
      <TAI>TAI=2017-03-30T23:09:49.000000</TAI>
      <UTC>UTC=2017-03-30T23:09:12.000000</UTC>
      <UT1>UT1=2017-03-30T23:09:12.472240</UT1>
      <Absolute_Orbit>+15928</Absolute_Orbit>
      <X unit="m">-596689.102256</X>
      <Y unit="m">-1785677.116587</Y>
      <Z unit="m">6810449.324714</Z>
      <VX unit="m/s">-1997.205519</VX>
      <VY unit="m/s">7118.310314</VY>
      <VZ unit="m/s">1687.729686</VZ>
      <Quality>NOMINAL</Quality>
    </OSV>
    <OSV>
      <TAI>TAI=2017-03-30T23:09:59.000000</TAI>
      <UTC>UTC=2017-03-30T23:09:22.000000</UTC>
      <UT1>UT1=2017-03-30T23:09:22.472240</UT1>
      <Absolute_Orbit>+15928</Absolute_Orbit>
      <X unit="m">-616575.432673</X>
      <Y unit="m">-1714380.895410</Y>
      <Z unit="m">6826942.397252</Z>
      <VX unit="m/s">-1980.018024</VX>
      <VY unit="m/s">7140.796767</VY>
      <VZ unit="m/s">1610.854035</VZ>
      <Quality>NOMINAL</Quality>
    </OSV>
    <OSV>
      <TAI>TAI=2017-03-30T23:10:09.000000</TAI>
      <UTC>UTC=2017-03-30T23:09:32.000000</UTC>
      <UT1>UT1=2017-03-30T23:09:32.472239</UT1>
      <Absolute_Orbit>+15928</Absolute_Orbit>
      <X unit="m">-636288.617060</X>
      <Y unit="m">-1642863.930790</Y>
      <Z unit="m">6842665.803361</Z>
      <VX unit="m/s">-1962.576836</VX>
      <VY unit="m/s">7162.458538</VY>
      <VZ unit="m/s">1533.797827</VZ>
      <Quality>NOMINAL</Quality>
    </OSV>
    <OSV>
      <TAI>TAI=2017-03-30T23:10:19.000000</TAI>
      <UTC>UTC=2017-03-30T23:09:42.000000</UTC>
      <UT1>UT1=2017-03-30T23:09:42.472239</UT1>
      <Absolute_Orbit>+15928</Absolute_Orbit>
      <X unit="m">-655826.134260</X>
      <Y unit="m">-1571134.483376</Y>
      <Z unit="m">6857617.780688</Z>
      <VX unit="m/s">-1944.885112</VX>
      <VY unit="m/s">7183.292867</VY>
      <VZ unit="m/s">1456.569707</VZ>
      <Quality>NOMINAL</Quality>
    </OSV>
    <OSV>
      <TAI>TAI=2017-03-30T23:10:29.000000</TAI>
      <UTC>UTC=2017-03-30T23:09:52.000000</UTC>
      <UT1>UT1=2017-03-30T23:09:52.472239</UT1>
      <Absolute_Orbit>+15928</Absolute_Orbit>
      <X unit="m">-675185.494831</X>
      <Y unit="m">-1499200.840977</Y>
      <Z unit="m">6871796.653352</Z>
      <VX unit="m/s">-1926.946041</VX>
      <VY unit="m/s">7203.297091</VY>
      <VZ unit="m/s">1379.178335</VZ>
      <Quality>NOMINAL</Quality>
    </OSV>
    <OSV>
      <TAI>TAI=2017-03-30T23:10:39.000000</TAI>
      <UTC>UTC=2017-03-30T23:10:02.000000</UTC>
      <UT1>UT1=2017-03-30T23:10:02.472239</UT1>
      <Absolute_Orbit>+15928</Absolute_Orbit>
      <X unit="m">-694364.241374</X>
      <Y unit="m">-1427071.317563</Y>
      <Z unit="m">6885200.832174</Z>
      <VX unit="m/s">-1908.762843</VX>
      <VY unit="m/s">7222.468642</VY>
      <VZ unit="m/s">1301.632392</VZ>
      <Quality>NOMINAL</Quality>
    </OSV>
    <OSV>
      <TAI>TAI=2017-03-30T23:10:49.000000</TAI>
      <UTC>UTC=2017-03-30T23:10:12.000000</UTC>
      <UT1>UT1=2017-03-30T23:10:12.472238</UT1>
      <Absolute_Orbit>+15928</Absolute_Orbit>
      <X unit="m">-713359.948840</X>
      <Y unit="m">-1354754.252328</Y>
      <Z unit="m">6897828.814893</Z>
      <VX unit="m/s">-1890.338769</VX>
      <VY unit="m/s">7240.805048</VY>
      <VZ unit="m/s">1223.940573</VZ>
      <Quality>NOMINAL</Quality>
    </OSV>
    <OSV>
      <TAI>TAI=2017-03-30T23:10:59.000000</TAI>
      <UTC>UTC=2017-03-30T23:10:22.000000</UTC>
      <UT1>UT1=2017-03-30T23:10:22.472238</UT1>
      <Absolute_Orbit>+15928</Absolute_Orbit>
      <X unit="m">-732170.224844</X>
      <Y unit="m">-1282258.008695</Y>
      <Z unit="m">6909679.186305</Z>
      <VX unit="m/s">-1871.677101</VX>
      <VY unit="m/s">7258.303937</VY>
      <VZ unit="m/s">1146.111589</VZ>
      <Quality>NOMINAL</Quality>
    </OSV>
    <OSV>
      <TAI>TAI=2017-03-30T23:11:09.000000</TAI>
      <UTC>UTC=2017-03-30T23:10:32.000000</UTC>
      <UT1>UT1=2017-03-30T23:10:32.472238</UT1>
      <Absolute_Orbit>+15928</Absolute_Orbit>
      <X unit="m">-750792.709965</X>
      <Y unit="m">-1209590.973324</Y>
      <Z unit="m">6920750.618399</Z>
      <VX unit="m/s">-1852.781149</VX>
      <VY unit="m/s">7274.963031</VY>
      <VZ unit="m/s">1068.154166</VZ>
      <Quality>NOMINAL</Quality>
    </OSV>
    <OSV>
      <TAI>TAI=2017-03-30T23:11:19.000000</TAI>
      <UTC>UTC=2017-03-30T23:10:42.000000</UTC>
      <UT1>UT1=2017-03-30T23:10:42.472238</UT1>
      <Absolute_Orbit>+15928</Absolute_Orbit>
      <X unit="m">-769225.078050</X>
      <Y unit="m">-1136761.555123</Y>
      <Z unit="m">6931041.870492</Z>
      <VX unit="m/s">-1833.654254</VX>
      <VY unit="m/s">7290.780152</VY>
      <VZ unit="m/s">990.077044</VZ>
      <Quality>NOMINAL</Quality>
    </OSV>
    <OSV>
      <TAI>TAI=2017-03-30T23:11:29.000000</TAI>
      <UTC>UTC=2017-03-30T23:10:52.000000</UTC>
      <UT1>UT1=2017-03-30T23:10:52.472237</UT1>
      <Absolute_Orbit>+15928</Absolute_Orbit>
      <X unit="m">-787465.036496</X>
      <Y unit="m">-1063778.184285</Y>
      <Z unit="m">6940551.789350</Z>
      <VX unit="m/s">-1814.299785</VX>
      <VY unit="m/s">7305.753222</VY>
      <VZ unit="m/s">911.888974</VZ>
      <Quality>NOMINAL</Quality>
    </OSV>
    <OSV>
      <TAI>TAI=2017-03-30T23:11:39.000000</TAI>
      <UTC>UTC=2017-03-30T23:11:02.000000</UTC>
      <UT1>UT1=2017-03-30T23:11:02.472237</UT1>
      <Absolute_Orbit>+15928</Absolute_Orbit>
      <X unit="m">-805510.326539</X>
      <Y unit="m">-990649.311313</Y>
      <Z unit="m">6949279.309290</Z>
      <VX unit="m/s">-1794.721141</VX>
      <VY unit="m/s">7319.880256</VY>
      <VZ unit="m/s">833.598717</VZ>
      <Quality>NOMINAL</Quality>
    </OSV>
    <OSV>
      <TAI>TAI=2017-03-30T23:11:49.000000</TAI>
      <UTC>UTC=2017-03-30T23:11:12.000000</UTC>
      <UT1>UT1=2017-03-30T23:11:12.472237</UT1>
      <Absolute_Orbit>+15928</Absolute_Orbit>
      <X unit="m">-823358.723527</X>
      <Y unit="m">-917383.406040</Y>
      <Z unit="m">6957223.452294</Z>
      <VX unit="m/s">-1774.921746</VX>
      <VY unit="m/s">7333.159372</VY>
      <VZ unit="m/s">755.215046</VZ>
      <Quality>NOMINAL</Quality>
    </OSV>
    <OSV>
      <TAI>TAI=2017-03-30T23:11:59.000000</TAI>
      <UTC>UTC=2017-03-30T23:11:22.000000</UTC>
      <UT1>UT1=2017-03-30T23:11:22.472237</UT1>
      <Absolute_Orbit>+15928</Absolute_Orbit>
      <X unit="m">-841008.037191</X>
      <Y unit="m">-843988.956660</Y>
      <Z unit="m">6964383.328101</Z>
      <VX unit="m/s">-1754.905052</VX>
      <VY unit="m/s">7345.588784</VY>
      <VZ unit="m/s">676.746742</VZ>
      <Quality>NOMINAL</Quality>
    </OSV>
    <OSV>
      <TAI>TAI=2017-03-30T23:12:09.000000</TAI>
      <UTC>UTC=2017-03-30T23:11:32.000000</UTC>
      <UT1>UT1=2017-03-30T23:11:32.472236</UT1>
      <Absolute_Orbit>+15928</Absolute_Orbit>
      <X unit="m">-858456.111909</X>
      <Y unit="m">-770474.468747</Y>
      <Z unit="m">6970758.134297</Z>
      <VX unit="m/s">-1734.674537</VX>
      <VY unit="m/s">7357.166803</VY>
      <VZ unit="m/s">598.202594</VZ>
      <Quality>NOMINAL</Quality>
    </OSV>
    <OSV>
      <TAI>TAI=2017-03-30T23:12:19.000000</TAI>
      <UTC>UTC=2017-03-30T23:11:42.000000</UTC>
      <UT1>UT1=2017-03-30T23:11:42.472236</UT1>
      <Absolute_Orbit>+15928</Absolute_Orbit>
      <X unit="m">-875700.826970</X>
      <Y unit="m">-696848.464272</Y>
      <Z unit="m">6976347.156412</Z>
      <VX unit="m/s">-1714.233706</VX>
      <VY unit="m/s">7367.891839</VY>
      <VZ unit="m/s">519.591399</VZ>
      <Quality>NOMINAL</Quality>
    </OSV>
    <OSV>
      <TAI>TAI=2017-03-30T23:12:29.000000</TAI>
      <UTC>UTC=2017-03-30T23:11:52.000000</UTC>
      <UT1>UT1=2017-03-30T23:11:52.472236</UT1>
      <Absolute_Orbit>+15928</Absolute_Orbit>
      <X unit="m">-892740.096823</X>
      <Y unit="m">-623119.480623</Y>
      <Z unit="m">6981149.768012</Z>
      <VX unit="m/s">-1693.586087</VX>
      <VY unit="m/s">7377.762401</VY>
      <VZ unit="m/s">440.921962</VZ>
      <Quality>NOMINAL</Quality>
    </OSV>
    <OSV>
      <TAI>TAI=2017-03-30T23:12:39.000000</TAI>
      <UTC>UTC=2017-03-30T23:12:02.000000</UTC>
      <UT1>UT1=2017-03-30T23:12:02.472236</UT1>
      <Absolute_Orbit>+15928</Absolute_Orbit>
      <X unit="m">-909571.871333</X>
      <Y unit="m">-549296.069606</Y>
      <Z unit="m">6985165.430751</Z>
      <VX unit="m/s">-1672.735233</VX>
      <VY unit="m/s">7386.777095</VY>
      <VZ unit="m/s">362.203096</VZ>
      <Quality>NOMINAL</Quality>
    </OSV>
    <OSV>
      <TAI>TAI=2017-03-30T23:12:49.000000</TAI>
      <UTC>UTC=2017-03-30T23:12:12.000000</UTC>
      <UT1>UT1=2017-03-30T23:12:12.472235</UT1>
      <Absolute_Orbit>+15928</Absolute_Orbit>
      <X unit="m">-926194.136031</X>
      <Y unit="m">-475386.796441</Y>
      <Z unit="m">6988393.694423</Z>
      <VX unit="m/s">-1651.684724</VX>
      <VY unit="m/s">7394.934629</VY>
      <VZ unit="m/s">283.443615</VZ>
      <Quality>NOMINAL</Quality>
    </OSV>
    <OSV>
      <TAI>TAI=2017-03-30T23:12:59.000000</TAI>
      <UTC>UTC=2017-03-30T23:12:22.000000</UTC>
      <UT1>UT1=2017-03-30T23:12:22.472235</UT1>
      <Absolute_Orbit>+15928</Absolute_Orbit>
      <X unit="m">-942604.912348</X>
      <Y unit="m">-401400.238767</Y>
      <Z unit="m">6990834.197010</Z>
      <VX unit="m/s">-1630.438160</VX>
      <VY unit="m/s">7402.233807</VY>
      <VZ unit="m/s">204.652343</VZ>
      <Quality>NOMINAL</Quality>
    </OSV>
    <OSV>
      <TAI>TAI=2017-03-30T23:13:09.000000</TAI>
      <UTC>UTC=2017-03-30T23:12:32.000000</UTC>
      <UT1>UT1=2017-03-30T23:12:32.472235</UT1>
      <Absolute_Orbit>+15928</Absolute_Orbit>
      <X unit="m">-958802.257849</X>
      <Y unit="m">-327344.985664</Y>
      <Z unit="m">6992486.664725</Z>
      <VX unit="m/s">-1608.999165</VX>
      <VY unit="m/s">7408.673537</VY>
      <VZ unit="m/s">125.838104</VZ>
      <Quality>NOMINAL</Quality>
    </OSV>
    <OSV>
      <TAI>TAI=2017-03-30T23:13:19.000000</TAI>
      <UTC>UTC=2017-03-30T23:12:42.000000</UTC>
      <UT1>UT1=2017-03-30T23:12:42.472235</UT1>
      <Absolute_Orbit>+15928</Absolute_Orbit>
      <X unit="m">-974784.266450</X>
      <Y unit="m">-253229.636668</Y>
      <Z unit="m">6993350.912017</Z>
      <VX unit="m/s">-1587.371388</VX>
      <VY unit="m/s">7414.252824</VY>
      <VZ unit="m/s">47.009727</VZ>
      <Quality>NOMINAL</Quality>
    </OSV>
    <OSV>
      <TAI>TAI=2017-03-30T23:13:29.000000</TAI>
      <UTC>UTC=2017-03-30T23:12:52.000000</UTC>
      <UT1>UT1=2017-03-30T23:12:52.472234</UT1>
      <Absolute_Orbit>+15928</Absolute_Orbit>
      <X unit="m">-990549.068650</X>
      <Y unit="m">-179062.800757</Y>
      <Z unit="m">6993426.841619</Z>
      <VX unit="m/s">-1565.558497</VX>
      <VY unit="m/s">7418.970773</VY>
      <VZ unit="m/s">-31.823960</VZ>
      <Quality>NOMINAL</Quality>
    </OSV>
    <OSV>
      <TAI>TAI=2017-03-30T23:13:39.000000</TAI>
      <UTC>UTC=2017-03-30T23:13:02.000000</UTC>
      <UT1>UT1=2017-03-30T23:13:02.472234</UT1>
      <Absolute_Orbit>+15928</Absolute_Orbit>
      <X unit="m">-1006094.831744</X>
      <Y unit="m">-104853.095363</Y>
      <Z unit="m">6992714.444579</Z>
      <VX unit="m/s">-1543.564182</VX>
      <VY unit="m/s">7422.826593</VY>
      <VZ unit="m/s">-110.654125</VZ>
      <Quality>NOMINAL</Quality>
    </OSV>
    <OSV>
      <TAI>TAI=2017-03-30T23:13:49.000000</TAI>
      <UTC>UTC=2017-03-30T23:13:12.000000</UTC>
      <UT1>UT1=2017-03-30T23:13:12.472234</UT1>
      <Absolute_Orbit>+15928</Absolute_Orbit>
      <X unit="m">-1021419.760038</X>
      <Y unit="m">-30609.145357</Y>
      <Z unit="m">6991213.800260</Z>
      <VX unit="m/s">-1521.392157</VX>
      <VY unit="m/s">7425.819590</VY>
      <VZ unit="m/s">-189.471939</VZ>
      <Quality>NOMINAL</Quality>
    </OSV>
    <OSV>
      <TAI>TAI=2017-03-30T23:13:59.000000</TAI>
      <UTC>UTC=2017-03-30T23:13:22.000000</UTC>
      <UT1>UT1=2017-03-30T23:13:22.472234</UT1>
      <Absolute_Orbit>+15928</Absolute_Orbit>
      <X unit="m">-1036522.095057</X>
      <Y unit="m">43660.417969</Y>
      <Z unit="m">6988925.076316</Z>
      <VX unit="m/s">-1499.046152</VX>
      <VY unit="m/s">7427.949173</VY>
      <VZ unit="m/s">-268.268575</VZ>
      <Quality>NOMINAL</Quality>
    </OSV>
    <OSV>
      <TAI>TAI=2017-03-30T23:14:09.000000</TAI>
      <UTC>UTC=2017-03-30T23:13:32.000000</UTC>
      <UT1>UT1=2017-03-30T23:13:32.472233</UT1>
      <Absolute_Orbit>+15928</Absolute_Orbit>
      <X unit="m">-1051400.115754</X>
      <Y unit="m">117946.957929</Y>
      <Z unit="m">6985848.528680</Z>
      <VX unit="m/s">-1476.529920</VX>
      <VY unit="m/s">7429.214848</VY>
      <VZ unit="m/s">-347.035208</VZ>
      <Quality>NOMINAL</Quality>
    </OSV>
    <OSV>
      <TAI>TAI=2017-03-30T23:14:19.000000</TAI>
      <UTC>UTC=2017-03-30T23:13:42.000000</UTC>
      <UT1>UT1=2017-03-30T23:13:42.472233</UT1>
      <Absolute_Orbit>+15928</Absolute_Orbit>
      <X unit="m">-1066052.138701</X>
      <Y unit="m">192241.833425</Y>
      <Z unit="m">6981984.501518</Z>
      <VX unit="m/s">-1453.847232</VX>
      <VY unit="m/s">7429.616227</VY>
      <VZ unit="m/s">-425.763016</VZ>
      <Quality>NOMINAL</Quality>
    </OSV>
    <OSV>
      <TAI>TAI=2017-03-30T23:14:29.000000</TAI>
      <UTC>UTC=2017-03-30T23:13:52.000000</UTC>
      <UT1>UT1=2017-03-30T23:13:52.472233</UT1>
      <Absolute_Orbit>+15928</Absolute_Orbit>
      <X unit="m">-1080476.518272</X>
      <Y unit="m">266536.399959</Y>
      <Z unit="m">6977333.427167</Z>
      <VX unit="m/s">-1431.001878</VX>
      <VY unit="m/s">7429.153016</VY>
      <VZ unit="m/s">-504.443183</VZ>
      <Quality>NOMINAL</Quality>
    </OSV>
    <OSV>
      <TAI>TAI=2017-03-30T23:14:39.000000</TAI>
      <UTC>UTC=2017-03-30T23:14:02.000000</UTC>
      <UT1>UT1=2017-03-30T23:14:02.472233</UT1>
      <Absolute_Orbit>+15928</Absolute_Orbit>
      <X unit="m">-1094671.646831</X>
      <Y unit="m">340822.010628</Y>
      <Z unit="m">6971895.826094</Z>
      <VX unit="m/s">-1407.997665</VX>
      <VY unit="m/s">7427.825026</VY>
      <VZ unit="m/s">-583.066897</VZ>
      <Quality>NOMINAL</Quality>
    </OSV>
    <OSV>
      <TAI>TAI=2017-03-30T23:14:49.000000</TAI>
      <UTC>UTC=2017-03-30T23:14:12.000000</UTC>
      <UT1>UT1=2017-03-30T23:14:12.472232</UT1>
      <Absolute_Orbit>+15928</Absolute_Orbit>
      <X unit="m">-1108635.954907</X>
      <Y unit="m">415090.017114</Y>
      <Z unit="m">6965672.306837</Z>
      <VX unit="m/s">-1384.838418</VX>
      <VY unit="m/s">7425.632167</VY>
      <VZ unit="m/s">-661.625354</VZ>
      <Quality>NOMINAL</Quality>
    </OSV>
    <OSV>
      <TAI>TAI=2017-03-30T23:14:59.000000</TAI>
      <UTC>UTC=2017-03-30T23:14:22.000000</UTC>
      <UT1>UT1=2017-03-30T23:14:22.472232</UT1>
      <Absolute_Orbit>+15928</Absolute_Orbit>
      <X unit="m">-1122367.911359</X>
      <Y unit="m">489331.770670</Y>
      <Z unit="m">6958663.565947</Z>
      <VX unit="m/s">-1361.527981</VX>
      <VY unit="m/s">7422.574446</VY>
      <VZ unit="m/s">-740.109755</VZ>
      <Quality>NOMINAL</Quality>
    </OSV>
    <OSV>
      <TAI>TAI=2017-03-30T23:15:09.000000</TAI>
      <UTC>UTC=2017-03-30T23:14:32.000000</UTC>
      <UT1>UT1=2017-03-30T23:14:32.472232</UT1>
      <Absolute_Orbit>+15928</Absolute_Orbit>
      <X unit="m">-1135866.023550</X>
      <Y unit="m">563538.623144</Y>
      <Z unit="m">6950870.387921</Z>
      <VX unit="m/s">-1338.070210</VX>
      <VY unit="m/s">7418.651974</VY>
      <VZ unit="m/s">-818.511310</VZ>
      <Quality>NOMINAL</Quality>
    </OSV>
    <OSV>
      <TAI>TAI=2017-03-30T23:15:19.000000</TAI>
      <UTC>UTC=2017-03-30T23:14:42.000000</UTC>
      <UT1>UT1=2017-03-30T23:14:42.472232</UT1>
      <Absolute_Orbit>+15928</Absolute_Orbit>
      <X unit="m">-1149128.837515</X>
      <Y unit="m">637701.927939</Y>
      <Z unit="m">6942293.645141</Z>
      <VX unit="m/s">-1314.468982</VX>
      <VY unit="m/s">7413.864961</VY>
      <VZ unit="m/s">-896.821238</VZ>
      <Quality>NOMINAL</Quality>
    </OSV>
    <OSV>
      <TAI>TAI=2017-03-30T23:15:29.000000</TAI>
      <UTC>UTC=2017-03-30T23:14:52.000000</UTC>
      <UT1>UT1=2017-03-30T23:14:52.472231</UT1>
      <Absolute_Orbit>+15928</Absolute_Orbit>
      <X unit="m">-1162154.938088</X>
      <Y unit="m">711813.041143</Y>
      <Z unit="m">6932934.297773</Z>
      <VX unit="m/s">-1290.728185</VX>
      <VY unit="m/s">7408.213716</VY>
      <VZ unit="m/s">-975.030764</VZ>
      <Quality>NOMINAL</Quality>
    </OSV>
    <OSV>
      <TAI>TAI=2017-03-30T23:15:39.000000</TAI>
      <UTC>UTC=2017-03-30T23:15:02.000000</UTC>
      <UT1>UT1=2017-03-30T23:15:02.472231</UT1>
      <Absolute_Orbit>+15928</Absolute_Orbit>
      <X unit="m">-1174942.949103</X>
      <Y unit="m">785863.322377</Y>
      <Z unit="m">6922793.393675</Z>
      <VX unit="m/s">-1266.851724</VX>
      <VY unit="m/s">7401.698651</VY>
      <VZ unit="m/s">-1053.131125</VZ>
      <Quality>NOMINAL</Quality>
    </OSV>
    <OSV>
      <TAI>TAI=2017-03-30T23:15:49.000000</TAI>
      <UTC>UTC=2017-03-30T23:15:12.000000</UTC>
      <UT1>UT1=2017-03-30T23:15:12.472231</UT1>
      <Absolute_Orbit>+15928</Absolute_Orbit>
      <X unit="m">-1187491.533514</X>
      <Y unit="m">859844.135924</Y>
      <Z unit="m">6911872.068283</Z>
      <VX unit="m/s">-1242.843518</VX>
      <VY unit="m/s">7394.320277</VY>
      <VZ unit="m/s">-1131.113571</VZ>
      <Quality>NOMINAL</Quality>
    </OSV>
    <OSV>
      <TAI>TAI=2017-03-30T23:15:59.000000</TAI>
      <UTC>UTC=2017-03-30T23:15:22.000000</UTC>
      <UT1>UT1=2017-03-30T23:15:22.472231</UT1>
      <Absolute_Orbit>+15928</Absolute_Orbit>
      <X unit="m">-1199799.393534</X>
      <Y unit="m">933746.851692</Y>
      <Z unit="m">6900171.544489</Z>
      <VX unit="m/s">-1218.707501</VX>
      <VY unit="m/s">7386.079206</VY>
      <VZ unit="m/s">-1208.969359</VZ>
      <Quality>NOMINAL</Quality>
    </OSV>
    <OSV>
      <TAI>TAI=2017-03-30T23:16:09.000000</TAI>
      <UTC>UTC=2017-03-30T23:15:32.000000</UTC>
      <UT1>UT1=2017-03-30T23:15:32.472230</UT1>
      <Absolute_Orbit>+15928</Absolute_Orbit>
      <X unit="m">-1211865.270774</X>
      <Y unit="m">1007562.846216</Y>
      <Z unit="m">6887693.132489</Z>
      <VX unit="m/s">-1194.447619</VX>
      <VY unit="m/s">7376.976151</VY>
      <VZ unit="m/s">-1286.689764</VZ>
      <Quality>NOMINAL</Quality>
    </OSV>
    <OSV>
      <TAI>TAI=2017-03-30T23:16:19.000000</TAI>
      <UTC>UTC=2017-03-30T23:15:42.000000</UTC>
      <UT1>UT1=2017-03-30T23:15:42.472230</UT1>
      <Absolute_Orbit>+15928</Absolute_Orbit>
      <X unit="m">-1223687.946371</X>
      <Y unit="m">1081283.503665</Y>
      <Z unit="m">6874438.229667</Z>
      <VX unit="m/s">-1170.067831</VX>
      <VY unit="m/s">7367.011928</VY>
      <VZ unit="m/s">-1364.266073</VZ>
      <Quality>NOMINAL</Quality>
    </OSV>
    <OSV>
      <TAI>TAI=2017-03-30T23:16:29.000000</TAI>
      <UTC>UTC=2017-03-30T23:15:52.000000</UTC>
      <UT1>UT1=2017-03-30T23:15:52.472230</UT1>
      <Absolute_Orbit>+15928</Absolute_Orbit>
      <X unit="m">-1235266.241110</X>
      <Y unit="m">1154900.216842</Y>
      <Z unit="m">6860408.320470</Z>
      <VX unit="m/s">-1145.572108</VX>
      <VY unit="m/s">7356.187451</VY>
      <VZ unit="m/s">-1441.689586</VZ>
      <Quality>NOMINAL</Quality>
    </OSV>
    <OSV>
      <TAI>TAI=2017-03-30T23:16:39.000000</TAI>
      <UTC>UTC=2017-03-30T23:16:02.000000</UTC>
      <UT1>UT1=2017-03-30T23:16:02.472230</UT1>
      <Absolute_Orbit>+15928</Absolute_Orbit>
      <X unit="m">-1246599.015541</X>
      <Y unit="m">1228404.388176</Y>
      <Z unit="m">6845604.976267</Z>
      <VX unit="m/s">-1120.964434</VX>
      <VY unit="m/s">7344.503737</VY>
      <VZ unit="m/s">-1518.951623</VZ>
      <Quality>NOMINAL</Quality>
    </OSV>
    <OSV>
      <TAI>TAI=2017-03-30T23:16:49.000000</TAI>
      <UTC>UTC=2017-03-30T23:16:12.000000</UTC>
      <UT1>UT1=2017-03-30T23:16:12.472230</UT1>
      <Absolute_Orbit>+15928</Absolute_Orbit>
      <X unit="m">-1257685.170099</X>
      <Y unit="m">1301787.430764</Y>
      <Z unit="m">6830029.855163</Z>
      <VX unit="m/s">-1096.248803</VX>
      <VY unit="m/s">7331.961902</VY>
      <VZ unit="m/s">-1596.043519</VZ>
      <Quality>NOMINAL</Quality>
    </OSV>
    <OSV>
      <TAI>TAI=2017-03-30T23:16:59.000000</TAI>
      <UTC>UTC=2017-03-30T23:16:22.000000</UTC>
      <UT1>UT1=2017-03-30T23:16:22.472229</UT1>
      <Absolute_Orbit>+15928</Absolute_Orbit>
      <X unit="m">-1268523.645225</X>
      <Y unit="m">1375040.769410</Y>
      <Z unit="m">6813684.701837</Z>
      <VX unit="m/s">-1071.429218</VX>
      <VY unit="m/s">7318.563164</VY>
      <VZ unit="m/s">-1672.956628</VZ>
      <Quality>NOMINAL</Quality>
    </OSV>
    <OSV>
      <TAI>TAI=2017-03-30T23:17:09.000000</TAI>
      <UTC>UTC=2017-03-30T23:16:32.000000</UTC>
      <UT1>UT1=2017-03-30T23:16:32.472229</UT1>
      <Absolute_Orbit>+15928</Absolute_Orbit>
      <X unit="m">-1279113.421450</X>
      <Y unit="m">1448155.841605</Y>
      <Z unit="m">6796571.347338</Z>
      <VX unit="m/s">-1046.509693</VX>
      <VY unit="m/s">7304.308841</VY>
      <VZ unit="m/s">-1749.682323</VZ>
      <Quality>NOMINAL</Quality>
    </OSV>
    <OSV>
      <TAI>TAI=2017-03-30T23:17:19.000000</TAI>
      <UTC>UTC=2017-03-30T23:16:42.000000</UTC>
      <UT1>UT1=2017-03-30T23:16:42.472229</UT1>
      <Absolute_Orbit>+15928</Absolute_Orbit>
      <X unit="m">-1289453.519492</X>
      <Y unit="m">1521124.098518</Y>
      <Z unit="m">6778691.708864</Z>
      <VX unit="m/s">-1021.494252</VX>
      <VY unit="m/s">7289.200350</VY>
      <VZ unit="m/s">-1826.211996</VZ>
      <Quality>NOMINAL</Quality>
    </OSV>
    <OSV>
      <TAI>TAI=2017-03-30T23:17:29.000000</TAI>
      <UTC>UTC=2017-03-30T23:16:52.000000</UTC>
      <UT1>UT1=2017-03-30T23:16:52.472229</UT1>
      <Absolute_Orbit>+15928</Absolute_Orbit>
      <X unit="m">-1299543.000340</X>
      <Y unit="m">1593937.005988</Y>
      <Z unit="m">6760047.789548</Z>
      <VX unit="m/s">-996.386925</VX>
      <VY unit="m/s">7273.239211</VY>
      <VZ unit="m/s">-1902.537063</VZ>
      <Quality>NOMINAL</Quality>
    </OSV>
    <OSV>
      <TAI>TAI=2017-03-30T23:17:39.000000</TAI>
      <UTC>UTC=2017-03-30T23:17:02.000000</UTC>
      <UT1>UT1=2017-03-30T23:17:02.472228</UT1>
      <Absolute_Orbit>+15928</Absolute_Orbit>
      <X unit="m">-1309380.965331</X>
      <Y unit="m">1666586.045526</Y>
      <Z unit="m">6740641.678272</Z>
      <VX unit="m/s">-971.191751</VX>
      <VY unit="m/s">7256.427039</VY>
      <VZ unit="m/s">-1978.648958</VZ>
      <Quality>NOMINAL</Quality>
    </OSV>
    <OSV>
      <TAI>TAI=2017-03-30T23:17:49.000000</TAI>
      <UTC>UTC=2017-03-30T23:17:12.000000</UTC>
      <UT1>UT1=2017-03-30T23:17:12.472228</UT1>
      <Absolute_Orbit>+15928</Absolute_Orbit>
      <X unit="m">-1318966.556220</X>
      <Y unit="m">1739062.715298</Y>
      <Z unit="m">6720475.549483</Z>
      <VX unit="m/s">-945.912778</VX>
      <VY unit="m/s">7238.765553</VY>
      <VZ unit="m/s">-2054.539141</VZ>
      <Quality>NOMINAL</Quality>
    </OSV>
    <OSV>
      <TAI>TAI=2017-03-30T23:17:59.000000</TAI>
      <UTC>UTC=2017-03-30T23:17:22.000000</UTC>
      <UT1>UT1=2017-03-30T23:17:22.472228</UT1>
      <Absolute_Orbit>+15928</Absolute_Orbit>
      <X unit="m">-1328298.955256</X>
      <Y unit="m">1811358.531127</Y>
      <Z unit="m">6699551.662934</Z>
      <VX unit="m/s">-920.554057</VX>
      <VY unit="m/s">7220.256567</VY>
      <VZ unit="m/s">-2130.199092</VZ>
      <Quality>NOMINAL</Quality>
    </OSV>
    <OSV>
      <TAI>TAI=2017-03-30T23:18:09.000000</TAI>
      <UTC>UTC=2017-03-30T23:17:32.000000</UTC>
      <UT1>UT1=2017-03-30T23:17:32.472228</UT1>
      <Absolute_Orbit>+15928</Absolute_Orbit>
      <X unit="m">-1337377.385252</X>
      <Y unit="m">1883465.027516</Y>
      <Z unit="m">6677872.363448</Z>
      <VX unit="m/s">-895.119648</VX>
      <VY unit="m/s">7200.901996</VY>
      <VZ unit="m/s">-2205.620318</VZ>
      <Quality>NOMINAL</Quality>
    </OSV>
    <OSV>
      <TAI>TAI=2017-03-30T23:18:19.000000</TAI>
      <UTC>UTC=2017-03-30T23:17:42.000000</UTC>
      <UT1>UT1=2017-03-30T23:17:42.472227</UT1>
      <Absolute_Orbit>+15928</Absolute_Orbit>
      <X unit="m">-1346201.109645</X>
      <Y unit="m">1955373.758634</Y>
      <Z unit="m">6655440.080666</Z>
      <VX unit="m/s">-869.613616</VX>
      <VY unit="m/s">7180.703856</VY>
      <VZ unit="m/s">-2280.794346</VZ>
      <Quality>NOMINAL</Quality>
    </OSV>
    <OSV>
      <TAI>TAI=2017-03-30T23:18:29.000000</TAI>
      <UTC>UTC=2017-03-30T23:17:52.000000</UTC>
      <UT1>UT1=2017-03-30T23:17:52.472227</UT1>
      <Absolute_Orbit>+15928</Absolute_Orbit>
      <X unit="m">-1354769.432555</X>
      <Y unit="m">2027076.299295</Y>
      <Z unit="m">6632257.328807</Z>
      <VX unit="m/s">-844.040031</VX>
      <VY unit="m/s">7159.664260</VY>
      <VZ unit="m/s">-2355.712733</VZ>
      <Quality>NOMINAL</Quality>
    </OSV>
    <OSV>
      <TAI>TAI=2017-03-30T23:18:39.000000</TAI>
      <UTC>UTC=2017-03-30T23:18:02.000000</UTC>
      <UT1>UT1=2017-03-30T23:18:02.472227</UT1>
      <Absolute_Orbit>+15928</Absolute_Orbit>
      <X unit="m">-1363081.698833</X>
      <Y unit="m">2098564.245920</Y>
      <Z unit="m">6608326.706380</Z>
      <VX unit="m/s">-818.402970</VX>
      <VY unit="m/s">7137.785421</VY>
      <VZ unit="m/s">-2430.367059</VZ>
      <Quality>NOMINAL</Quality>
    </OSV>
    <OSV>
      <TAI>TAI=2017-03-30T23:18:49.000000</TAI>
      <UTC>UTC=2017-03-30T23:18:12.000000</UTC>
      <UT1>UT1=2017-03-30T23:18:12.472227</UT1>
      <Absolute_Orbit>+15928</Absolute_Orbit>
      <X unit="m">-1371137.294109</X>
      <Y unit="m">2169829.217557</Y>
      <Z unit="m">6583650.895942</Z>
      <VX unit="m/s">-792.706511</VX>
      <VY unit="m/s">7115.069653</VY>
      <VZ unit="m/s">-2504.748934</VZ>
      <Quality>NOMINAL</Quality>
    </OSV>
    <OSV>
      <TAI>TAI=2017-03-30T23:18:59.000000</TAI>
      <UTC>UTC=2017-03-30T23:18:22.000000</UTC>
      <UT1>UT1=2017-03-30T23:18:22.472226</UT1>
      <Absolute_Orbit>+15928</Absolute_Orbit>
      <X unit="m">-1378935.644830</X>
      <Y unit="m">2240862.856873</Y>
      <Z unit="m">6558232.663833</Z>
      <VX unit="m/s">-766.954739</VX>
      <VY unit="m/s">7091.519368</VY>
      <VZ unit="m/s">-2578.849996</VZ>
      <Quality>NOMINAL</Quality>
    </OSV>
    <OSV>
      <TAI>TAI=2017-03-30T23:19:09.000000</TAI>
      <UTC>UTC=2017-03-30T23:18:32.000000</UTC>
      <UT1>UT1=2017-03-30T23:18:32.472226</UT1>
      <Absolute_Orbit>+15928</Absolute_Orbit>
      <X unit="m">-1386476.218296</X>
      <Y unit="m">2311656.831152</Y>
      <Z unit="m">6532074.859885</Z>
      <VX unit="m/s">-741.151740</VX>
      <VY unit="m/s">7067.137077</VY>
      <VZ unit="m/s">-2652.661912</VZ>
      <Quality>NOMINAL</Quality>
    </OSV>
    <OSV>
      <TAI>TAI=2017-03-30T23:19:19.000000</TAI>
      <UTC>UTC=2017-03-30T23:18:42.000000</UTC>
      <UT1>UT1=2017-03-30T23:18:42.472226</UT1>
      <Absolute_Orbit>+15928</Absolute_Orbit>
      <X unit="m">-1393758.522690</X>
      <Y unit="m">2382202.833291</Y>
      <Z unit="m">6505180.417103</Z>
      <VX unit="m/s">-715.301604</VX>
      <VY unit="m/s">7041.925391</VY>
      <VZ unit="m/s">-2726.176382</VZ>
      <Quality>NOMINAL</Quality>
    </OSV>
    <OSV>
      <TAI>TAI=2017-03-30T23:19:29.000000</TAI>
      <UTC>UTC=2017-03-30T23:18:52.000000</UTC>
      <UT1>UT1=2017-03-30T23:18:52.472226</UT1>
      <Absolute_Orbit>+15928</Absolute_Orbit>
      <X unit="m">-1400782.107099</X>
      <Y unit="m">2452492.582819</Y>
      <Z unit="m">6477552.351353</Z>
      <VX unit="m/s">-689.408424</VX>
      <VY unit="m/s">7015.887019</VY>
      <VZ unit="m/s">-2799.385136</VZ>
      <Quality>NOMINAL</Quality>
    </OSV>
    <OSV>
      <TAI>TAI=2017-03-30T23:19:39.000000</TAI>
      <UTC>UTC=2017-03-30T23:19:02.000000</UTC>
      <UT1>UT1=2017-03-30T23:19:02.472225</UT1>
      <Absolute_Orbit>+15928</Absolute_Orbit>
      <X unit="m">-1407546.561536</X>
      <Y unit="m">2522517.826847</Y>
      <Z unit="m">6449193.761025</Z>
      <VX unit="m/s">-663.476292</VX>
      <VY unit="m/s">6989.024767</VY>
      <VZ unit="m/s">-2872.279937</VZ>
      <Quality>NOMINAL</Quality>
    </OSV>
    <OSV>
      <TAI>TAI=2017-03-30T23:19:49.000000</TAI>
      <UTC>UTC=2017-03-30T23:19:12.000000</UTC>
      <UT1>UT1=2017-03-30T23:19:12.472225</UT1>
      <Absolute_Orbit>+15928</Absolute_Orbit>
      <X unit="m">-1414051.516948</X>
      <Y unit="m">2592270.341048</Y>
      <Z unit="m">6420107.826678</Z>
      <VX unit="m/s">-637.509302</VX>
      <VY unit="m/s">6961.341541</VY>
      <VZ unit="m/s">-2944.852582</VZ>
      <Quality>NOMINAL</Quality>
    </OSV>
    <OSV>
      <TAI>TAI=2017-03-30T23:19:59.000000</TAI>
      <UTC>UTC=2017-03-30T23:19:22.000000</UTC>
      <UT1>UT1=2017-03-30T23:19:22.472225</UT1>
      <Absolute_Orbit>+15928</Absolute_Orbit>
      <X unit="m">-1420296.645226</X>
      <Y unit="m">2661741.930627</Y>
      <Z unit="m">6390297.810702</Z>
      <VX unit="m/s">-611.511547</VX>
      <VY unit="m/s">6932.840343</VY>
      <VZ unit="m/s">-3017.094906</VZ>
      <Quality>NOMINAL</Quality>
    </OSV>
    <OSV>
      <TAI>TAI=2017-03-30T23:20:09.000000</TAI>
      <UTC>UTC=2017-03-30T23:19:32.000000</UTC>
      <UT1>UT1=2017-03-30T23:19:32.472225</UT1>
      <Absolute_Orbit>+15928</Absolute_Orbit>
      <X unit="m">-1426281.659188</X>
      <Y unit="m">2730924.431288</Y>
      <Z unit="m">6359767.056985</Z>
      <VX unit="m/s">-585.487121</VX>
      <VY unit="m/s">6903.524274</VY>
      <VZ unit="m/s">-3088.998774</VZ>
      <Quality>NOMINAL</Quality>
    </OSV>
    <OSV>
      <TAI>TAI=2017-03-30T23:20:19.000000</TAI>
      <UTC>UTC=2017-03-30T23:19:42.000000</UTC>
      <UT1>UT1=2017-03-30T23:19:42.472224</UT1>
      <Absolute_Orbit>+15928</Absolute_Orbit>
      <X unit="m">-1432006.312577</X>
      <Y unit="m">2799809.710177</Y>
      <Z unit="m">6328518.990568</Z>
      <VX unit="m/s">-559.440114</VX>
      <VY unit="m/s">6873.396527</VY>
      <VZ unit="m/s">-3160.556094</VZ>
      <Quality>NOMINAL</Quality>
    </OSV>
    <OSV>
      <TAI>TAI=2017-03-30T23:20:29.000000</TAI>
      <UTC>UTC=2017-03-30T23:19:52.000000</UTC>
      <UT1>UT1=2017-03-30T23:19:52.472224</UT1>
      <Absolute_Orbit>+15928</Absolute_Orbit>
      <X unit="m">-1437470.400032</X>
      <Y unit="m">2868389.666878</Y>
      <Z unit="m">6296557.117262</Z>
      <VX unit="m/s">-533.374615</VX>
      <VY unit="m/s">6842.460396</VY>
      <VZ unit="m/s">-3231.758806</VZ>
      <Quality>NOMINAL</Quality>
    </OSV>
    <OSV>
      <TAI>TAI=2017-03-30T23:20:39.000000</TAI>
      <UTC>UTC=2017-03-30T23:20:02.000000</UTC>
      <UT1>UT1=2017-03-30T23:20:02.472224</UT1>
      <Absolute_Orbit>+15928</Absolute_Orbit>
      <X unit="m">-1442673.757067</X>
      <Y unit="m">2936656.234395</Y>
      <Z unit="m">6263885.023284</Z>
      <VX unit="m/s">-507.294710</VX>
      <VY unit="m/s">6810.719268</VY>
      <VZ unit="m/s">-3302.598892</VZ>
      <Quality>NOMINAL</Quality>
    </OSV>
    <OSV>
      <TAI>TAI=2017-03-30T23:20:49.000000</TAI>
      <UTC>UTC=2017-03-30T23:20:12.000000</UTC>
      <UT1>UT1=2017-03-30T23:20:12.472224</UT1>
      <Absolute_Orbit>+15928</Absolute_Orbit>
      <X unit="m">-1447616.260033</X>
      <Y unit="m">3004601.380097</Y>
      <Z unit="m">6230506.374863</Z>
      <VX unit="m/s">-481.204481</VX>
      <VY unit="m/s">6778.176626</VY>
      <VZ unit="m/s">-3373.068369</VZ>
      <Quality>NOMINAL</Quality>
    </OSV>
    <OSV>
      <TAI>TAI=2017-03-30T23:20:59.000000</TAI>
      <UTC>UTC=2017-03-30T23:20:22.000000</UTC>
      <UT1>UT1=2017-03-30T23:20:22.472223</UT1>
      <Absolute_Orbit>+15928</Absolute_Orbit>
      <X unit="m">-1452297.826083</X>
      <Y unit="m">3072217.106664</Y>
      <Z unit="m">6196424.917840</Z>
      <VX unit="m/s">-455.108006</VX>
      <VY unit="m/s">6744.836047</VY>
      <VZ unit="m/s">-3443.159297</VZ>
      <Quality>NOMINAL</Quality>
    </OSV>
    <OSV>
      <TAI>TAI=2017-03-30T23:21:09.000000</TAI>
      <UTC>UTC=2017-03-30T23:20:32.000000</UTC>
      <UT1>UT1=2017-03-30T23:20:32.472223</UT1>
      <Absolute_Orbit>+15928</Absolute_Orbit>
      <X unit="m">-1456718.413123</X>
      <Y unit="m">3139495.453020</Y>
      <Z unit="m">6161644.477246</Z>
      <VX unit="m/s">-429.009358</VX>
      <VY unit="m/s">6710.701204</VY>
      <VZ unit="m/s">-3512.863773</VZ>
      <Quality>NOMINAL</Quality>
    </OSV>
    <OSV>
      <TAI>TAI=2017-03-30T23:21:19.000000</TAI>
      <UTC>UTC=2017-03-30T23:20:42.000000</UTC>
      <UT1>UT1=2017-03-30T23:20:42.472223</UT1>
      <Absolute_Orbit>+15928</Absolute_Orbit>
      <X unit="m">-1460878.019769</X>
      <Y unit="m">3206428.495289</Y>
      <Z unit="m">6126168.956927</Z>
      <VX unit="m/s">-402.912605</VX>
      <VY unit="m/s">6675.775864</VY>
      <VZ unit="m/s">-3582.173936</VZ>
      <Quality>NOMINAL</Quality>
    </OSV>
    <OSV>
      <TAI>TAI=2017-03-30T23:21:29.000000</TAI>
      <UTC>UTC=2017-03-30T23:20:52.000000</UTC>
      <UT1>UT1=2017-03-30T23:20:52.472223</UT1>
      <Absolute_Orbit>+15928</Absolute_Orbit>
      <X unit="m">-1464776.685291</X>
      <Y unit="m">3273008.347722</Y>
      <Z unit="m">6090002.339142</Z>
      <VX unit="m/s">-376.821810</VX>
      <VY unit="m/s">6640.063887</VY>
      <VZ unit="m/s">-3651.081967</VZ>
      <Quality>NOMINAL</Quality>
    </OSV>
    <OSV>
      <TAI>TAI=2017-03-30T23:21:39.000000</TAI>
      <UTC>UTC=2017-03-30T23:21:02.000000</UTC>
      <UT1>UT1=2017-03-30T23:21:02.472222</UT1>
      <Absolute_Orbit>+15928</Absolute_Orbit>
      <X unit="m">-1468414.489556</X>
      <Y unit="m">3339227.163644</Y>
      <Z unit="m">6053148.684147</Z>
      <VX unit="m/s">-350.741029</VX>
      <VY unit="m/s">6603.569228</VY>
      <VZ unit="m/s">-3719.580086</VZ>
      <Quality>NOMINAL</Quality>
    </OSV>
    <OSV>
      <TAI>TAI=2017-03-30T23:21:49.000000</TAI>
      <UTC>UTC=2017-03-30T23:21:12.000000</UTC>
      <UT1>UT1=2017-03-30T23:21:12.472222</UT1>
      <Absolute_Orbit>+15928</Absolute_Orbit>
      <X unit="m">-1471791.552967</X>
      <Y unit="m">3405077.136407</Y>
      <Z unit="m">6015612.129765</Z>
      <VX unit="m/s">-324.674313</VX>
      <VY unit="m/s">6566.295938</VY>
      <VZ unit="m/s">-3787.660559</VZ>
      <Quality>NOMINAL</Quality>
    </OSV>
    <OSV>
      <TAI>TAI=2017-03-30T23:21:59.000000</TAI>
      <UTC>UTC=2017-03-30T23:21:22.000000</UTC>
      <UT1>UT1=2017-03-30T23:21:22.472222</UT1>
      <Absolute_Orbit>+15928</Absolute_Orbit>
      <X unit="m">-1474908.036397</X>
      <Y unit="m">3470550.500332</Y>
      <Z unit="m">5977396.890958</Z>
      <VX unit="m/s">-298.625705</VX>
      <VY unit="m/s">6528.248159</VY>
      <VZ unit="m/s">-3855.315694</VZ>
      <Quality>NOMINAL</Quality>
    </OSV>
    <OSV>
      <TAI>TAI=2017-03-30T23:22:09.000000</TAI>
      <UTC>UTC=2017-03-30T23:21:32.000000</UTC>
      <UT1>UT1=2017-03-30T23:21:32.472222</UT1>
      <Absolute_Orbit>+15928</Absolute_Orbit>
      <X unit="m">-1477764.141114</X>
      <Y unit="m">3535639.531646</Y>
      <Z unit="m">5938507.259380</Z>
      <VX unit="m/s">-272.599241</VX>
      <VY unit="m/s">6489.430129</VY>
      <VZ unit="m/s">-3922.537843</VZ>
      <Quality>NOMINAL</Quality>
    </OSV>
    <OSV>
      <TAI>TAI=2017-03-30T23:22:19.000000</TAI>
      <UTC>UTC=2017-03-30T23:21:42.000000</UTC>
      <UT1>UT1=2017-03-30T23:21:42.472221</UT1>
      <Absolute_Orbit>+15928</Absolute_Orbit>
      <X unit="m">-1480360.108707</X>
      <Y unit="m">3600336.549425</Y>
      <Z unit="m">5898947.602925</Z>
      <VX unit="m/s">-246.598950</VX>
      <VY unit="m/s">6449.846180</VY>
      <VZ unit="m/s">-3989.319407</VZ>
      <Quality>NOMINAL</Quality>
    </OSV>
    <OSV>
      <TAI>TAI=2017-03-30T23:22:29.000000</TAI>
      <UTC>UTC=2017-03-30T23:21:52.000000</UTC>
      <UT1>UT1=2017-03-30T23:21:52.472221</UT1>
      <Absolute_Orbit>+15928</Absolute_Orbit>
      <X unit="m">-1482696.221004</X>
      <Y unit="m">3664633.916525</Y>
      <Z unit="m">5858722.365256</Z>
      <VX unit="m/s">-220.628851</VX>
      <VY unit="m/s">6409.500736</VY>
      <VZ unit="m/s">-4055.652831</VZ>
      <Quality>NOMINAL</Quality>
    </OSV>
    <OSV>
      <TAI>TAI=2017-03-30T23:22:39.000000</TAI>
      <UTC>UTC=2017-03-30T23:22:02.000000</UTC>
      <UT1>UT1=2017-03-30T23:22:02.472221</UT1>
      <Absolute_Orbit>+15928</Absolute_Orbit>
      <X unit="m">-1484772.799982</X>
      <Y unit="m">3728524.040511</Y>
      <Z unit="m">5817836.065327</Z>
      <VX unit="m/s">-194.692955</VX>
      <VY unit="m/s">6368.398316</VY>
      <VZ unit="m/s">-4121.530612</VZ>
      <Quality>NOMINAL</Quality>
    </OSV>
    <OSV>
      <TAI>TAI=2017-03-30T23:22:49.000000</TAI>
      <UTC>UTC=2017-03-30T23:22:12.000000</UTC>
      <UT1>UT1=2017-03-30T23:22:12.472221</UT1>
      <Absolute_Orbit>+15928</Absolute_Orbit>
      <X unit="m">-1486590.207681</X>
      <Y unit="m">3791999.374589</Y>
      <Z unit="m">5776293.296894</Z>
      <VX unit="m/s">-168.795262</VX>
      <VY unit="m/s">6326.543530</VY>
      <VZ unit="m/s">-4186.945293</VZ>
      <Quality>NOMINAL</Quality>
    </OSV>
    <OSV>
      <TAI>TAI=2017-03-30T23:22:59.000000</TAI>
      <UTC>UTC=2017-03-30T23:22:22.000000</UTC>
      <UT1>UT1=2017-03-30T23:22:22.472220</UT1>
      <Absolute_Orbit>+15928</Absolute_Orbit>
      <X unit="m">-1488148.846098</X>
      <Y unit="m">3855052.418513</Y>
      <Z unit="m">5734098.728010</Z>
      <VX unit="m/s">-142.939763</VX>
      <VY unit="m/s">6283.941077</VY>
      <VZ unit="m/s">-4251.889471</VZ>
      <Quality>NOMINAL</Quality>
    </OSV>
    <OSV>
      <TAI>TAI=2017-03-30T23:23:09.000000</TAI>
      <UTC>UTC=2017-03-30T23:22:32.000000</UTC>
      <UT1>UT1=2017-03-30T23:22:32.472220</UT1>
      <Absolute_Orbit>+15928</Absolute_Orbit>
      <X unit="m">-1489449.157084</X>
      <Y unit="m">3917675.719508</Y>
      <Z unit="m">5691257.100518</Z>
      <VX unit="m/s">-117.130438</VX>
      <VY unit="m/s">6240.595751</VY>
      <VZ unit="m/s">-4316.355792</VZ>
      <Quality>NOMINAL</Quality>
    </OSV>
    <OSV>
      <TAI>TAI=2017-03-30T23:23:19.000000</TAI>
      <UTC>UTC=2017-03-30T23:22:42.000000</UTC>
      <UT1>UT1=2017-03-30T23:22:42.472220</UT1>
      <Absolute_Orbit>+15928</Absolute_Orbit>
      <X unit="m">-1490491.622228</X>
      <Y unit="m">3979861.873169</Y>
      <Z unit="m">5647773.229529</Z>
      <VX unit="m/s">-91.371255</VX>
      <VY unit="m/s">6196.512434</VY>
      <VZ unit="m/s">-4380.336957</VZ>
      <Quality>NOMINAL</Quality>
    </OSV>
    <OSV>
      <TAI>TAI=2017-03-30T23:23:29.000000</TAI>
      <UTC>UTC=2017-03-30T23:22:52.000000</UTC>
      <UT1>UT1=2017-03-30T23:22:52.472220</UT1>
      <Absolute_Orbit>+15928</Absolute_Orbit>
      <X unit="m">-1491276.762742</X>
      <Y unit="m">4041603.524358</Y>
      <Z unit="m">5603652.002900</Z>
      <VX unit="m/s">-65.666170</VX>
      <VY unit="m/s">6151.696095</VY>
      <VZ unit="m/s">-4443.825717</VZ>
      <Quality>NOMINAL</Quality>
    </OSV>
    <OSV>
      <TAI>TAI=2017-03-30T23:23:39.000000</TAI>
      <UTC>UTC=2017-03-30T23:23:02.000000</UTC>
      <UT1>UT1=2017-03-30T23:23:02.472219</UT1>
      <Absolute_Orbit>+15928</Absolute_Orbit>
      <X unit="m">-1491805.139336</X>
      <Y unit="m">4102893.368098</Y>
      <Z unit="m">5558898.380700</Z>
      <VX unit="m/s">-40.019126</VX>
      <VY unit="m/s">6106.151796</VY>
      <VZ unit="m/s">-4506.814879</VZ>
      <Quality>NOMINAL</Quality>
    </OSV>
    <OSV>
      <TAI>TAI=2017-03-30T23:23:49.000000</TAI>
      <UTC>UTC=2017-03-30T23:23:12.000000</UTC>
      <UT1>UT1=2017-03-30T23:23:12.472219</UT1>
      <Absolute_Orbit>+15928</Absolute_Orbit>
      <X unit="m">-1492077.352088</X>
      <Y unit="m">4163724.150462</Y>
      <Z unit="m">5513517.394662</Z>
      <VX unit="m/s">-14.434054</VX>
      <VY unit="m/s">6059.884686</VY>
      <VZ unit="m/s">-4569.297304</VZ>
      <Quality>NOMINAL</Quality>
    </OSV>
    <OSV>
      <TAI>TAI=2017-03-30T23:23:59.000000</TAI>
      <UTC>UTC=2017-03-30T23:23:22.000000</UTC>
      <UT1>UT1=2017-03-30T23:23:22.472219</UT1>
      <Absolute_Orbit>+15928</Absolute_Orbit>
      <X unit="m">-1492094.040310</X>
      <Y unit="m">4224088.669463</Y>
      <Z unit="m">5467514.147632</Z>
      <VX unit="m/s">11.085129</VX>
      <VY unit="m/s">6012.900002</VY>
      <VZ unit="m/s">-4631.265906</VZ>
      <Quality>NOMINAL</Quality>
    </OSV>
    <OSV>
      <TAI>TAI=2017-03-30T23:24:09.000000</TAI>
      <UTC>UTC=2017-03-30T23:23:32.000000</UTC>
      <UT1>UT1=2017-03-30T23:23:32.472219</UT1>
      <Absolute_Orbit>+15928</Absolute_Orbit>
      <X unit="m">-1491855.882412</X>
      <Y unit="m">4283979.775921</Y>
      <Z unit="m">5420893.813014</Z>
      <VX unit="m/s">36.534521</VX>
      <VY unit="m/s">5965.203068</VY>
      <VZ unit="m/s">-4692.713657</VZ>
      <Quality>NOMINAL</Quality>
    </OSV>
    <OSV>
      <TAI>TAI=2017-03-30T23:24:19.000000</TAI>
      <UTC>UTC=2017-03-30T23:23:42.000000</UTC>
      <UT1>UT1=2017-03-30T23:23:42.472218</UT1>
      <Absolute_Orbit>+15928</Absolute_Orbit>
      <X unit="m">-1491363.595751</X>
      <Y unit="m">4343390.374331</Y>
      <Z unit="m">5373661.634205</Z>
      <VX unit="m/s">61.910234</VX>
      <VY unit="m/s">5916.799296</VY>
      <VZ unit="m/s">-4753.633587</VZ>
      <Quality>NOMINAL</Quality>
    </OSV>
    <OSV>
      <TAI>TAI=2017-03-30T23:24:29.000000</TAI>
      <UTC>UTC=2017-03-30T23:23:52.000000</UTC>
      <UT1>UT1=2017-03-30T23:23:52.472218</UT1>
      <Absolute_Orbit>+15928</Absolute_Orbit>
      <X unit="m">-1490617.936485</X>
      <Y unit="m">4402313.423727</Y>
      <Z unit="m">5325822.924025</Z>
      <VX unit="m/s">87.208397</VX>
      <VY unit="m/s">5867.694185</VY>
      <VZ unit="m/s">-4814.018780</VZ>
      <Quality>NOMINAL</Quality>
    </OSV>
    <OSV>
      <TAI>TAI=2017-03-30T23:24:39.000000</TAI>
      <UTC>UTC=2017-03-30T23:24:02.000000</UTC>
      <UT1>UT1=2017-03-30T23:24:02.472218</UT1>
      <Absolute_Orbit>+15928</Absolute_Orbit>
      <X unit="m">-1489619.699410</X>
      <Y unit="m">4460741.938563</Y>
      <Z unit="m">5277383.064139</Z>
      <VX unit="m/s">112.425153</VX>
      <VY unit="m/s">5817.893321</VY>
      <VZ unit="m/s">-4873.862384</VZ>
      <Quality>NOMINAL</Quality>
    </OSV>
    <OSV>
      <TAI>TAI=2017-03-30T23:24:49.000000</TAI>
      <UTC>UTC=2017-03-30T23:24:12.000000</UTC>
      <UT1>UT1=2017-03-30T23:24:12.472218</UT1>
      <Absolute_Orbit>+15928</Absolute_Orbit>
      <X unit="m">-1488369.717804</X>
      <Y unit="m">4518668.989571</Y>
      <Z unit="m">5228347.504487</Z>
      <VX unit="m/s">137.556664</VX>
      <VY unit="m/s">5767.402375</VY>
      <VZ unit="m/s">-4933.157602</VZ>
      <Quality>NOMINAL</Quality>
    </OSV>
    <OSV>
      <TAI>TAI=2017-03-30T23:24:59.000000</TAI>
      <UTC>UTC=2017-03-30T23:24:22.000000</UTC>
      <UT1>UT1=2017-03-30T23:24:22.472217</UT1>
      <Absolute_Orbit>+15928</Absolute_Orbit>
      <X unit="m">-1486868.863248</X>
      <Y unit="m">4576087.704623</Y>
      <Z unit="m">5178721.762659</Z>
      <VX unit="m/s">162.599107</VX>
      <VY unit="m/s">5716.227102</VY>
      <VZ unit="m/s">-4991.897700</VZ>
      <Quality>NOMINAL</Quality>
    </OSV>
    <OSV>
      <TAI>TAI=2017-03-30T23:25:09.000000</TAI>
      <UTC>UTC=2017-03-30T23:24:32.000000</UTC>
      <UT1>UT1=2017-03-30T23:24:32.472217</UT1>
      <Absolute_Orbit>+15928</Absolute_Orbit>
      <X unit="m">-1485118.045454</X>
      <Y unit="m">4632991.269582</Y>
      <Z unit="m">5128511.423285</Z>
      <VX unit="m/s">187.548679</VX>
      <VY unit="m/s">5664.373343</VY>
      <VZ unit="m/s">-5050.076006</VZ>
      <Quality>NOMINAL</Quality>
    </OSV>
    <OSV>
      <TAI>TAI=2017-03-30T23:25:19.000000</TAI>
      <UTC>UTC=2017-03-30T23:24:42.000000</UTC>
      <UT1>UT1=2017-03-30T23:24:42.472217</UT1>
      <Absolute_Orbit>+15928</Absolute_Orbit>
      <X unit="m">-1483118.212077</X>
      <Y unit="m">4689372.929151</Y>
      <Z unit="m">5077722.137410</Z>
      <VX unit="m/s">212.401596</VX>
      <VY unit="m/s">5611.847021</VY>
      <VZ unit="m/s">-5107.685910</VZ>
      <Quality>NOMINAL</Quality>
    </OSV>
    <OSV>
      <TAI>TAI=2017-03-30T23:25:29.000000</TAI>
      <UTC>UTC=2017-03-30T23:24:52.000000</UTC>
      <UT1>UT1=2017-03-30T23:24:52.472217</UT1>
      <Absolute_Orbit>+15928</Absolute_Orbit>
      <X unit="m">-1480870.348523</X>
      <Y unit="m">4745225.987684</Y>
      <Z unit="m">5026359.621860</Z>
      <VX unit="m/s">237.154091</VX>
      <VY unit="m/s">5558.654144</VY>
      <VZ unit="m/s">-5164.720863</VZ>
      <Quality>NOMINAL</Quality>
    </OSV>
    <OSV>
      <TAI>TAI=2017-03-30T23:25:39.000000</TAI>
      <UTC>UTC=2017-03-30T23:25:02.000000</UTC>
      <UT1>UT1=2017-03-30T23:25:02.472216</UT1>
      <Absolute_Orbit>+15928</Absolute_Orbit>
      <X unit="m">-1478375.477753</X>
      <Y unit="m">4800543.810021</Y>
      <Z unit="m">4974429.658583</Z>
      <VX unit="m/s">261.802420</VX>
      <VY unit="m/s">5504.800799</VY>
      <VZ unit="m/s">-5221.174384</VZ>
      <Quality>NOMINAL</Quality>
    </OSV>
    <OSV>
      <TAI>TAI=2017-03-30T23:25:49.000000</TAI>
      <UTC>UTC=2017-03-30T23:25:12.000000</UTC>
      <UT1>UT1=2017-03-30T23:25:12.472216</UT1>
      <Absolute_Orbit>+15928</Absolute_Orbit>
      <X unit="m">-1475634.660076</X>
      <Y unit="m">4855319.822294</Y>
      <Z unit="m">4921938.094035</Z>
      <VX unit="m/s">286.342855</VX>
      <VY unit="m/s">5450.293157</VY>
      <VZ unit="m/s">-5277.040053</VZ>
      <Quality>NOMINAL</Quality>
    </OSV>
    <OSV>
      <TAI>TAI=2017-03-30T23:25:59.000000</TAI>
      <UTC>UTC=2017-03-30T23:25:22.000000</UTC>
      <UT1>UT1=2017-03-30T23:25:22.472216</UT1>
      <Absolute_Orbit>+15928</Absolute_Orbit>
      <X unit="m">-1472648.992945</X>
      <Y unit="m">4909547.512702</Y>
      <Z unit="m">4868890.838533</Z>
      <VX unit="m/s">310.771695</VX>
      <VY unit="m/s">5395.137468</VY>
      <VZ unit="m/s">-5332.311518</VZ>
      <Quality>NOMINAL</Quality>
    </OSV>
    <OSV>
      <TAI>TAI=2017-03-30T23:26:09.000000</TAI>
      <UTC>UTC=2017-03-30T23:25:32.000000</UTC>
      <UT1>UT1=2017-03-30T23:25:32.472216</UT1>
      <Absolute_Orbit>+15928</Absolute_Orbit>
      <X unit="m">-1469419.610742</X>
      <Y unit="m">4963220.432333</Y>
      <Z unit="m">4815293.865600</Z>
      <VX unit="m/s">335.085255</VX>
      <VY unit="m/s">5339.340064</VY>
      <VZ unit="m/s">-5386.982491</VZ>
      <Quality>NOMINAL</Quality>
    </OSV>
    <OSV>
      <TAI>TAI=2017-03-30T23:26:19.000000</TAI>
      <UTC>UTC=2017-03-30T23:25:42.000000</UTC>
      <UT1>UT1=2017-03-30T23:25:42.472215</UT1>
      <Absolute_Orbit>+15928</Absolute_Orbit>
      <X unit="m">-1465947.684564</X>
      <Y unit="m">5016332.195983</Y>
      <Z unit="m">4761153.211306</Z>
      <VX unit="m/s">359.279877</VX>
      <VY unit="m/s">5282.907353</VY>
      <VZ unit="m/s">-5441.046753</VZ>
      <Quality>NOMINAL</Quality>
    </OSV>
    <OSV>
      <TAI>TAI=2017-03-30T23:26:29.000000</TAI>
      <UTC>UTC=2017-03-30T23:25:52.000000</UTC>
      <UT1>UT1=2017-03-30T23:25:52.472215</UT1>
      <Absolute_Orbit>+15928</Absolute_Orbit>
      <X unit="m">-1462234.422019</X>
      <Y unit="m">5068876.482970</Y>
      <Z unit="m">4706474.973623</Z>
      <VX unit="m/s">383.351923</VX>
      <VY unit="m/s">5225.845823</VY>
      <VZ unit="m/s">-5494.498152</VZ>
      <Quality>NOMINAL</Quality>
    </OSV>
    <OSV>
      <TAI>TAI=2017-03-30T23:26:39.000000</TAI>
      <UTC>UTC=2017-03-30T23:26:02.000000</UTC>
      <UT1>UT1=2017-03-30T23:26:02.472215</UT1>
      <Absolute_Orbit>+15928</Absolute_Orbit>
      <X unit="m">-1458281.066967</X>
      <Y unit="m">5120847.037882</Y>
      <Z unit="m">4651265.311701</Z>
      <VX unit="m/s">407.297780</VX>
      <VY unit="m/s">5168.162041</VY>
      <VZ unit="m/s">-5547.330604</VZ>
      <Quality>NOMINAL</Quality>
    </OSV>
    <OSV>
      <TAI>TAI=2017-03-30T23:26:49.000000</TAI>
      <UTC>UTC=2017-03-30T23:26:12.000000</UTC>
      <UT1>UT1=2017-03-30T23:26:12.472215</UT1>
      <Absolute_Orbit>+15928</Absolute_Orbit>
      <X unit="m">-1454088.899278</X>
      <Y unit="m">5172237.671362</Y>
      <Z unit="m">4595530.445123</Z>
      <VX unit="m/s">431.113856</VX>
      <VY unit="m/s">5109.862647</VY>
      <VZ unit="m/s">-5599.538094</VZ>
      <Quality>NOMINAL</Quality>
    </OSV>
    <OSV>
      <TAI>TAI=2017-03-30T23:26:59.000000</TAI>
      <UTC>UTC=2017-03-30T23:26:22.000000</UTC>
      <UT1>UT1=2017-03-30T23:26:22.472214</UT1>
      <Absolute_Orbit>+15928</Absolute_Orbit>
      <X unit="m">-1449659.234597</X>
      <Y unit="m">5223042.260853</Y>
      <Z unit="m">4539276.653247</Z>
      <VX unit="m/s">454.796588</VX>
      <VY unit="m/s">5050.954358</VY>
      <VZ unit="m/s">-5651.114677</VZ>
      <Quality>NOMINAL</Quality>
    </OSV>
    <OSV>
      <TAI>TAI=2017-03-30T23:27:09.000000</TAI>
      <UTC>UTC=2017-03-30T23:26:32.000000</UTC>
      <UT1>UT1=2017-03-30T23:26:32.472214</UT1>
      <Absolute_Orbit>+15928</Absolute_Orbit>
      <X unit="m">-1444993.424104</X>
      <Y unit="m">5273254.751312</Y>
      <Z unit="m">4482510.274538</Z>
      <VX unit="m/s">478.342432</VX>
      <VY unit="m/s">4991.443967</VY>
      <VZ unit="m/s">-5702.054478</VZ>
      <Quality>NOMINAL</Quality>
    </OSV>
    <OSV>
      <TAI>TAI=2017-03-30T23:27:19.000000</TAI>
      <UTC>UTC=2017-03-30T23:26:42.000000</UTC>
      <UT1>UT1=2017-03-30T23:26:42.472214</UT1>
      <Absolute_Orbit>+15928</Absolute_Orbit>
      <X unit="m">-1440092.854264</X>
      <Y unit="m">5322869.155916</Y>
      <Z unit="m">4425237.705882</Z>
      <VX unit="m/s">501.747872</VX>
      <VY unit="m/s">4931.338339</VY>
      <VZ unit="m/s">-5752.351694</VZ>
      <Quality>NOMINAL</Quality>
    </OSV>
    <OSV>
      <TAI>TAI=2017-03-30T23:27:29.000000</TAI>
      <UTC>UTC=2017-03-30T23:26:52.000000</UTC>
      <UT1>UT1=2017-03-30T23:26:52.472214</UT1>
      <Absolute_Orbit>+15928</Absolute_Orbit>
      <X unit="m">-1434958.946594</X>
      <Y unit="m">5371879.556866</Y>
      <Z unit="m">4367465.401865</Z>
      <VX unit="m/s">525.009415</VX>
      <VY unit="m/s">4870.644413</VY>
      <VZ unit="m/s">-5802.000590</VZ>
      <Quality>NOMINAL</Quality>
    </OSV>
    <OSV>
      <TAI>TAI=2017-03-30T23:27:39.000000</TAI>
      <UTC>UTC=2017-03-30T23:27:02.000000</UTC>
      <UT1>UT1=2017-03-30T23:27:02.472213</UT1>
      <Absolute_Orbit>+15928</Absolute_Orbit>
      <X unit="m">-1429593.157427</X>
      <Y unit="m">5420280.106169</Y>
      <Z unit="m">4309199.874110</Z>
      <VX unit="m/s">548.123594</VX>
      <VY unit="m/s">4809.369199</VY>
      <VZ unit="m/s">-5850.995505</VZ>
      <Quality>NOMINAL</Quality>
    </OSV>
    <OSV>
      <TAI>TAI=2017-03-30T23:27:49.000000</TAI>
      <UTC>UTC=2017-03-30T23:27:12.000000</UTC>
      <UT1>UT1=2017-03-30T23:27:12.472213</UT1>
      <Absolute_Orbit>+15928</Absolute_Orbit>
      <X unit="m">-1423996.977649</X>
      <Y unit="m">5468065.026336</Y>
      <Z unit="m">4250447.690518</Z>
      <VX unit="m/s">571.086968</VX>
      <VY unit="m/s">4747.519782</VY>
      <VZ unit="m/s">-5899.330846</VZ>
      <Quality>NOMINAL</Quality>
    </OSV>
    <OSV>
      <TAI>TAI=2017-03-30T23:27:59.000000</TAI>
      <UTC>UTC=2017-03-30T23:27:22.000000</UTC>
      <UT1>UT1=2017-03-30T23:27:22.472213</UT1>
      <Absolute_Orbit>+15928</Absolute_Orbit>
      <X unit="m">-1418171.932426</X>
      <Y unit="m">5515228.611100</Y>
      <Z unit="m">4191215.474494</Z>
      <VX unit="m/s">593.896120</VX>
      <VY unit="m/s">4685.103317</VY>
      <VZ unit="m/s">-5947.001097</VZ>
      <Quality>NOMINAL</Quality>
    </OSV>
    <OSV>
      <TAI>TAI=2017-03-30T23:28:09.000000</TAI>
      <UTC>UTC=2017-03-30T23:27:32.000000</UTC>
      <UT1>UT1=2017-03-30T23:27:32.472213</UT1>
      <Absolute_Orbit>+15928</Absolute_Orbit>
      <X unit="m">-1412119.580943</X>
      <Y unit="m">5561765.226123</Y>
      <Z unit="m">4131509.904185</Z>
      <VX unit="m/s">616.547660</VX>
      <VY unit="m/s">4622.127032</VY>
      <VZ unit="m/s">-5994.000813</VZ>
      <Quality>NOMINAL</Quality>
    </OSV>
    <OSV>
      <TAI>TAI=2017-03-30T23:28:19.000000</TAI>
      <UTC>UTC=2017-03-30T23:27:42.000000</UTC>
      <UT1>UT1=2017-03-30T23:27:42.472212</UT1>
      <Absolute_Orbit>+15928</Absolute_Orbit>
      <X unit="m">-1405841.516148</X>
      <Y unit="m">5607669.309697</Y>
      <Z unit="m">4071337.711803</Z>
      <VX unit="m/s">639.038225</VX>
      <VY unit="m/s">4558.598227</VY>
      <VZ unit="m/s">-6040.324622</VZ>
      <Quality>NOMINAL</Quality>
    </OSV>
    <OSV>
      <TAI>TAI=2017-03-30T23:28:29.000000</TAI>
      <UTC>UTC=2017-03-30T23:27:52.000000</UTC>
      <UT1>UT1=2017-03-30T23:27:52.472212</UT1>
      <Absolute_Orbit>+15928</Absolute_Orbit>
      <X unit="m">-1399339.364484</X>
      <Y unit="m">5652935.373368</Y>
      <Z unit="m">4010705.682906</Z>
      <VX unit="m/s">661.364477</VX>
      <VY unit="m/s">4494.524272</VY>
      <VZ unit="m/s">-6085.967230</VZ>
      <Quality>NOMINAL</Quality>
    </OSV>
    <OSV>
      <TAI>TAI=2017-03-30T23:28:39.000000</TAI>
      <UTC>UTC=2017-03-30T23:28:02.000000</UTC>
      <UT1>UT1=2017-03-30T23:28:02.472212</UT1>
      <Absolute_Orbit>+15928</Absolute_Orbit>
      <X unit="m">-1392614.785619</X>
      <Y unit="m">5697558.002702</Y>
      <Z unit="m">3949620.655629</Z>
      <VX unit="m/s">683.523110</VX>
      <VY unit="m/s">4429.912606</VY>
      <VZ unit="m/s">-6130.923419</VZ>
      <Quality>NOMINAL</Quality>
    </OSV>
    <OSV>
      <TAI>TAI=2017-03-30T23:28:49.000000</TAI>
      <UTC>UTC=2017-03-30T23:28:12.000000</UTC>
      <UT1>UT1=2017-03-30T23:28:12.472212</UT1>
      <Absolute_Orbit>+15928</Absolute_Orbit>
      <X unit="m">-1385669.472177</X>
      <Y unit="m">5741531.858031</Y>
      <Z unit="m">3888089.519940</Z>
      <VX unit="m/s">705.510843</VX>
      <VY unit="m/s">4364.770738</VY>
      <VZ unit="m/s">-6175.188048</VZ>
      <Quality>NOMINAL</Quality>
    </OSV>
    <OSV>
      <TAI>TAI=2017-03-30T23:28:59.000000</TAI>
      <UTC>UTC=2017-03-30T23:28:22.000000</UTC>
      <UT1>UT1=2017-03-30T23:28:22.472211</UT1>
      <Absolute_Orbit>+15928</Absolute_Orbit>
      <X unit="m">-1378505.149458</X>
      <Y unit="m">5784851.675158</Y>
      <Z unit="m">3826119.216875</Z>
      <VX unit="m/s">727.324426</VX>
      <VY unit="m/s">4299.106245</VY>
      <VZ unit="m/s">-6218.756055</VZ>
      <Quality>NOMINAL</Quality>
    </OSV>
    <OSV>
      <TAI>TAI=2017-03-30T23:29:09.000000</TAI>
      <UTC>UTC=2017-03-30T23:28:32.000000</UTC>
      <UT1>UT1=2017-03-30T23:28:32.472211</UT1>
      <Absolute_Orbit>+15928</Absolute_Orbit>
      <X unit="m">-1371123.575127</X>
      <Y unit="m">5827512.265999</Y>
      <Z unit="m">3763716.737693</Z>
      <VX unit="m/s">748.960635</VX>
      <VY unit="m/s">4232.926772</VY>
      <VZ unit="m/s">-6261.622458</VZ>
      <Quality>NOMINAL</Quality>
    </OSV>
    <OSV>
      <TAI>TAI=2017-03-30T23:29:19.000000</TAI>
      <UTC>UTC=2017-03-30T23:28:42.000000</UTC>
      <UT1>UT1=2017-03-30T23:28:42.472211</UT1>
      <Absolute_Orbit>+15928</Absolute_Orbit>
      <X unit="m">-1363526.538897</X>
      <Y unit="m">5869508.519273</Y>
      <Z unit="m">3700889.123014</Z>
      <VX unit="m/s">770.416280</VX>
      <VY unit="m/s">4166.240026</VY>
      <VZ unit="m/s">-6303.782354</VZ>
      <Quality>NOMINAL</Quality>
    </OSV>
    <OSV>
      <TAI>TAI=2017-03-30T23:29:29.000000</TAI>
      <UTC>UTC=2017-03-30T23:28:52.000000</UTC>
      <UT1>UT1=2017-03-30T23:28:52.472211</UT1>
      <Absolute_Orbit>+15928</Absolute_Orbit>
      <X unit="m">-1355715.862241</X>
      <Y unit="m">5910835.401127</Y>
      <Z unit="m">3637643.462064</Z>
      <VX unit="m/s">791.688199</VX>
      <VY unit="m/s">4099.053784</VY>
      <VZ unit="m/s">-6345.230921</VZ>
      <Quality>NOMINAL</Quality>
    </OSV>
    <OSV>
      <TAI>TAI=2017-03-30T23:29:39.000000</TAI>
      <UTC>UTC=2017-03-30T23:29:02.000000</UTC>
      <UT1>UT1=2017-03-30T23:29:02.472210</UT1>
      <Absolute_Orbit>+15928</Absolute_Orbit>
      <X unit="m">-1347693.398080</X>
      <Y unit="m">5951487.955745</Y>
      <Z unit="m">3573986.891872</Z>
      <VX unit="m/s">812.773264</VX>
      <VY unit="m/s">4031.375883</VY>
      <VZ unit="m/s">-6385.963420</VZ>
      <Quality>NOMINAL</Quality>
    </OSV>
    <OSV>
      <TAI>TAI=2017-03-30T23:29:49.000000</TAI>
      <UTC>UTC=2017-03-30T23:29:12.000000</UTC>
      <UT1>UT1=2017-03-30T23:29:12.472210</UT1>
      <Absolute_Orbit>+15928</Absolute_Orbit>
      <X unit="m">-1339461.030470</X>
      <Y unit="m">5991461.305969</Y>
      <Z unit="m">3509926.596465</Z>
      <VX unit="m/s">833.668376</VX>
      <VY unit="m/s">3963.214223</VY>
      <VZ unit="m/s">-6425.975194</VZ>
      <Quality>NOMINAL</Quality>
    </OSV>
    <OSV>
      <TAI>TAI=2017-03-30T23:29:59.000000</TAI>
      <UTC>UTC=2017-03-30T23:29:22.000000</UTC>
      <UT1>UT1=2017-03-30T23:29:22.472210</UT1>
      <Absolute_Orbit>+15928</Absolute_Orbit>
      <X unit="m">-1331020.674279</X>
      <Y unit="m">6030750.653956</Y>
      <Z unit="m">3445469.806037</Z>
      <VX unit="m/s">854.370470</VX>
      <VY unit="m/s">3894.576767</VY>
      <VZ unit="m/s">-6465.261668</VZ>
      <Quality>NOMINAL</Quality>
    </OSV>
    <OSV>
      <TAI>TAI=2017-03-30T23:30:09.000000</TAI>
      <UTC>UTC=2017-03-30T23:29:32.000000</UTC>
      <UT1>UT1=2017-03-30T23:29:32.472210</UT1>
      <Absolute_Orbit>+15928</Absolute_Orbit>
      <X unit="m">-1322374.274868</X>
      <Y unit="m">6069351.281808</Y>
      <Z unit="m">3380623.796127</Z>
      <VX unit="m/s">874.876515</VX>
      <VY unit="m/s">3825.471537</VY>
      <VZ unit="m/s">-6503.818348</VZ>
      <Quality>NOMINAL</Quality>
    </OSV>
    <OSV>
      <TAI>TAI=2017-03-30T23:30:19.000000</TAI>
      <UTC>UTC=2017-03-30T23:29:42.000000</UTC>
      <UT1>UT1=2017-03-30T23:29:42.472209</UT1>
      <Absolute_Orbit>+15928</Absolute_Orbit>
      <X unit="m">-1313523.807745</X>
      <Y unit="m">6107258.552159</Y>
      <Z unit="m">3315395.886786</Z>
      <VX unit="m/s">895.183515</VX>
      <VY unit="m/s">3755.906617</VY>
      <VZ unit="m/s">-6541.640827</VZ>
      <Quality>NOMINAL</Quality>
    </OSV>
    <OSV>
      <TAI>TAI=2017-03-30T23:30:29.000000</TAI>
      <UTC>UTC=2017-03-30T23:29:52.000000</UTC>
      <UT1>UT1=2017-03-30T23:29:52.472209</UT1>
      <Absolute_Orbit>+15928</Absolute_Orbit>
      <X unit="m">-1304471.278210</X>
      <Y unit="m">6144467.908765</Y>
      <Z unit="m">3249793.441718</Z>
      <VX unit="m/s">915.288507</VX>
      <VY unit="m/s">3685.890148</VY>
      <VZ unit="m/s">-6578.724780</VZ>
      <Quality>NOMINAL</Quality>
    </OSV>
    <OSV>
      <TAI>TAI=2017-03-30T23:30:39.000000</TAI>
      <UTC>UTC=2017-03-30T23:30:02.000000</UTC>
      <UT1>UT1=2017-03-30T23:30:02.472209</UT1>
      <Absolute_Orbit>+15928</Absolute_Orbit>
      <X unit="m">-1295218.721010</X>
      <Y unit="m">6180974.877093</Y>
      <Z unit="m">3183823.867431</Z>
      <VX unit="m/s">935.188564</VX>
      <VY unit="m/s">3615.430331</VY>
      <VZ unit="m/s">-6615.065969</VZ>
      <Quality>NOMINAL</Quality>
    </OSV>
    <OSV>
      <TAI>TAI=2017-03-30T23:30:49.000000</TAI>
      <UTC>UTC=2017-03-30T23:30:12.000000</UTC>
      <UT1>UT1=2017-03-30T23:30:12.472209</UT1>
      <Absolute_Orbit>+15928</Absolute_Orbit>
      <X unit="m">-1285768.199972</X>
      <Y unit="m">6216775.064893</Y>
      <Z unit="m">3117494.612402</Z>
      <VX unit="m/s">954.880796</VX>
      <VY unit="m/s">3544.535423</VY>
      <VZ unit="m/s">-6650.660239</VZ>
      <Quality>NOMINAL</Quality>
    </OSV>
    <OSV>
      <TAI>TAI=2017-03-30T23:30:59.000000</TAI>
      <UTC>UTC=2017-03-30T23:30:22.000000</UTC>
      <UT1>UT1=2017-03-30T23:30:22.472208</UT1>
      <Absolute_Orbit>+15928</Absolute_Orbit>
      <X unit="m">-1276121.807641</X>
      <Y unit="m">6251864.162767</Y>
      <Z unit="m">3050813.166223</Z>
      <VX unit="m/s">974.362350</VX>
      <VY unit="m/s">3473.213738</VY>
      <VZ unit="m/s">-6685.503526</VZ>
      <Quality>NOMINAL</Quality>
    </OSV>
    <OSV>
      <TAI>TAI=2017-03-30T23:31:09.000000</TAI>
      <UTC>UTC=2017-03-30T23:30:32.000000</UTC>
      <UT1>UT1=2017-03-30T23:30:32.472208</UT1>
      <Absolute_Orbit>+15928</Absolute_Orbit>
      <X unit="m">-1266281.664918</X>
      <Y unit="m">6286237.944714</Y>
      <Z unit="m">2983787.058717</Z>
      <VX unit="m/s">993.630408</VX>
      <VY unit="m/s">3401.473640</VY>
      <VZ unit="m/s">-6719.591850</VZ>
      <Quality>NOMINAL</Quality>
    </OSV>
    <OSV>
      <TAI>TAI=2017-03-30T23:31:19.000000</TAI>
      <UTC>UTC=2017-03-30T23:30:42.000000</UTC>
      <UT1>UT1=2017-03-30T23:30:42.472208</UT1>
      <Absolute_Orbit>+15928</Absolute_Orbit>
      <X unit="m">-1256249.920687</X>
      <Y unit="m">6319892.268667</Y>
      <Z unit="m">2916423.859059</Z>
      <VX unit="m/s">1012.682191</VX>
      <VY unit="m/s">3329.323549</VY>
      <VZ unit="m/s">-6752.921318</VZ>
      <Quality>NOMINAL</Quality>
    </OSV>
    <OSV>
      <TAI>TAI=2017-03-30T23:31:29.000000</TAI>
      <UTC>UTC=2017-03-30T23:30:52.000000</UTC>
      <UT1>UT1=2017-03-30T23:30:52.472208</UT1>
      <Absolute_Orbit>+15928</Absolute_Orbit>
      <X unit="m">-1246028.751443</X>
      <Y unit="m">6352823.077013</Y>
      <Z unit="m">2848731.174905</Z>
      <VX unit="m/s">1031.514956</VX>
      <VY unit="m/s">3256.771935</VY>
      <VZ unit="m/s">-6785.488126</VZ>
      <Quality>NOMINAL</Quality>
    </OSV>
    <OSV>
      <TAI>TAI=2017-03-30T23:31:39.000000</TAI>
      <UTC>UTC=2017-03-30T23:31:02.000000</UTC>
      <UT1>UT1=2017-03-30T23:31:02.472207</UT1>
      <Absolute_Orbit>+15928</Absolute_Orbit>
      <X unit="m">-1235620.360928</X>
      <Y unit="m">6385026.397090</Y>
      <Z unit="m">2780716.651518</Z>
      <VX unit="m/s">1050.125998</VX>
      <VY unit="m/s">3183.827317</VY>
      <VZ unit="m/s">-6817.288556</VZ>
      <Quality>NOMINAL</Quality>
    </OSV>
    <OSV>
      <TAI>TAI=2017-03-30T23:31:49.000000</TAI>
      <UTC>UTC=2017-03-30T23:31:12.000000</UTC>
      <UT1>UT1=2017-03-30T23:31:12.472207</UT1>
      <Absolute_Orbit>+15928</Absolute_Orbit>
      <X unit="m">-1225026.979746</X>
      <Y unit="m">6416498.341675</Y>
      <Z unit="m">2712387.970880</Z>
      <VX unit="m/s">1068.512648</VX>
      <VY unit="m/s">3110.498266</VY>
      <VZ unit="m/s">-6848.318980</VZ>
      <Quality>NOMINAL</Quality>
    </OSV>
    <OSV>
      <TAI>TAI=2017-03-30T23:31:59.000000</TAI>
      <UTC>UTC=2017-03-30T23:31:22.000000</UTC>
      <UT1>UT1=2017-03-30T23:31:22.472207</UT1>
      <Absolute_Orbit>+15928</Absolute_Orbit>
      <X unit="m">-1214250.864997</X>
      <Y unit="m">6447235.109483</Y>
      <Z unit="m">2643752.850828</Z>
      <VX unit="m/s">1086.672276</VX>
      <VY unit="m/s">3036.793399</VY>
      <VZ unit="m/s">-6878.575855</VZ>
      <Quality>NOMINAL</Quality>
    </OSV>
    <OSV>
      <TAI>TAI=2017-03-30T23:32:09.000000</TAI>
      <UTC>UTC=2017-03-30T23:31:32.000000</UTC>
      <UT1>UT1=2017-03-30T23:31:32.472207</UT1>
      <Absolute_Orbit>+15928</Absolute_Orbit>
      <X unit="m">-1203294.299891</X>
      <Y unit="m">6477232.985643</Y>
      <Z unit="m">2574819.044174</Z>
      <VX unit="m/s">1104.602291</VX>
      <VY unit="m/s">2962.721382</VY>
      <VZ unit="m/s">-6908.055730</VZ>
      <Quality>NOMINAL</Quality>
    </OSV>
    <OSV>
      <TAI>TAI=2017-03-30T23:32:19.000000</TAI>
      <UTC>UTC=2017-03-30T23:31:42.000000</UTC>
      <UT1>UT1=2017-03-30T23:31:42.472207</UT1>
      <Absolute_Orbit>+15928</Absolute_Orbit>
      <X unit="m">-1192159.593372</X>
      <Y unit="m">6506488.342174</Y>
      <Z unit="m">2505594.337814</Z>
      <VX unit="m/s">1122.300137</VX>
      <VY unit="m/s">2888.290928</VY>
      <VZ unit="m/s">-6936.755241</VZ>
      <Quality>NOMINAL</Quality>
    </OSV>
    <OSV>
      <TAI>TAI=2017-03-30T23:32:29.000000</TAI>
      <UTC>UTC=2017-03-30T23:31:52.000000</UTC>
      <UT1>UT1=2017-03-30T23:31:52.472206</UT1>
      <Absolute_Orbit>+15928</Absolute_Orbit>
      <X unit="m">-1180849.079728</X>
      <Y unit="m">6534997.638451</Y>
      <Z unit="m">2436086.551836</Z>
      <VX unit="m/s">1139.763299</VX>
      <VY unit="m/s">2813.510796</VY>
      <VZ unit="m/s">-6964.671114</VZ>
      <Quality>NOMINAL</Quality>
    </OSV>
    <OSV>
      <TAI>TAI=2017-03-30T23:32:39.000000</TAI>
      <UTC>UTC=2017-03-30T23:32:02.000000</UTC>
      <UT1>UT1=2017-03-30T23:32:02.472206</UT1>
      <Absolute_Orbit>+15928</Absolute_Orbit>
      <X unit="m">-1169365.118213</X>
      <Y unit="m">6562757.421668</Y>
      <Z unit="m">2366303.538616</Z>
      <VX unit="m/s">1156.989301</VX>
      <VY unit="m/s">2738.389789</VY>
      <VZ unit="m/s">-6991.800166</VZ>
      <Quality>NOMINAL</Quality>
    </OSV>
    <OSV>
      <TAI>TAI=2017-03-30T23:32:49.000000</TAI>
      <UTC>UTC=2017-03-30T23:32:12.000000</UTC>
      <UT1>UT1=2017-03-30T23:32:12.472206</UT1>
      <Absolute_Orbit>+15928</Absolute_Orbit>
      <X unit="m">-1157710.092641</X>
      <Y unit="m">6589764.327274</Y>
      <Z unit="m">2296253.181909</Z>
      <VX unit="m/s">1173.975707</VX>
      <VY unit="m/s">2662.936754</VY>
      <VZ unit="m/s">-7018.139304</VZ>
      <Quality>NOMINAL</Quality>
    </OSV>
    <OSV>
      <TAI>TAI=2017-03-30T23:32:59.000000</TAI>
      <UTC>UTC=2017-03-30T23:32:22.000000</UTC>
      <UT1>UT1=2017-03-30T23:32:22.472206</UT1>
      <Absolute_Orbit>+15928</Absolute_Orbit>
      <X unit="m">-1145886.411000</X>
      <Y unit="m">6616015.079414</Y>
      <Z unit="m">2225943.395937</Z>
      <VX unit="m/s">1190.720119</VX>
      <VY unit="m/s">2587.160582</VY>
      <VZ unit="m/s">-7043.685528</VZ>
      <Quality>NOMINAL</Quality>
    </OSV>
    <OSV>
      <TAI>TAI=2017-03-30T23:33:09.000000</TAI>
      <UTC>UTC=2017-03-30T23:32:32.000000</UTC>
      <UT1>UT1=2017-03-30T23:32:32.472205</UT1>
      <Absolute_Orbit>+15928</Absolute_Orbit>
      <X unit="m">-1133896.505042</X>
      <Y unit="m">6641506.491348</Y>
      <Z unit="m">2155382.124470</Z>
      <VX unit="m/s">1207.220181</VX>
      <VY unit="m/s">2511.070204</VY>
      <VZ unit="m/s">-7068.435929</VZ>
      <Quality>NOMINAL</Quality>
    </OSV>
    <OSV>
      <TAI>TAI=2017-03-30T23:33:19.000000</TAI>
      <UTC>UTC=2017-03-30T23:32:42.000000</UTC>
      <UT1>UT1=2017-03-30T23:32:42.472205</UT1>
      <Absolute_Orbit>+15928</Absolute_Orbit>
      <X unit="m">-1121742.829879</X>
      <Y unit="m">6666235.465848</Y>
      <Z unit="m">2084577.339902</Z>
      <VX unit="m/s">1223.473579</VX>
      <VY unit="m/s">2434.674592</VY>
      <VZ unit="m/s">-7092.387690</VZ>
      <Quality>NOMINAL</Quality>
    </OSV>
    <OSV>
      <TAI>TAI=2017-03-30T23:33:29.000000</TAI>
      <UTC>UTC=2017-03-30T23:32:52.000000</UTC>
      <UT1>UT1=2017-03-30T23:32:52.472205</UT1>
      <Absolute_Orbit>+15928</Absolute_Orbit>
      <X unit="m">-1109427.863565</X>
      <Y unit="m">6690198.995599</Y>
      <Z unit="m">2013537.042316</Z>
      <VX unit="m/s">1239.478036</VX>
      <VY unit="m/s">2357.982756</VY>
      <VZ unit="m/s">-7115.538086</VZ>
      <Quality>NOMINAL</Quality>
    </OSV>
    <OSV>
      <TAI>TAI=2017-03-30T23:33:39.000000</TAI>
      <UTC>UTC=2017-03-30T23:33:02.000000</UTC>
      <UT1>UT1=2017-03-30T23:33:02.472205</UT1>
      <Absolute_Orbit>+15928</Absolute_Orbit>
      <X unit="m">-1096954.106689</X>
      <Y unit="m">6713394.163577</Y>
      <Z unit="m">1942269.258576</Z>
      <VX unit="m/s">1255.231322</VX>
      <VY unit="m/s">2281.003744</VY>
      <VZ unit="m/s">-7137.884487</VZ>
      <Quality>NOMINAL</Quality>
    </OSV>
    <OSV>
      <TAI>TAI=2017-03-30T23:33:49.000000</TAI>
      <UTC>UTC=2017-03-30T23:33:12.000000</UTC>
      <UT1>UT1=2017-03-30T23:33:12.472204</UT1>
      <Absolute_Orbit>+15928</Absolute_Orbit>
      <X unit="m">-1084324.081954</X>
      <Y unit="m">6735818.143405</Y>
      <Z unit="m">1870782.041402</Z>
      <VX unit="m/s">1270.731246</VX>
      <VY unit="m/s">2203.746642</VY>
      <VZ unit="m/s">-7159.424355</VZ>
      <Quality>NOMINAL</Quality>
    </OSV>
    <OSV>
      <TAI>TAI=2017-03-30T23:33:59.000000</TAI>
      <UTC>UTC=2017-03-30T23:33:22.000000</UTC>
      <UT1>UT1=2017-03-30T23:33:22.472204</UT1>
      <Absolute_Orbit>+15928</Absolute_Orbit>
      <X unit="m">-1071540.333761</X>
      <Y unit="m">6757468.199732</Y>
      <Z unit="m">1799083.468435</Z>
      <VX unit="m/s">1285.975659</VX>
      <VY unit="m/s">2126.220570</VY>
      <VZ unit="m/s">-7180.155244</VZ>
      <Quality>NOMINAL</Quality>
    </OSV>
    <OSV>
      <TAI>TAI=2017-03-30T23:34:09.000000</TAI>
      <UTC>UTC=2017-03-30T23:33:32.000000</UTC>
      <UT1>UT1=2017-03-30T23:33:32.472204</UT1>
      <Absolute_Orbit>+15928</Absolute_Orbit>
      <X unit="m">-1058605.427780</X>
      <Y unit="m">6778341.688592</Y>
      <Z unit="m">1727181.641303</Z>
      <VX unit="m/s">1300.962455</VX>
      <VY unit="m/s">2048.434682</VY>
      <VZ unit="m/s">-7200.074802</VZ>
      <Quality>NOMINAL</Quality>
    </OSV>
    <OSV>
      <TAI>TAI=2017-03-30T23:34:19.000000</TAI>
      <UTC>UTC=2017-03-30T23:33:42.000000</UTC>
      <UT1>UT1=2017-03-30T23:33:42.472204</UT1>
      <Absolute_Orbit>+15928</Absolute_Orbit>
      <X unit="m">-1045521.950530</X>
      <Y unit="m">6798436.057757</Y>
      <Z unit="m">1655084.684696</Z>
      <VX unit="m/s">1315.689572</VX>
      <VY unit="m/s">1970.398166</VY>
      <VZ unit="m/s">-7219.180774</VZ>
      <Quality>NOMINAL</Quality>
    </OSV>
    <OSV>
      <TAI>TAI=2017-03-30T23:34:29.000000</TAI>
      <UTC>UTC=2017-03-30T23:33:52.000000</UTC>
      <UT1>UT1=2017-03-30T23:33:52.472203</UT1>
      <Absolute_Orbit>+15928</Absolute_Orbit>
      <X unit="m">-1032292.508944</X>
      <Y unit="m">6817748.847039</Y>
      <Z unit="m">1582800.745400</Z>
      <VX unit="m/s">1330.154991</VX>
      <VY unit="m/s">1892.120243</VY>
      <VZ unit="m/s">-7237.470994</VZ>
      <Quality>NOMINAL</Quality>
    </OSV>
    <OSV>
      <TAI>TAI=2017-03-30T23:34:39.000000</TAI>
      <UTC>UTC=2017-03-30T23:34:02.000000</UTC>
      <UT1>UT1=2017-03-30T23:34:02.472203</UT1>
      <Absolute_Orbit>+15928</Absolute_Orbit>
      <X unit="m">-1018919.729927</X>
      <Y unit="m">6836277.688600</Y>
      <Z unit="m">1510337.991330</Z>
      <VX unit="m/s">1344.356734</VX>
      <VY unit="m/s">1813.610162</VY>
      <VZ unit="m/s">-7254.943395</VZ>
      <Quality>NOMINAL</Quality>
    </OSV>
    <OSV>
      <TAI>TAI=2017-03-30T23:34:49.000000</TAI>
      <UTC>UTC=2017-03-30T23:34:12.000000</UTC>
      <UT1>UT1=2017-03-30T23:34:12.472203</UT1>
      <Absolute_Orbit>+15928</Absolute_Orbit>
      <X unit="m">-1005406.259927</X>
      <Y unit="m">6854020.307259</Y>
      <Z unit="m">1437704.610609</Z>
      <VX unit="m/s">1358.292869</VX>
      <VY unit="m/s">1734.877205</VY>
      <VZ unit="m/s">-7271.596000</VZ>
      <Quality>NOMINAL</Quality>
    </OSV>
    <OSV>
      <TAI>TAI=2017-03-30T23:34:59.000000</TAI>
      <UTC>UTC=2017-03-30T23:34:22.000000</UTC>
      <UT1>UT1=2017-03-30T23:34:22.472203</UT1>
      <Absolute_Orbit>+15928</Absolute_Orbit>
      <X unit="m">-991754.764503</X>
      <Y unit="m">6870974.520764</Y>
      <Z unit="m">1364908.810648</Z>
      <VX unit="m/s">1371.961507</VX>
      <VY unit="m/s">1655.930681</VY>
      <VZ unit="m/s">-7287.426931</VZ>
      <Quality>NOMINAL</Quality>
    </OSV>
    <OSV>
      <TAI>TAI=2017-03-30T23:35:09.000000</TAI>
      <UTC>UTC=2017-03-30T23:34:32.000000</UTC>
      <UT1>UT1=2017-03-30T23:34:32.472202</UT1>
      <Absolute_Orbit>+15928</Absolute_Orbit>
      <X unit="m">-977967.927883</X>
      <Y unit="m">6887138.240075</Y>
      <Z unit="m">1291958.817207</Z>
      <VX unit="m/s">1385.360803</VX>
      <VY unit="m/s">1576.779927</VY>
      <VZ unit="m/s">-7302.434402</VZ>
      <Quality>NOMINAL</Quality>
    </OSV>
    <OSV>
      <TAI>TAI=2017-03-30T23:35:19.000000</TAI>
      <UTC>UTC=2017-03-30T23:34:42.000000</UTC>
      <UT1>UT1=2017-03-30T23:34:42.472202</UT1>
      <Absolute_Orbit>+15928</Absolute_Orbit>
      <X unit="m">-964048.452523</X>
      <Y unit="m">6902509.469660</Y>
      <Z unit="m">1218862.873422</Z>
      <VX unit="m/s">1398.488956</VX>
      <VY unit="m/s">1497.434308</VY>
      <VZ unit="m/s">-7316.616724</VZ>
      <Quality>NOMINAL</Quality>
    </OSV>
    <OSV>
      <TAI>TAI=2017-03-30T23:35:29.000000</TAI>
      <UTC>UTC=2017-03-30T23:34:52.000000</UTC>
      <UT1>UT1=2017-03-30T23:34:52.472202</UT1>
      <Absolute_Orbit>+15928</Absolute_Orbit>
      <X unit="m">-949999.058671</X>
      <Y unit="m">6917086.307809</Y>
      <Z unit="m">1145629.238862</Z>
      <VX unit="m/s">1411.344212</VX>
      <VY unit="m/s">1417.903212</VY>
      <VZ unit="m/s">-7329.972302</VZ>
      <Quality>NOMINAL</Quality>
    </OSV>
    <OSV>
      <TAI>TAI=2017-03-30T23:35:39.000000</TAI>
      <UTC>UTC=2017-03-30T23:35:02.000000</UTC>
      <UT1>UT1=2017-03-30T23:35:02.472202</UT1>
      <Absolute_Orbit>+15928</Absolute_Orbit>
      <X unit="m">-935822.483910</X>
      <Y unit="m">6930866.946837</Y>
      <Z unit="m">1072266.188563</Z>
      <VX unit="m/s">1423.924858</VX>
      <VY unit="m/s">1338.196054</VY>
      <VZ unit="m/s">-7342.499638</VZ>
      <Quality>NOMINAL</Quality>
    </OSV>
    <OSV>
      <TAI>TAI=2017-03-30T23:35:49.000000</TAI>
      <UTC>UTC=2017-03-30T23:35:12.000000</UTC>
      <UT1>UT1=2017-03-30T23:35:12.472201</UT1>
      <Absolute_Orbit>+15928</Absolute_Orbit>
      <X unit="m">-921521.482700</X>
      <Y unit="m">6943849.673310</Y>
      <Z unit="m">998782.012040</Z>
      <VX unit="m/s">1436.229230</VX>
      <VY unit="m/s">1258.322272</VY>
      <VZ unit="m/s">-7354.197328</VZ>
      <Quality>NOMINAL</Quality>
    </OSV>
    <OSV>
      <TAI>TAI=2017-03-30T23:35:59.000000</TAI>
      <UTC>UTC=2017-03-30T23:35:22.000000</UTC>
      <UT1>UT1=2017-03-30T23:35:22.472201</UT1>
      <Absolute_Orbit>+15928</Absolute_Orbit>
      <X unit="m">-907098.825927</X>
      <Y unit="m">6956032.868272</Y>
      <Z unit="m">925185.012326</Z>
      <VX unit="m/s">1448.255706</VX>
      <VY unit="m/s">1178.291324</VY>
      <VZ unit="m/s">-7365.064067</VZ>
      <Quality>NOMINAL</Quality>
    </OSV>
    <OSV>
      <TAI>TAI=2017-03-30T23:36:09.000000</TAI>
      <UTC>UTC=2017-03-30T23:35:32.000000</UTC>
      <UT1>UT1=2017-03-30T23:35:32.472201</UT1>
      <Absolute_Orbit>+15928</Absolute_Orbit>
      <X unit="m">-892557.300447</X>
      <Y unit="m">6967415.007465</Y>
      <Z unit="m">851483.505029</Z>
      <VX unit="m/s">1460.002712</VX>
      <VY unit="m/s">1098.112694</VY>
      <VZ unit="m/s">-7375.098645</VZ>
      <Quality>NOMINAL</Quality>
    </OSV>
    <OSV>
      <TAI>TAI=2017-03-30T23:36:19.000000</TAI>
      <UTC>UTC=2017-03-30T23:35:42.000000</UTC>
      <UT1>UT1=2017-03-30T23:35:42.472201</UT1>
      <Absolute_Orbit>+15928</Absolute_Orbit>
      <X unit="m">-877899.708639</X>
      <Y unit="m">6977994.661529</Y>
      <Z unit="m">777685.817408</Z>
      <VX unit="m/s">1471.468720</VX>
      <VY unit="m/s">1017.795882</VY>
      <VZ unit="m/s">-7384.299950</VZ>
      <Quality>NOMINAL</Quality>
    </OSV>
    <OSV>
      <TAI>TAI=2017-03-30T23:36:29.000000</TAI>
      <UTC>UTC=2017-03-30T23:35:52.000000</UTC>
      <UT1>UT1=2017-03-30T23:35:52.472200</UT1>
      <Absolute_Orbit>+15928</Absolute_Orbit>
      <X unit="m">-863128.867931</X>
      <Y unit="m">6987770.496202</Y>
      <Z unit="m">703800.287356</Z>
      <VX unit="m/s">1482.652248</VX>
      <VY unit="m/s">937.350407</VY>
      <VZ unit="m/s">-7392.666969</VZ>
      <Quality>NOMINAL</Quality>
    </OSV>
    <OSV>
      <TAI>TAI=2017-03-30T23:36:39.000000</TAI>
      <UTC>UTC=2017-03-30T23:36:02.000000</UTC>
      <UT1>UT1=2017-03-30T23:36:02.472200</UT1>
      <Absolute_Orbit>+15928</Absolute_Orbit>
      <X unit="m">-848247.610346</X>
      <Y unit="m">6996741.272528</Y>
      <Z unit="m">629835.262421</Z>
      <VX unit="m/s">1493.551859</VX>
      <VY unit="m/s">856.785807</VY>
      <VZ unit="m/s">-7400.198783</VZ>
      <Quality>NOMINAL</Quality>
    </OSV>
    <OSV>
      <TAI>TAI=2017-03-30T23:36:49.000000</TAI>
      <UTC>UTC=2017-03-30T23:36:12.000000</UTC>
      <UT1>UT1=2017-03-30T23:36:12.472200</UT1>
      <Absolute_Orbit>+15928</Absolute_Orbit>
      <X unit="m">-833258.782030</X>
      <Y unit="m">7004905.847014</Y>
      <Z unit="m">555799.098826</Z>
      <VX unit="m/s">1504.166165</VX>
      <VY unit="m/s">776.111634</VY>
      <VZ unit="m/s">-7406.894574</VZ>
      <Quality>NOMINAL</Quality>
    </OSV>
    <OSV>
      <TAI>TAI=2017-03-30T23:36:59.000000</TAI>
      <UTC>UTC=2017-03-30T23:36:22.000000</UTC>
      <UT1>UT1=2017-03-30T23:36:22.472200</UT1>
      <Absolute_Orbit>+15928</Absolute_Orbit>
      <X unit="m">-818165.242788</X>
      <Y unit="m">7012263.171771</Y>
      <Z unit="m">481700.160487</Z>
      <VX unit="m/s">1514.493825</VX>
      <VY unit="m/s">695.337454</VY>
      <VZ unit="m/s">-7412.753622</VZ>
      <Quality>NOMINAL</Quality>
    </OSV>
    <OSV>
      <TAI>TAI=2017-03-30T23:37:09.000000</TAI>
      <UTC>UTC=2017-03-30T23:36:32.000000</UTC>
      <UT1>UT1=2017-03-30T23:36:32.472199</UT1>
      <Absolute_Orbit>+15928</Absolute_Orbit>
      <X unit="m">-802969.865604</X>
      <Y unit="m">7018812.294628</Y>
      <Z unit="m">407546.818023</Z>
      <VX unit="m/s">1524.533541</VX>
      <VY unit="m/s">614.472850</VY>
      <VZ unit="m/s">-7417.775304</VZ>
      <Quality>NOMINAL</Quality>
    </OSV>
    <OSV>
      <TAI>TAI=2017-03-30T23:37:19.000000</TAI>
      <UTC>UTC=2017-03-30T23:36:42.000000</UTC>
      <UT1>UT1=2017-03-30T23:36:42.472199</UT1>
      <Absolute_Orbit>+15928</Absolute_Orbit>
      <X unit="m">-787675.536180</X>
      <Y unit="m">7024552.359276</Y>
      <Z unit="m">333347.447781</Z>
      <VX unit="m/s">1534.284069</VX>
      <VY unit="m/s">533.527412</VY>
      <VZ unit="m/s">-7421.959097</VZ>
      <Quality>NOMINAL</Quality>
    </OSV>
    <OSV>
      <TAI>TAI=2017-03-30T23:37:29.000000</TAI>
      <UTC>UTC=2017-03-30T23:36:52.000000</UTC>
      <UT1>UT1=2017-03-30T23:36:52.472199</UT1>
      <Absolute_Orbit>+15928</Absolute_Orbit>
      <X unit="m">-772285.152455</X>
      <Y unit="m">7029482.605378</Y>
      <Z unit="m">259110.430862</Z>
      <VX unit="m/s">1543.744206</VX>
      <VY unit="m/s">452.510742</VY>
      <VZ unit="m/s">-7425.304575</VZ>
      <Quality>NOMINAL</Quality>
    </OSV>
    <OSV>
      <TAI>TAI=2017-03-30T23:37:39.000000</TAI>
      <UTC>UTC=2017-03-30T23:37:02.000000</UTC>
      <UT1>UT1=2017-03-30T23:37:02.472199</UT1>
      <Absolute_Orbit>+15928</Absolute_Orbit>
      <X unit="m">-756801.624133</X>
      <Y unit="m">7033602.368662</Y>
      <Z unit="m">184844.152132</Z>
      <VX unit="m/s">1552.912800</VX>
      <VY unit="m/s">371.432452</VY>
      <VZ unit="m/s">-7427.811413</VZ>
      <Quality>NOMINAL</Quality>
    </OSV>
    <OSV>
      <TAI>TAI=2017-03-30T23:37:49.000000</TAI>
      <UTC>UTC=2017-03-30T23:37:12.000000</UTC>
      <UT1>UT1=2017-03-30T23:37:12.472198</UT1>
      <Absolute_Orbit>+15928</Absolute_Orbit>
      <X unit="m">-741227.872211</X>
      <Y unit="m">7036911.081009</Y>
      <Z unit="m">110556.999229</Z>
      <VX unit="m/s">1561.788746</VX>
      <VY unit="m/s">290.302159</VY>
      <VZ unit="m/s">-7429.479382</VZ>
      <Quality>NOMINAL</Quality>
    </OSV>
    <OSV>
      <TAI>TAI=2017-03-30T23:37:59.000000</TAI>
      <UTC>UTC=2017-03-30T23:37:22.000000</UTC>
      <UT1>UT1=2017-03-30T23:37:22.472198</UT1>
      <Absolute_Orbit>+15928</Absolute_Orbit>
      <X unit="m">-725566.828496</X>
      <Y unit="m">7039408.270517</Y>
      <Z unit="m">36257.361566</Z>
      <VX unit="m/s">1570.370987</VX>
      <VY unit="m/s">209.129488</VY>
      <VZ unit="m/s">-7430.308353</VZ>
      <Quality>NOMINAL</Quality>
    </OSV>
    <OSV>
      <TAI>TAI=2017-03-30T23:38:09.000000</TAI>
      <UTC>UTC=2017-03-30T23:37:32.000000</UTC>
      <UT1>UT1=2017-03-30T23:37:32.472198</UT1>
      <Absolute_Orbit>+15928</Absolute_Orbit>
      <X unit="m">-709821.435134</X>
      <Y unit="m">7041093.561560</Y>
      <Z unit="m">-38046.370640</Z>
      <VX unit="m/s">1578.658511</VX>
      <VY unit="m/s">127.924069</VY>
      <VZ unit="m/s">-7430.298295</VZ>
      <Quality>NOMINAL</Quality>
    </OSV>
    <OSV>
      <TAI>TAI=2017-03-30T23:38:19.000000</TAI>
      <UTC>UTC=2017-03-30T23:37:42.000000</UTC>
      <UT1>UT1=2017-03-30T23:37:42.472198</UT1>
      <Absolute_Orbit>+15928</Absolute_Orbit>
      <X unit="m">-693994.644131</X>
      <Y unit="m">7041966.674819</Y>
      <Z unit="m">-112345.807363</Z>
      <VX unit="m/s">1586.650358</VX>
      <VY unit="m/s">46.695535</VY>
      <VZ unit="m/s">-7429.449276</VZ>
      <Quality>NOMINAL</Quality>
    </OSV>
    <OSV>
      <TAI>TAI=2017-03-30T23:38:29.000000</TAI>
      <UTC>UTC=2017-03-30T23:37:52.000000</UTC>
      <UT1>UT1=2017-03-30T23:37:52.472197</UT1>
      <Absolute_Orbit>+15928</Absolute_Orbit>
      <X unit="m">-678089.416874</X>
      <Y unit="m">7042027.427316</Y>
      <Z unit="m">-186632.559743</Z>
      <VX unit="m/s">1594.345613</VX>
      <VY unit="m/s">-34.546479</VY>
      <VZ unit="m/s">-7427.761462</VZ>
      <Quality>NOMINAL</Quality>
    </OSV>
    <OSV>
      <TAI>TAI=2017-03-30T23:38:39.000000</TAI>
      <UTC>UTC=2017-03-30T23:38:02.000000</UTC>
      <UT1>UT1=2017-03-30T23:38:02.472197</UT1>
      <Absolute_Orbit>+15928</Absolute_Orbit>
      <X unit="m">-662108.723651</X>
      <Y unit="m">7041275.732432</Y>
      <Z unit="m">-260898.241075</Z>
      <VX unit="m/s">1601.743411</VX>
      <VY unit="m/s">-115.792336</VY>
      <VZ unit="m/s">-7425.235117</VZ>
      <Quality>NOMINAL</Quality>
    </OSV>
    <OSV>
      <TAI>TAI=2017-03-30T23:38:49.000000</TAI>
      <UTC>UTC=2017-03-30T23:38:12.000000</UTC>
      <UT1>UT1=2017-03-30T23:38:12.472197</UT1>
      <Absolute_Orbit>+15928</Absolute_Orbit>
      <X unit="m">-646055.543166</X>
      <Y unit="m">7039711.599920</Y>
      <Z unit="m">-335134.467790</Z>
      <VX unit="m/s">1608.842933</VX>
      <VY unit="m/s">-197.032399</VY>
      <VZ unit="m/s">-7421.870606</VZ>
      <Quality>NOMINAL</Quality>
    </OSV>
    <OSV>
      <TAI>TAI=2017-03-30T23:38:59.000000</TAI>
      <UTC>UTC=2017-03-30T23:38:22.000000</UTC>
      <UT1>UT1=2017-03-30T23:38:22.472197</UT1>
      <Absolute_Orbit>+15928</Absolute_Orbit>
      <X unit="m">-629932.862054</X>
      <Y unit="m">7037335.135882</Y>
      <Z unit="m">-409332.860437</Z>
      <VX unit="m/s">1615.643412</VX>
      <VY unit="m/s">-278.257036</VY>
      <VZ unit="m/s">-7417.668389</VZ>
      <Quality>NOMINAL</Quality>
    </OSV>
    <OSV>
      <TAI>TAI=2017-03-30T23:39:09.000000</TAI>
      <UTC>UTC=2017-03-30T23:38:32.000000</UTC>
      <UT1>UT1=2017-03-30T23:38:32.472196</UT1>
      <Absolute_Orbit>+15928</Absolute_Orbit>
      <X unit="m">-613743.674396</X>
      <Y unit="m">7034146.542743</Y>
      <Z unit="m">-483485.044678</Z>
      <VX unit="m/s">1622.144126</VX>
      <VY unit="m/s">-359.456615</VY>
      <VZ unit="m/s">-7412.629026</VZ>
      <Quality>NOMINAL</Quality>
    </OSV>
    <OSV>
      <TAI>TAI=2017-03-30T23:39:19.000000</TAI>
      <UTC>UTC=2017-03-30T23:38:42.000000</UTC>
      <UT1>UT1=2017-03-30T23:38:42.472196</UT1>
      <Absolute_Orbit>+15928</Absolute_Orbit>
      <X unit="m">-597490.981236</X>
      <Y unit="m">7030146.119208</Y>
      <Z unit="m">-557582.652258</Z>
      <VX unit="m/s">1628.344404</VX>
      <VY unit="m/s">-440.621511</VY>
      <VZ unit="m/s">-7406.753174</VZ>
      <Quality>NOMINAL</Quality>
    </OSV>
    <OSV>
      <TAI>TAI=2017-03-30T23:39:29.000000</TAI>
      <UTC>UTC=2017-03-30T23:38:52.000000</UTC>
      <UT1>UT1=2017-03-30T23:38:52.472196</UT1>
      <Absolute_Orbit>+15928</Absolute_Orbit>
      <X unit="m">-581177.790092</X>
      <Y unit="m">7025334.260211</Y>
      <Z unit="m">-631617.321975</Z>
      <VX unit="m/s">1634.243622</VX>
      <VY unit="m/s">-521.742105</VY>
      <VZ unit="m/s">-7400.041586</VZ>
      <Quality>NOMINAL</Quality>
    </OSV>
    <OSV>
      <TAI>TAI=2017-03-30T23:39:39.000000</TAI>
      <UTC>UTC=2017-03-30T23:39:02.000000</UTC>
      <UT1>UT1=2017-03-30T23:39:02.472196</UT1>
      <Absolute_Orbit>+15928</Absolute_Orbit>
      <X unit="m">-564807.114476</X>
      <Y unit="m">7019711.456840</Y>
      <Z unit="m">-705580.700652</Z>
      <VX unit="m/s">1639.841206</VX>
      <VY unit="m/s">-602.808784</VY>
      <VZ unit="m/s">-7392.495116</VZ>
      <Quality>NOMINAL</Quality>
    </OSV>
    <OSV>
      <TAI>TAI=2017-03-30T23:39:49.000000</TAI>
      <UTC>UTC=2017-03-30T23:39:12.000000</UTC>
      <UT1>UT1=2017-03-30T23:39:12.472195</UT1>
      <Absolute_Orbit>+15928</Absolute_Orbit>
      <X unit="m">-548381.973404</X>
      <Y unit="m">7013278.296263</Y>
      <Z unit="m">-779464.444111</Z>
      <VX unit="m/s">1645.136630</VX>
      <VY unit="m/s">-683.811945</VY>
      <VZ unit="m/s">-7384.114710</VZ>
      <Quality>NOMINAL</Quality>
    </OSV>
    <OSV>
      <TAI>TAI=2017-03-30T23:39:59.000000</TAI>
      <UTC>UTC=2017-03-30T23:39:22.000000</UTC>
      <UT1>UT1=2017-03-30T23:39:22.472195</UT1>
      <Absolute_Orbit>+15928</Absolute_Orbit>
      <X unit="m">-531905.390910</X>
      <Y unit="m">7006035.461635</Y>
      <Z unit="m">-853260.218139</Z>
      <VX unit="m/s">1650.129416</VX>
      <VY unit="m/s">-764.741996</VY>
      <VZ unit="m/s">-7374.901413</VZ>
      <Quality>NOMINAL</Quality>
    </OSV>
    <OSV>
      <TAI>TAI=2017-03-30T23:40:09.000000</TAI>
      <UTC>UTC=2017-03-30T23:39:32.000000</UTC>
      <UT1>UT1=2017-03-30T23:39:32.472195</UT1>
      <Absolute_Orbit>+15928</Absolute_Orbit>
      <X unit="m">-515380.395563</X>
      <Y unit="m">6997983.731994</Y>
      <Z unit="m">-926959.699452</Z>
      <VX unit="m/s">1654.819134</VX>
      <VY unit="m/s">-845.589354</VY>
      <VZ unit="m/s">-7364.856366</VZ>
      <Quality>NOMINAL</Quality>
    </OSV>
    <OSV>
      <TAI>TAI=2017-03-30T23:40:19.000000</TAI>
      <UTC>UTC=2017-03-30T23:39:42.000000</UTC>
      <UT1>UT1=2017-03-30T23:39:42.472195</UT1>
      <Absolute_Orbit>+15928</Absolute_Orbit>
      <X unit="m">-498810.019982</X>
      <Y unit="m">6989123.982137</Y>
      <Z unit="m">-1000554.576646</Z>
      <VX unit="m/s">1659.205403</VX>
      <VY unit="m/s">-926.344448</VY>
      <VZ unit="m/s">-7353.980804</VZ>
      <Quality>NOMINAL</Quality>
    </OSV>
    <OSV>
      <TAI>TAI=2017-03-30T23:40:29.000000</TAI>
      <UTC>UTC=2017-03-30T23:39:52.000000</UTC>
      <UT1>UT1=2017-03-30T23:39:52.472194</UT1>
      <Absolute_Orbit>+15928</Absolute_Orbit>
      <X unit="m">-482197.300351</X>
      <Y unit="m">6979457.182489</Y>
      <Z unit="m">-1074036.551158</Z>
      <VX unit="m/s">1663.287892</VX>
      <VY unit="m/s">-1006.997722</VY>
      <VZ unit="m/s">-7342.276058</VZ>
      <Quality>NOMINAL</Quality>
    </OSV>
    <OSV>
      <TAI>TAI=2017-03-30T23:40:39.000000</TAI>
      <UTC>UTC=2017-03-30T23:40:02.000000</UTC>
      <UT1>UT1=2017-03-30T23:40:02.472194</UT1>
      <Absolute_Orbit>+15928</Absolute_Orbit>
      <X unit="m">-465545.275938</X>
      <Y unit="m">6968984.398978</Y>
      <Z unit="m">-1147397.338216</Z>
      <VX unit="m/s">1667.066315</VX>
      <VY unit="m/s">-1087.539632</VY>
      <VZ unit="m/s">-7329.743557</VZ>
      <Quality>NOMINAL</Quality>
    </OSV>
    <OSV>
      <TAI>TAI=2017-03-30T23:40:49.000000</TAI>
      <UTC>UTC=2017-03-30T23:40:12.000000</UTC>
      <UT1>UT1=2017-03-30T23:40:12.472194</UT1>
      <Absolute_Orbit>+15928</Absolute_Orbit>
      <X unit="m">-448856.988613</X>
      <Y unit="m">6957706.792888</Y>
      <Z unit="m">-1220628.667777</Z>
      <VX unit="m/s">1670.540438</VX>
      <VY unit="m/s">-1167.960650</VY>
      <VZ unit="m/s">-7316.384820</VZ>
      <Quality>NOMINAL</Quality>
    </OSV>
    <OSV>
      <TAI>TAI=2017-03-30T23:40:59.000000</TAI>
      <UTC>UTC=2017-03-30T23:40:22.000000</UTC>
      <UT1>UT1=2017-03-30T23:40:22.472194</UT1>
      <Absolute_Orbit>+15928</Absolute_Orbit>
      <X unit="m">-432135.482364</X>
      <Y unit="m">6945625.620704</Y>
      <Z unit="m">-1293722.285489</Z>
      <VX unit="m/s">1673.710073</VX>
      <VY unit="m/s">-1248.251266</VY>
      <VZ unit="m/s">-7302.201465</VZ>
      <Quality>NOMINAL</Quality>
    </OSV>
    <OSV>
      <TAI>TAI=2017-03-30T23:41:09.000000</TAI>
      <UTC>UTC=2017-03-30T23:40:32.000000</UTC>
      <UT1>UT1=2017-03-30T23:40:32.472193</UT1>
      <Absolute_Orbit>+15928</Absolute_Orbit>
      <X unit="m">-415383.802806</X>
      <Y unit="m">6932742.233936</Y>
      <Z unit="m">-1366669.953638</Z>
      <VX unit="m/s">1676.575081</VX>
      <VY unit="m/s">-1328.401986</VY>
      <VZ unit="m/s">-7287.195202</VZ>
      <Quality>NOMINAL</Quality>
    </OSV>
    <OSV>
      <TAI>TAI=2017-03-30T23:41:19.000000</TAI>
      <UTC>UTC=2017-03-30T23:40:42.000000</UTC>
      <UT1>UT1=2017-03-30T23:40:42.472193</UT1>
      <Absolute_Orbit>+15928</Absolute_Orbit>
      <X unit="m">-398604.996701</X>
      <Y unit="m">6919058.078946</Y>
      <Z unit="m">-1439463.452103</Z>
      <VX unit="m/s">1679.135371</VX>
      <VY unit="m/s">-1408.403334</VY>
      <VZ unit="m/s">-7271.367837</VZ>
      <Quality>NOMINAL</Quality>
    </OSV>
    <OSV>
      <TAI>TAI=2017-03-30T23:41:29.000000</TAI>
      <UTC>UTC=2017-03-30T23:40:52.000000</UTC>
      <UT1>UT1=2017-03-30T23:40:52.472193</UT1>
      <Absolute_Orbit>+15928</Absolute_Orbit>
      <X unit="m">-381802.111475</X>
      <Y unit="m">6904574.696745</Y>
      <Z unit="m">-1512094.579283</Z>
      <VX unit="m/s">1681.390902</VX>
      <VY unit="m/s">-1488.245857</VY>
      <VZ unit="m/s">-7254.721269</VZ>
      <Quality>NOMINAL</Quality>
    </OSV>
    <OSV>
      <TAI>TAI=2017-03-30T23:41:39.000000</TAI>
      <UTC>UTC=2017-03-30T23:41:02.000000</UTC>
      <UT1>UT1=2017-03-30T23:41:02.472193</UT1>
      <Absolute_Orbit>+15928</Absolute_Orbit>
      <X unit="m">-364978.194732</X>
      <Y unit="m">6889293.722774</Y>
      <Z unit="m">-1584555.153042</Z>
      <VX unit="m/s">1683.341679</VX>
      <VY unit="m/s">-1567.920119</VY>
      <VZ unit="m/s">-7237.257492</VZ>
      <Quality>NOMINAL</Quality>
    </OSV>
    <OSV>
      <TAI>TAI=2017-03-30T23:41:49.000000</TAI>
      <UTC>UTC=2017-03-30T23:41:12.000000</UTC>
      <UT1>UT1=2017-03-30T23:41:12.472192</UT1>
      <Absolute_Orbit>+15928</Absolute_Orbit>
      <X unit="m">-348136.293778</X>
      <Y unit="m">6873216.886701</Y>
      <Z unit="m">-1656837.011642</Z>
      <VX unit="m/s">1684.987757</VX>
      <VY unit="m/s">-1647.416710</VY>
      <VZ unit="m/s">-7218.978591</VZ>
      <Quality>NOMINAL</Quality>
    </OSV>
    <OSV>
      <TAI>TAI=2017-03-30T23:41:59.000000</TAI>
      <UTC>UTC=2017-03-30T23:41:22.000000</UTC>
      <UT1>UT1=2017-03-30T23:41:22.472192</UT1>
      <Absolute_Orbit>+15928</Absolute_Orbit>
      <X unit="m">-331279.455136</X>
      <Y unit="m">6856346.012194</Y>
      <Z unit="m">-1728932.014665</Z>
      <VX unit="m/s">1686.329237</VX>
      <VY unit="m/s">-1726.726242</VY>
      <VZ unit="m/s">-7199.886746</VZ>
      <Quality>NOMINAL</Quality>
    </OSV>
    <OSV>
      <TAI>TAI=2017-03-30T23:42:09.000000</TAI>
      <UTC>UTC=2017-03-30T23:41:32.000000</UTC>
      <UT1>UT1=2017-03-30T23:41:32.472192</UT1>
      <Absolute_Orbit>+15928</Absolute_Orbit>
      <X unit="m">-314410.724068</X>
      <Y unit="m">6838683.016686</Y>
      <Z unit="m">-1800832.043949</Z>
      <VX unit="m/s">1687.366271</VX>
      <VY unit="m/s">-1805.839351</VY>
      <VZ unit="m/s">-7179.984230</VZ>
      <Quality>NOMINAL</Quality>
    </OSV>
    <OSV>
      <TAI>TAI=2017-03-30T23:42:19.000000</TAI>
      <UTC>UTC=2017-03-30T23:41:42.000000</UTC>
      <UT1>UT1=2017-03-30T23:41:42.472192</UT1>
      <Absolute_Orbit>+15928</Absolute_Orbit>
      <X unit="m">-297533.144095</X>
      <Y unit="m">6820229.911120</Y>
      <Z unit="m">-1872529.004513</Z>
      <VX unit="m/s">1688.099055</VX>
      <VY unit="m/s">-1884.746699</VY>
      <VZ unit="m/s">-7159.273406</VZ>
      <Quality>NOMINAL</Quality>
    </OSV>
    <OSV>
      <TAI>TAI=2017-03-30T23:42:29.000000</TAI>
      <UTC>UTC=2017-03-30T23:41:52.000000</UTC>
      <UT1>UT1=2017-03-30T23:41:52.472191</UT1>
      <Absolute_Orbit>+15928</Absolute_Orbit>
      <X unit="m">-280649.756518</X>
      <Y unit="m">6800988.799688</Y>
      <Z unit="m">-1944014.825492</Z>
      <VX unit="m/s">1688.527837</VX>
      <VY unit="m/s">-1963.438975</VY>
      <VZ unit="m/s">-7137.756732</VZ>
      <Quality>NOMINAL</Quality>
    </OSV>
    <OSV>
      <TAI>TAI=2017-03-30T23:42:39.000000</TAI>
      <UTC>UTC=2017-03-30T23:42:02.000000</UTC>
      <UT1>UT1=2017-03-30T23:42:02.472191</UT1>
      <Absolute_Orbit>+15928</Absolute_Orbit>
      <X unit="m">-263763.599941</X>
      <Y unit="m">6780961.879555</Y>
      <Z unit="m">-2015281.461045</Z>
      <VX unit="m/s">1688.652908</VX>
      <VY unit="m/s">-2041.906897</VY>
      <VZ unit="m/s">-7115.436754</VZ>
      <Quality>NOMINAL</Quality>
    </OSV>
    <OSV>
      <TAI>TAI=2017-03-30T23:42:49.000000</TAI>
      <UTC>UTC=2017-03-30T23:42:12.000000</UTC>
      <UT1>UT1=2017-03-30T23:42:12.472191</UT1>
      <Absolute_Orbit>+15928</Absolute_Orbit>
      <X unit="m">-246877.709794</X>
      <Y unit="m">6760151.440574</Y>
      <Z unit="m">-2086320.891268</Z>
      <VX unit="m/s">1688.474611</VX>
      <VY unit="m/s">-2120.141208</VY>
      <VZ unit="m/s">-7092.316112</VZ>
      <Quality>NOMINAL</Quality>
    </OSV>
    <OSV>
      <TAI>TAI=2017-03-30T23:42:59.000000</TAI>
      <UTC>UTC=2017-03-30T23:42:22.000000</UTC>
      <UT1>UT1=2017-03-30T23:42:22.472191</UT1>
      <Absolute_Orbit>+15928</Absolute_Orbit>
      <X unit="m">-229995.117855</X>
      <Y unit="m">6738559.864988</Y>
      <Z unit="m">-2157125.123105</Z>
      <VX unit="m/s">1687.993335</VX>
      <VY unit="m/s">-2198.132684</VY>
      <VZ unit="m/s">-7068.397537</VZ>
      <Quality>NOMINAL</Quality>
    </OSV>
    <OSV>
      <TAI>TAI=2017-03-30T23:43:09.000000</TAI>
      <UTC>UTC=2017-03-30T23:42:32.000000</UTC>
      <UT1>UT1=2017-03-30T23:42:32.472190</UT1>
      <Absolute_Orbit>+15928</Absolute_Orbit>
      <X unit="m">-213118.851779</X>
      <Y unit="m">6716189.627133</Y>
      <Z unit="m">-2227686.191253</Z>
      <VX unit="m/s">1687.209515</VX>
      <VY unit="m/s">-2275.872132</VY>
      <VZ unit="m/s">-7043.683850</VZ>
      <Quality>NOMINAL</Quality>
    </OSV>
    <OSV>
      <TAI>TAI=2017-03-30T23:43:19.000000</TAI>
      <UTC>UTC=2017-03-30T23:42:42.000000</UTC>
      <UT1>UT1=2017-03-30T23:42:42.472190</UT1>
      <Absolute_Orbit>+15928</Absolute_Orbit>
      <X unit="m">-196251.934614</X>
      <Y unit="m">6693043.293122</Y>
      <Z unit="m">-2297996.159063</Z>
      <VX unit="m/s">1686.123637</VX>
      <VY unit="m/s">-2353.350390</VY>
      <VZ unit="m/s">-7018.177962</VZ>
      <Quality>NOMINAL</Quality>
    </OSV>
    <OSV>
      <TAI>TAI=2017-03-30T23:43:29.000000</TAI>
      <UTC>UTC=2017-03-30T23:42:52.000000</UTC>
      <UT1>UT1=2017-03-30T23:42:52.472190</UT1>
      <Absolute_Orbit>+15928</Absolute_Orbit>
      <X unit="m">-179397.384333</X>
      <Y unit="m">6669123.520519</Y>
      <Z unit="m">-2368047.119450</Z>
      <VX unit="m/s">1684.736231</VX>
      <VY unit="m/s">-2430.558329</VY>
      <VZ unit="m/s">-6991.882873</VZ>
      <Quality>NOMINAL</Quality>
    </OSV>
    <OSV>
      <TAI>TAI=2017-03-30T23:43:39.000000</TAI>
      <UTC>UTC=2017-03-30T23:43:02.000000</UTC>
      <UT1>UT1=2017-03-30T23:43:02.472189</UT1>
      <Absolute_Orbit>+15928</Absolute_Orbit>
      <X unit="m">-162558.213358</X>
      <Y unit="m">6644433.058011</Y>
      <Z unit="m">-2437831.195791</Z>
      <VX unit="m/s">1683.047876</VX>
      <VY unit="m/s">-2507.486857</VY>
      <VZ unit="m/s">-6964.801676</VZ>
      <Quality>NOMINAL</Quality>
    </OSV>
    <OSV>
      <TAI>TAI=2017-03-30T23:43:49.000000</TAI>
      <UTC>UTC=2017-03-30T23:43:12.000000</UTC>
      <UT1>UT1=2017-03-30T23:43:12.472189</UT1>
      <Absolute_Orbit>+15928</Absolute_Orbit>
      <X unit="m">-145737.428085</X>
      <Y unit="m">6618974.745048</Y>
      <Z unit="m">-2507340.542817</Z>
      <VX unit="m/s">1681.059198</VX>
      <VY unit="m/s">-2584.126914</VY>
      <VZ unit="m/s">-6936.937550</VZ>
      <Quality>NOMINAL</Quality>
    </OSV>
    <OSV>
      <TAI>TAI=2017-03-30T23:43:59.000000</TAI>
      <UTC>UTC=2017-03-30T23:43:22.000000</UTC>
      <UT1>UT1=2017-03-30T23:43:22.472189</UT1>
      <Absolute_Orbit>+15928</Absolute_Orbit>
      <X unit="m">-128938.028414</X>
      <Y unit="m">6592751.511480</Y>
      <Z unit="m">-2576567.347510</Z>
      <VX unit="m/s">1678.770872</VX>
      <VY unit="m/s">-2660.469480</VY>
      <VZ unit="m/s">-6908.293765</VZ>
      <Quality>NOMINAL</Quality>
    </OSV>
    <OSV>
      <TAI>TAI=2017-03-30T23:44:09.000000</TAI>
      <UTC>UTC=2017-03-30T23:43:32.000000</UTC>
      <UT1>UT1=2017-03-30T23:43:32.472189</UT1>
      <Absolute_Orbit>+15928</Absolute_Orbit>
      <X unit="m">-112163.007275</X>
      <Y unit="m">6565766.377171</Y>
      <Z unit="m">-2645503.830002</Z>
      <VX unit="m/s">1676.183615</VX>
      <VY unit="m/s">-2736.505572</VY>
      <VZ unit="m/s">-6878.873677</VZ>
      <Quality>NOMINAL</Quality>
    </OSV>
    <OSV>
      <TAI>TAI=2017-03-30T23:44:19.000000</TAI>
      <UTC>UTC=2017-03-30T23:43:42.000000</UTC>
      <UT1>UT1=2017-03-30T23:43:42.472188</UT1>
      <Absolute_Orbit>+15928</Absolute_Orbit>
      <X unit="m">-95415.350165</X>
      <Y unit="m">6538022.451620</Y>
      <Z unit="m">-2714142.244435</Z>
      <VX unit="m/s">1673.298197</VX>
      <VY unit="m/s">-2812.226245</VY>
      <VZ unit="m/s">-6848.680732</VZ>
      <Quality>NOMINAL</Quality>
    </OSV>
    <OSV>
      <TAI>TAI=2017-03-30T23:44:29.000000</TAI>
      <UTC>UTC=2017-03-30T23:43:52.000000</UTC>
      <UT1>UT1=2017-03-30T23:43:52.472188</UT1>
      <Absolute_Orbit>+15928</Absolute_Orbit>
      <X unit="m">-78698.034674</X>
      <Y unit="m">6509522.933555</Y>
      <Z unit="m">-2782474.879828</Z>
      <VX unit="m/s">1670.115430</VX>
      <VY unit="m/s">-2887.622596</VY>
      <VZ unit="m/s">-6817.718461</VZ>
      <Quality>NOMINAL</Quality>
    </OSV>
    <OSV>
      <TAI>TAI=2017-03-30T23:44:39.000000</TAI>
      <UTC>UTC=2017-03-30T23:44:02.000000</UTC>
      <UT1>UT1=2017-03-30T23:44:02.472188</UT1>
      <Absolute_Orbit>+15928</Absolute_Orbit>
      <X unit="m">-62014.030028</X>
      <Y unit="m">6480271.110526</Y>
      <Z unit="m">-2850494.060951</Z>
      <VX unit="m/s">1666.636175</VX>
      <VY unit="m/s">-2962.685762</VY>
      <VZ unit="m/s">-6785.990485</VZ>
      <Quality>NOMINAL</Quality>
    </OSV>
    <OSV>
      <TAI>TAI=2017-03-30T23:44:49.000000</TAI>
      <UTC>UTC=2017-03-30T23:44:12.000000</UTC>
      <UT1>UT1=2017-03-30T23:44:12.472188</UT1>
      <Absolute_Orbit>+15928</Absolute_Orbit>
      <X unit="m">-45366.296615</X>
      <Y unit="m">6450270.358501</Y>
      <Z unit="m">-2918192.149193</Z>
      <VX unit="m/s">1662.861338</VX>
      <VY unit="m/s">-3037.406925</VY>
      <VZ unit="m/s">-6753.500509</VZ>
      <Quality>NOMINAL</Quality>
    </OSV>
    <OSV>
      <TAI>TAI=2017-03-30T23:44:59.000000</TAI>
      <UTC>UTC=2017-03-30T23:44:22.000000</UTC>
      <UT1>UT1=2017-03-30T23:44:22.472187</UT1>
      <Absolute_Orbit>+15928</Absolute_Orbit>
      <X unit="m">-28757.785532</X>
      <Y unit="m">6419524.141444</Y>
      <Z unit="m">-2985561.543424</Z>
      <VX unit="m/s">1658.791872</VX>
      <VY unit="m/s">-3111.777308</VY>
      <VZ unit="m/s">-6720.252323</VZ>
      <Quality>NOMINAL</Quality>
    </OSV>
    <OSV>
      <TAI>TAI=2017-03-30T23:45:09.000000</TAI>
      <UTC>UTC=2017-03-30T23:44:32.000000</UTC>
      <UT1>UT1=2017-03-30T23:44:32.472187</UT1>
      <Absolute_Orbit>+15928</Absolute_Orbit>
      <X unit="m">-12191.438114</X>
      <Y unit="m">6388036.010862</Y>
      <Z unit="m">-3052594.680849</Z>
      <VX unit="m/s">1654.428775</VX>
      <VY unit="m/s">-3185.788179</VY>
      <VZ unit="m/s">-6686.249804</VZ>
      <Quality>NOMINAL</Quality>
    </OSV>
    <OSV>
      <TAI>TAI=2017-03-30T23:45:19.000000</TAI>
      <UTC>UTC=2017-03-30T23:44:42.000000</UTC>
      <UT1>UT1=2017-03-30T23:44:42.472187</UT1>
      <Absolute_Orbit>+15928</Absolute_Orbit>
      <X unit="m">4329.814511</X>
      <Y unit="m">6355809.605353</Y>
      <Z unit="m">-3119284.037849</Z>
      <VX unit="m/s">1649.773092</VX>
      <VY unit="m/s">-3259.430853</VY>
      <VZ unit="m/s">-6651.496912</VZ>
      <Quality>NOMINAL</Quality>
    </OSV>
    <OSV>
      <TAI>TAI=2017-03-30T23:45:29.000000</TAI>
      <UTC>UTC=2017-03-30T23:44:52.000000</UTC>
      <UT1>UT1=2017-03-30T23:44:52.472187</UT1>
      <Absolute_Orbit>+15928</Absolute_Orbit>
      <X unit="m">20803.051899</X>
      <Y unit="m">6322848.650110</Y>
      <Z unit="m">-3185622.130900</Z>
      <VX unit="m/s">1644.825912</VX>
      <VY unit="m/s">-3332.696690</VY>
      <VZ unit="m/s">-6615.997691</VZ>
      <Quality>NOMINAL</Quality>
    </OSV>
    <OSV>
      <TAI>TAI=2017-03-30T23:45:39.000000</TAI>
      <UTC>UTC=2017-03-30T23:45:02.000000</UTC>
      <UT1>UT1=2017-03-30T23:45:02.472186</UT1>
      <Absolute_Orbit>+15928</Absolute_Orbit>
      <X unit="m">37225.364719</X>
      <Y unit="m">6289156.956506</Y>
      <Z unit="m">-3251601.517277</Z>
      <VX unit="m/s">1639.588371</VX>
      <VY unit="m/s">-3405.577099</VY>
      <VZ unit="m/s">-6579.756270</VZ>
      <Quality>NOMINAL</Quality>
    </OSV>
    <OSV>
      <TAI>TAI=2017-03-30T23:45:49.000000</TAI>
      <UTC>UTC=2017-03-30T23:45:12.000000</UTC>
      <UT1>UT1=2017-03-30T23:45:12.472186</UT1>
      <Absolute_Orbit>+15928</Absolute_Orbit>
      <X unit="m">53593.855219</X>
      <Y unit="m">6254738.421574</Y>
      <Z unit="m">-3317214.795960</Z>
      <VX unit="m/s">1634.061648</VX>
      <VY unit="m/s">-3478.063537</VY>
      <VZ unit="m/s">-6542.776860</VZ>
      <Quality>NOMINAL</Quality>
    </OSV>
    <OSV>
      <TAI>TAI=2017-03-30T23:45:59.000000</TAI>
      <UTC>UTC=2017-03-30T23:45:22.000000</UTC>
      <UT1>UT1=2017-03-30T23:45:22.472186</UT1>
      <Absolute_Orbit>+15928</Absolute_Orbit>
      <X unit="m">69905.637675</X>
      <Y unit="m">6219597.027531</Y>
      <Z unit="m">-3382454.608450</Z>
      <VX unit="m/s">1628.246970</VX>
      <VY unit="m/s">-3550.147510</VY>
      <VZ unit="m/s">-6505.063753</VZ>
      <Quality>NOMINAL</Quality>
    </OSV>
    <OSV>
      <TAI>TAI=2017-03-30T23:46:09.000000</TAI>
      <UTC>UTC=2017-03-30T23:45:32.000000</UTC>
      <UT1>UT1=2017-03-30T23:45:32.472186</UT1>
      <Absolute_Orbit>+15928</Absolute_Orbit>
      <X unit="m">86157.838837</X>
      <Y unit="m">6183736.841280</Y>
      <Z unit="m">-3447313.639586</Z>
      <VX unit="m/s">1622.145605</VX>
      <VY unit="m/s">-3621.820575</VY>
      <VZ unit="m/s">-6466.621325</VZ>
      <Quality>NOMINAL</Quality>
    </OSV>
    <OSV>
      <TAI>TAI=2017-03-30T23:46:19.000000</TAI>
      <UTC>UTC=2017-03-30T23:45:42.000000</UTC>
      <UT1>UT1=2017-03-30T23:45:42.472185</UT1>
      <Absolute_Orbit>+15928</Absolute_Orbit>
      <X unit="m">102347.598377</X>
      <Y unit="m">6147162.013901</Y>
      <Z unit="m">-3511784.618363</Z>
      <VX unit="m/s">1615.758868</VX>
      <VY unit="m/s">-3693.074341</VY>
      <VZ unit="m/s">-6427.454031</VZ>
      <Quality>NOMINAL</Quality>
    </OSV>
    <OSV>
      <TAI>TAI=2017-03-30T23:46:29.000000</TAI>
      <UTC>UTC=2017-03-30T23:45:52.000000</UTC>
      <UT1>UT1=2017-03-30T23:45:52.472185</UT1>
      <Absolute_Orbit>+15928</Absolute_Orbit>
      <X unit="m">118472.069330</X>
      <Y unit="m">6109876.780125</Y>
      <Z unit="m">-3575860.318743</Z>
      <VX unit="m/s">1609.088117</VX>
      <VY unit="m/s">-3763.900469</VY>
      <VZ unit="m/s">-6387.566408</VZ>
      <Quality>NOMINAL</Quality>
    </OSV>
    <OSV>
      <TAI>TAI=2017-03-30T23:46:39.000000</TAI>
      <UTC>UTC=2017-03-30T23:46:02.000000</UTC>
      <UT1>UT1=2017-03-30T23:46:02.472185</UT1>
      <Absolute_Orbit>+15928</Absolute_Orbit>
      <X unit="m">134528.418534</X>
      <Y unit="m">6071885.457805</Y>
      <Z unit="m">-3639533.560459</Z>
      <VX unit="m/s">1602.134755</VX>
      <VY unit="m/s">-3834.290674</VY>
      <VZ unit="m/s">-6346.963074</VZ>
      <Quality>NOMINAL</Quality>
    </OSV>
    <OSV>
      <TAI>TAI=2017-03-30T23:46:49.000000</TAI>
      <UTC>UTC=2017-03-30T23:46:12.000000</UTC>
      <UT1>UT1=2017-03-30T23:46:12.472185</UT1>
      <Absolute_Orbit>+15928</Absolute_Orbit>
      <X unit="m">150513.827069</X>
      <Y unit="m">6033192.447372</Y>
      <Z unit="m">-3702797.209815</Z>
      <VX unit="m/s">1594.900228</VX>
      <VY unit="m/s">-3904.236725</VY>
      <VZ unit="m/s">-6305.648726</VZ>
      <Quality>NOMINAL</Quality>
    </OSV>
    <OSV>
      <TAI>TAI=2017-03-30T23:46:59.000000</TAI>
      <UTC>UTC=2017-03-30T23:46:22.000000</UTC>
      <UT1>UT1=2017-03-30T23:46:22.472184</UT1>
      <Absolute_Orbit>+15928</Absolute_Orbit>
      <X unit="m">166425.490691</X>
      <Y unit="m">5993802.231285</Y>
      <Z unit="m">-3765644.180478</Z>
      <VX unit="m/s">1587.386024</VX>
      <VY unit="m/s">-3973.730448</VY>
      <VZ unit="m/s">-6263.628138</VZ>
      <Quality>NOMINAL</Quality>
    </OSV>
    <OSV>
      <TAI>TAI=2017-03-30T23:47:09.000000</TAI>
      <UTC>UTC=2017-03-30T23:46:32.000000</UTC>
      <UT1>UT1=2017-03-30T23:46:32.472184</UT1>
      <Absolute_Orbit>+15928</Absolute_Orbit>
      <X unit="m">182260.620258</X>
      <Y unit="m">5953719.373465</Y>
      <Z unit="m">-3828067.434263</Z>
      <VX unit="m/s">1579.593676</VX>
      <VY unit="m/s">-4042.763725</VY>
      <VZ unit="m/s">-6220.906165</VZ>
      <Quality>NOMINAL</Quality>
    </OSV>
    <OSV>
      <TAI>TAI=2017-03-30T23:47:19.000000</TAI>
      <UTC>UTC=2017-03-30T23:46:42.000000</UTC>
      <UT1>UT1=2017-03-30T23:46:42.472184</UT1>
      <Absolute_Orbit>+15928</Absolute_Orbit>
      <X unit="m">198016.442169</X>
      <Y unit="m">5912948.518722</Y>
      <Z unit="m">-3890059.981911</Z>
      <VX unit="m/s">1571.524758</VX>
      <VY unit="m/s">-4111.328495</VY>
      <VZ unit="m/s">-6177.487739</VZ>
      <Quality>NOMINAL</Quality>
    </OSV>
    <OSV>
      <TAI>TAI=2017-03-30T23:47:29.000000</TAI>
      <UTC>UTC=2017-03-30T23:46:52.000000</UTC>
      <UT1>UT1=2017-03-30T23:46:52.472184</UT1>
      <Absolute_Orbit>+15928</Absolute_Orbit>
      <X unit="m">213690.198780</X>
      <Y unit="m">5871494.392166</Y>
      <Z unit="m">-3951614.883861</Z>
      <VX unit="m/s">1563.180888</VX>
      <VY unit="m/s">-4179.416759</VY>
      <VZ unit="m/s">-6133.377866</VZ>
      <Quality>NOMINAL</Quality>
    </OSV>
    <OSV>
      <TAI>TAI=2017-03-30T23:47:39.000000</TAI>
      <UTC>UTC=2017-03-30T23:47:02.000000</UTC>
      <UT1>UT1=2017-03-30T23:47:02.472183</UT1>
      <Absolute_Orbit>+15928</Absolute_Orbit>
      <X unit="m">229279.148831</X>
      <Y unit="m">5829361.798622</Y>
      <Z unit="m">-4012725.251004</Z>
      <VX unit="m/s">1554.563726</VX>
      <VY unit="m/s">-4247.020575</VY>
      <VZ unit="m/s">-6088.581630</VZ>
      <Quality>NOMINAL</Quality>
    </OSV>
    <OSV>
      <TAI>TAI=2017-03-30T23:47:49.000000</TAI>
      <UTC>UTC=2017-03-30T23:47:12.000000</UTC>
      <UT1>UT1=2017-03-30T23:47:12.472183</UT1>
      <Absolute_Orbit>+15928</Absolute_Orbit>
      <X unit="m">244780.567869</X>
      <Y unit="m">5786555.622024</Y>
      <Z unit="m">-4073384.245442</Z>
      <VX unit="m/s">1545.674972</VX>
      <VY unit="m/s">-4314.132061</VY>
      <VZ unit="m/s">-6043.104190</VZ>
      <Quality>NOMINAL</Quality>
    </OSV>
    <OSV>
      <TAI>TAI=2017-03-30T23:47:59.000000</TAI>
      <UTC>UTC=2017-03-30T23:47:22.000000</UTC>
      <UT1>UT1=2017-03-30T23:47:22.472183</UT1>
      <Absolute_Orbit>+15928</Absolute_Orbit>
      <X unit="m">260191.748662</X>
      <Y unit="m">5743080.824811</Y>
      <Z unit="m">-4133585.081232</Z>
      <VX unit="m/s">1536.516371</VX>
      <VY unit="m/s">-4380.743399</VY>
      <VZ unit="m/s">-5996.950779</VZ>
      <Quality>NOMINAL</Quality>
    </OSV>
    <OSV>
      <TAI>TAI=2017-03-30T23:48:09.000000</TAI>
      <UTC>UTC=2017-03-30T23:47:32.000000</UTC>
      <UT1>UT1=2017-03-30T23:47:32.472183</UT1>
      <Absolute_Orbit>+15928</Absolute_Orbit>
      <X unit="m">275510.001617</X>
      <Y unit="m">5698942.447310</Y>
      <Z unit="m">-4193321.025131</Z>
      <VX unit="m/s">1527.089705</VX>
      <VY unit="m/s">-4446.846830</VY>
      <VZ unit="m/s">-5950.126703</VZ>
      <Quality>NOMINAL</Quality>
    </OSV>
    <OSV>
      <TAI>TAI=2017-03-30T23:48:19.000000</TAI>
      <UTC>UTC=2017-03-30T23:47:42.000000</UTC>
      <UT1>UT1=2017-03-30T23:47:42.472182</UT1>
      <Absolute_Orbit>+15928</Absolute_Orbit>
      <X unit="m">290732.655188</X>
      <Y unit="m">5654145.607110</Y>
      <Z unit="m">-4252585.397325</Z>
      <VX unit="m/s">1517.396801</VX>
      <VY unit="m/s">-4512.434662</VY>
      <VZ unit="m/s">-5902.637341</VZ>
      <Quality>NOMINAL</Quality>
    </OSV>
    <OSV>
      <TAI>TAI=2017-03-30T23:48:29.000000</TAI>
      <UTC>UTC=2017-03-30T23:47:52.000000</UTC>
      <UT1>UT1=2017-03-30T23:47:52.472182</UT1>
      <Absolute_Orbit>+15928</Absolute_Orbit>
      <X unit="m">305857.056288</X>
      <Y unit="m">5608695.498428</Y>
      <Z unit="m">-4311371.572161</Z>
      <VX unit="m/s">1507.439525</VX>
      <VY unit="m/s">-4577.499262</VY>
      <VZ unit="m/s">-5854.488146</VZ>
      <Quality>NOMINAL</Quality>
    </OSV>
    <OSV>
      <TAI>TAI=2017-03-30T23:48:39.000000</TAI>
      <UTC>UTC=2017-03-30T23:48:02.000000</UTC>
      <UT1>UT1=2017-03-30T23:48:02.472182</UT1>
      <Absolute_Orbit>+15928</Absolute_Orbit>
      <X unit="m">320880.570690</X>
      <Y unit="m">5562597.391463</Y>
      <Z unit="m">-4369672.978858</Z>
      <VX unit="m/s">1497.219783</VX>
      <VY unit="m/s">-4642.033064</VY>
      <VZ unit="m/s">-5805.684640</VZ>
      <Quality>NOMINAL</Quality>
    </OSV>
    <OSV>
      <TAI>TAI=2017-03-30T23:48:49.000000</TAI>
      <UTC>UTC=2017-03-30T23:48:12.000000</UTC>
      <UT1>UT1=2017-03-30T23:48:12.472182</UT1>
      <Absolute_Orbit>+15928</Absolute_Orbit>
      <X unit="m">335800.583434</X>
      <Y unit="m">5515856.631754</Y>
      <Z unit="m">-4427483.102228</Z>
      <VX unit="m/s">1486.739521</VX>
      <VY unit="m/s">-4706.028567</VY>
      <VZ unit="m/s">-5756.232418</VZ>
      <Quality>NOMINAL</Quality>
    </OSV>
    <OSV>
      <TAI>TAI=2017-03-30T23:48:59.000000</TAI>
      <UTC>UTC=2017-03-30T23:48:22.000000</UTC>
      <UT1>UT1=2017-03-30T23:48:22.472181</UT1>
      <Absolute_Orbit>+15928</Absolute_Orbit>
      <X unit="m">350614.499223</X>
      <Y unit="m">5468478.639520</Y>
      <Z unit="m">-4484795.483372</Z>
      <VX unit="m/s">1476.000725</VX>
      <VY unit="m/s">-4769.478336</VY>
      <VZ unit="m/s">-5706.137144</VZ>
      <Quality>NOMINAL</Quality>
    </OSV>
    <OSV>
      <TAI>TAI=2017-03-30T23:49:09.000000</TAI>
      <UTC>UTC=2017-03-30T23:48:32.000000</UTC>
      <UT1>UT1=2017-03-30T23:48:32.472181</UT1>
      <Absolute_Orbit>+15928</Absolute_Orbit>
      <X unit="m">365319.742820</X>
      <Y unit="m">5420468.908997</Y>
      <Z unit="m">-4541603.720383</Z>
      <VX unit="m/s">1465.005423</VX>
      <VY unit="m/s">-4832.375003</VY>
      <VZ unit="m/s">-5655.404552</VZ>
      <Quality>NOMINAL</Quality>
    </OSV>
    <OSV>
      <TAI>TAI=2017-03-30T23:49:19.000000</TAI>
      <UTC>UTC=2017-03-30T23:48:42.000000</UTC>
      <UT1>UT1=2017-03-30T23:48:42.472181</UT1>
      <Absolute_Orbit>+15928</Absolute_Orbit>
      <X unit="m">379913.759440</X>
      <Y unit="m">5371833.007768</Y>
      <Z unit="m">-4597901.469042</Z>
      <VX unit="m/s">1453.755677</VX>
      <VY unit="m/s">-4894.711266</VY>
      <VZ unit="m/s">-5604.040446</VZ>
      <Quality>NOMINAL</Quality>
    </OSV>
    <OSV>
      <TAI>TAI=2017-03-30T23:49:29.000000</TAI>
      <UTC>UTC=2017-03-30T23:48:52.000000</UTC>
      <UT1>UT1=2017-03-30T23:48:52.472181</UT1>
      <Absolute_Orbit>+15928</Absolute_Orbit>
      <X unit="m">394394.015142</X>
      <Y unit="m">5322576.576082</Y>
      <Z unit="m">-4653682.443502</Z>
      <VX unit="m/s">1442.253593</VX>
      <VY unit="m/s">-4956.479894</VY>
      <VZ unit="m/s">-5552.050696</VZ>
      <Quality>NOMINAL</Quality>
    </OSV>
    <OSV>
      <TAI>TAI=2017-03-30T23:49:39.000000</TAI>
      <UTC>UTC=2017-03-30T23:49:02.000000</UTC>
      <UT1>UT1=2017-03-30T23:49:02.472180</UT1>
      <Absolute_Orbit>+15928</Absolute_Orbit>
      <X unit="m">408757.997214</X>
      <Y unit="m">5272705.326163</Y>
      <Z unit="m">-4708940.416971</Z>
      <VX unit="m/s">1430.501311</VX>
      <VY unit="m/s">-5017.673724</VY>
      <VZ unit="m/s">-5499.441243</VZ>
      <Quality>NOMINAL</Quality>
    </OSV>
    <OSV>
      <TAI>TAI=2017-03-30T23:49:49.000000</TAI>
      <UTC>UTC=2017-03-30T23:49:12.000000</UTC>
      <UT1>UT1=2017-03-30T23:49:12.472180</UT1>
      <Absolute_Orbit>+15928</Absolute_Orbit>
      <X unit="m">423003.214553</X>
      <Y unit="m">5222225.041510</Y>
      <Z unit="m">-4763669.222385</Z>
      <VX unit="m/s">1418.501012</VX>
      <VY unit="m/s">-5078.285664</VY>
      <VZ unit="m/s">-5446.218092</VZ>
      <Quality>NOMINAL</Quality>
    </OSV>
    <OSV>
      <TAI>TAI=2017-03-30T23:49:59.000000</TAI>
      <UTC>UTC=2017-03-30T23:49:22.000000</UTC>
      <UT1>UT1=2017-03-30T23:49:22.472180</UT1>
      <Absolute_Orbit>+15928</Absolute_Orbit>
      <X unit="m">437127.198049</X>
      <Y unit="m">5171141.576195</Y>
      <Z unit="m">-4817862.753074</Z>
      <VX unit="m/s">1406.254914</VX>
      <VY unit="m/s">-5138.308693</VY>
      <VZ unit="m/s">-5392.387316</VZ>
      <Quality>NOMINAL</Quality>
    </OSV>
    <OSV>
      <TAI>TAI=2017-03-30T23:50:09.000000</TAI>
      <UTC>UTC=2017-03-30T23:49:32.000000</UTC>
      <UT1>UT1=2017-03-30T23:49:32.472180</UT1>
      <Absolute_Orbit>+15928</Absolute_Orbit>
      <X unit="m">451127.500949</X>
      <Y unit="m">5119460.854140</Y>
      <Z unit="m">-4871514.963416</Z>
      <VX unit="m/s">1393.765272</VX>
      <VY unit="m/s">-5197.735862</VY>
      <VZ unit="m/s">-5337.955052</VZ>
      <Quality>NOMINAL</Quality>
    </OSV>
    <OSV>
      <TAI>TAI=2017-03-30T23:50:19.000000</TAI>
      <UTC>UTC=2017-03-30T23:49:42.000000</UTC>
      <UT1>UT1=2017-03-30T23:49:42.472179</UT1>
      <Absolute_Orbit>+15928</Absolute_Orbit>
      <X unit="m">465001.699236</X>
      <Y unit="m">5067188.868391</Y>
      <Z unit="m">-4924619.869499</Z>
      <VX unit="m/s">1381.034376</VX>
      <VY unit="m/s">-5256.560294</VY>
      <VZ unit="m/s">-5282.927503</VZ>
      <Quality>NOMINAL</Quality>
    </OSV>
    <OSV>
      <TAI>TAI=2017-03-30T23:50:29.000000</TAI>
      <UTC>UTC=2017-03-30T23:49:52.000000</UTC>
      <UT1>UT1=2017-03-30T23:49:52.472179</UT1>
      <Absolute_Orbit>+15928</Absolute_Orbit>
      <X unit="m">478747.391992</X>
      <Y unit="m">5014331.680392</Y>
      <Z unit="m">-4977171.549742</Z>
      <VX unit="m/s">1368.064556</VX>
      <VY unit="m/s">-5314.775187</VY>
      <VZ unit="m/s">-5227.310932</VZ>
      <Quality>NOMINAL</Quality>
    </OSV>
    <OSV>
      <TAI>TAI=2017-03-30T23:50:39.000000</TAI>
      <UTC>UTC=2017-03-30T23:50:02.000000</UTC>
      <UT1>UT1=2017-03-30T23:50:02.472179</UT1>
      <Absolute_Orbit>+15928</Absolute_Orbit>
      <X unit="m">492362.201759</X>
      <Y unit="m">4960895.419234</Y>
      <Z unit="m">-5029164.145535</Z>
      <VX unit="m/s">1354.858175</VX>
      <VY unit="m/s">-5372.373812</VY>
      <VZ unit="m/s">-5171.111669</VZ>
      <Quality>NOMINAL</Quality>
    </OSV>
    <OSV>
      <TAI>TAI=2017-03-30T23:50:49.000000</TAI>
      <UTC>UTC=2017-03-30T23:50:12.000000</UTC>
      <UT1>UT1=2017-03-30T23:50:12.472179</UT1>
      <Absolute_Orbit>+15928</Absolute_Orbit>
      <X unit="m">505843.774898</X>
      <Y unit="m">4906886.280916</Y>
      <Z unit="m">-5080591.861854</Z>
      <VX unit="m/s">1341.417633</VX>
      <VY unit="m/s">-5429.349514</VY>
      <VZ unit="m/s">-5114.336105</VZ>
      <Quality>NOMINAL</Quality>
    </OSV>
    <OSV>
      <TAI>TAI=2017-03-30T23:50:59.000000</TAI>
      <UTC>UTC=2017-03-30T23:50:22.000000</UTC>
      <UT1>UT1=2017-03-30T23:50:22.472178</UT1>
      <Absolute_Orbit>+15928</Absolute_Orbit>
      <X unit="m">519189.781945</X>
      <Y unit="m">4852310.527602</Y>
      <Z unit="m">-5131448.967879</Z>
      <VX unit="m/s">1327.745365</VX>
      <VY unit="m/s">-5485.695717</VY>
      <VZ unit="m/s">-5056.990689</VZ>
      <Quality>NOMINAL</Quality>
    </OSV>
    <OSV>
      <TAI>TAI=2017-03-30T23:51:09.000000</TAI>
      <UTC>UTC=2017-03-30T23:50:32.000000</UTC>
      <UT1>UT1=2017-03-30T23:50:32.472178</UT1>
      <Absolute_Orbit>+15928</Absolute_Orbit>
      <X unit="m">532397.917953</X>
      <Y unit="m">4797174.486866</Y>
      <Z unit="m">-5181729.797593</Z>
      <VX unit="m/s">1313.843840</VX>
      <VY unit="m/s">-5541.405918</VY>
      <VZ unit="m/s">-4999.081934</VZ>
      <Quality>NOMINAL</Quality>
    </OSV>
    <OSV>
      <TAI>TAI=2017-03-30T23:51:19.000000</TAI>
      <UTC>UTC=2017-03-30T23:50:42.000000</UTC>
      <UT1>UT1=2017-03-30T23:50:42.472178</UT1>
      <Absolute_Orbit>+15928</Absolute_Orbit>
      <X unit="m">545465.902843</X>
      <Y unit="m">4741484.550927</Y>
      <Z unit="m">-5231428.750395</Z>
      <VX unit="m/s">1299.715561</VX>
      <VY unit="m/s">-5596.473691</VY>
      <VZ unit="m/s">-4940.616411</VZ>
      <Quality>NOMINAL</Quality>
    </OSV>
    <OSV>
      <TAI>TAI=2017-03-30T23:51:29.000000</TAI>
      <UTC>UTC=2017-03-30T23:50:52.000000</UTC>
      <UT1>UT1=2017-03-30T23:50:52.472178</UT1>
      <Absolute_Orbit>+15928</Absolute_Orbit>
      <X unit="m">558391.481742</X>
      <Y unit="m">4685247.175880</Y>
      <Z unit="m">-5280540.291704</Z>
      <VX unit="m/s">1285.363067</VX>
      <VY unit="m/s">-5650.892688</VY>
      <VZ unit="m/s">-4881.600750</VZ>
      <Quality>NOMINAL</Quality>
    </OSV>
    <OSV>
      <TAI>TAI=2017-03-30T23:51:39.000000</TAI>
      <UTC>UTC=2017-03-30T23:51:02.000000</UTC>
      <UT1>UT1=2017-03-30T23:51:02.472177</UT1>
      <Absolute_Orbit>+15928</Absolute_Orbit>
      <X unit="m">571172.425322</X>
      <Y unit="m">4628468.880916</Y>
      <Z unit="m">-5329058.953537</Z>
      <VX unit="m/s">1270.788929</VX>
      <VY unit="m/s">-5704.656640</VY>
      <VZ unit="m/s">-4822.041639</VZ>
      <Quality>NOMINAL</Quality>
    </OSV>
    <OSV>
      <TAI>TAI=2017-03-30T23:51:49.000000</TAI>
      <UTC>UTC=2017-03-30T23:51:12.000000</UTC>
      <UT1>UT1=2017-03-30T23:51:12.472177</UT1>
      <Absolute_Orbit>+15928</Absolute_Orbit>
      <X unit="m">583806.530126</X>
      <Y unit="m">4571156.247528</Y>
      <Z unit="m">-5376979.335090</Z>
      <VX unit="m/s">1255.995749</VX>
      <VY unit="m/s">-5757.759355</VY>
      <VZ unit="m/s">-4761.945824</VZ>
      <Quality>NOMINAL</Quality>
    </OSV>
    <OSV>
      <TAI>TAI=2017-03-30T23:51:59.000000</TAI>
      <UTC>UTC=2017-03-30T23:51:22.000000</UTC>
      <UT1>UT1=2017-03-30T23:51:22.472177</UT1>
      <Absolute_Orbit>+15928</Absolute_Orbit>
      <X unit="m">596291.618907</X>
      <Y unit="m">4513315.918704</Y>
      <Z unit="m">-5424296.103309</Z>
      <VX unit="m/s">1240.986166</VX>
      <VY unit="m/s">-5810.194721</VY>
      <VZ unit="m/s">-4701.320108</VZ>
      <Quality>NOMINAL</Quality>
    </OSV>
    <OSV>
      <TAI>TAI=2017-03-30T23:52:09.000000</TAI>
      <UTC>UTC=2017-03-30T23:51:32.000000</UTC>
      <UT1>UT1=2017-03-30T23:51:32.472177</UT1>
      <Absolute_Orbit>+15928</Absolute_Orbit>
      <X unit="m">608625.540938</X>
      <Y unit="m">4454954.598147</Y>
      <Z unit="m">-5471003.993439</Z>
      <VX unit="m/s">1225.762846</VX>
      <VY unit="m/s">-5861.956707</VY>
      <VZ unit="m/s">-4640.171347</VZ>
      <Quality>NOMINAL</Quality>
    </OSV>
    <OSV>
      <TAI>TAI=2017-03-30T23:52:19.000000</TAI>
      <UTC>UTC=2017-03-30T23:51:42.000000</UTC>
      <UT1>UT1=2017-03-30T23:51:42.472176</UT1>
      <Absolute_Orbit>+15928</Absolute_Orbit>
      <X unit="m">620806.172341</X>
      <Y unit="m">4396079.049461</Y>
      <Z unit="m">-5517097.809568</Z>
      <VX unit="m/s">1210.328491</VX>
      <VY unit="m/s">-5913.039362</VY>
      <VZ unit="m/s">-4578.506457</VZ>
      <Quality>NOMINAL</Quality>
    </OSV>
    <OSV>
      <TAI>TAI=2017-03-30T23:52:29.000000</TAI>
      <UTC>UTC=2017-03-30T23:51:52.000000</UTC>
      <UT1>UT1=2017-03-30T23:51:52.472176</UT1>
      <Absolute_Orbit>+15928</Absolute_Orbit>
      <X unit="m">632831.416388</X>
      <Y unit="m">4336696.095348</Y>
      <Z unit="m">-5562572.425173</Z>
      <VX unit="m/s">1194.685831</VX>
      <VY unit="m/s">-5963.436816</VY>
      <VZ unit="m/s">-4516.332403</VZ>
      <Quality>NOMINAL</Quality>
    </OSV>
    <OSV>
      <TAI>TAI=2017-03-30T23:52:39.000000</TAI>
      <UTC>UTC=2017-03-30T23:52:02.000000</UTC>
      <UT1>UT1=2017-03-30T23:52:02.472176</UT1>
      <Absolute_Orbit>+15928</Absolute_Orbit>
      <X unit="m">644699.203821</X>
      <Y unit="m">4276812.616801</Y>
      <Z unit="m">-5607422.783669</Z>
      <VX unit="m/s">1178.837629</VX>
      <VY unit="m/s">-6013.143283</VY>
      <VZ unit="m/s">-4453.656208</VZ>
      <Quality>NOMINAL</Quality>
    </OSV>
    <OSV>
      <TAI>TAI=2017-03-30T23:52:49.000000</TAI>
      <UTC>UTC=2017-03-30T23:52:12.000000</UTC>
      <UT1>UT1=2017-03-30T23:52:12.472176</UT1>
      <Absolute_Orbit>+15928</Absolute_Orbit>
      <X unit="m">656407.493147</X>
      <Y unit="m">4216435.552296</Y>
      <Z unit="m">-5651643.898936</Z>
      <VX unit="m/s">1162.786678</VX>
      <VY unit="m/s">-6062.153058</VY>
      <VZ unit="m/s">-4390.484944</VZ>
      <Quality>NOMINAL</Quality>
    </OSV>
    <OSV>
      <TAI>TAI=2017-03-30T23:52:59.000000</TAI>
      <UTC>UTC=2017-03-30T23:52:22.000000</UTC>
      <UT1>UT1=2017-03-30T23:52:22.472175</UT1>
      <Absolute_Orbit>+15928</Absolute_Orbit>
      <X unit="m">667954.270945</X>
      <Y unit="m">4155571.896938</Y>
      <Z unit="m">-5695230.855846</Z>
      <VX unit="m/s">1146.535798</VX>
      <VY unit="m/s">-6110.460521</VY>
      <VZ unit="m/s">-4326.825736</VZ>
      <Quality>NOMINAL</Quality>
    </OSV>
    <OSV>
      <TAI>TAI=2017-03-30T23:53:09.000000</TAI>
      <UTC>UTC=2017-03-30T23:52:32.000000</UTC>
      <UT1>UT1=2017-03-30T23:52:32.472175</UT1>
      <Absolute_Orbit>+15928</Absolute_Orbit>
      <X unit="m">679337.552168</X>
      <Y unit="m">4094228.701624</Y>
      <Z unit="m">-5738178.810797</Z>
      <VX unit="m/s">1130.087842</VX>
      <VY unit="m/s">-6158.060136</VY>
      <VZ unit="m/s">-4262.685758</VZ>
      <Quality>NOMINAL</Quality>
    </OSV>
    <OSV>
      <TAI>TAI=2017-03-30T23:53:19.000000</TAI>
      <UTC>UTC=2017-03-30T23:52:42.000000</UTC>
      <UT1>UT1=2017-03-30T23:52:42.472175</UT1>
      <Absolute_Orbit>+15928</Absolute_Orbit>
      <X unit="m">690555.380434</X>
      <Y unit="m">4032413.072192</Y>
      <Z unit="m">-5780482.992200</Z>
      <VX unit="m/s">1113.445690</VX>
      <VY unit="m/s">-6204.946449</VY>
      <VZ unit="m/s">-4198.072236</VZ>
      <Quality>NOMINAL</Quality>
    </OSV>
    <OSV>
      <TAI>TAI=2017-03-30T23:53:29.000000</TAI>
      <UTC>UTC=2017-03-30T23:52:52.000000</UTC>
      <UT1>UT1=2017-03-30T23:52:52.472175</UT1>
      <Absolute_Orbit>+15928</Absolute_Orbit>
      <X unit="m">701605.828309</X>
      <Y unit="m">3970132.168568</Y>
      <Z unit="m">-5822138.700954</Z>
      <VX unit="m/s">1096.612251</VX>
      <VY unit="m/s">-6251.114094</VY>
      <VZ unit="m/s">-4132.992443</VZ>
      <Quality>NOMINAL</Quality>
    </OSV>
    <OSV>
      <TAI>TAI=2017-03-30T23:53:39.000000</TAI>
      <UTC>UTC=2017-03-30T23:53:02.000000</UTC>
      <UT1>UT1=2017-03-30T23:53:02.472174</UT1>
      <Absolute_Orbit>+15928</Absolute_Orbit>
      <X unit="m">712486.997591</X>
      <Y unit="m">3907393.203896</Y>
      <Z unit="m">-5863141.310916</Z>
      <VX unit="m/s">1079.590462</VX>
      <VY unit="m/s">-6296.557789</VY>
      <VZ unit="m/s">-4067.453698</VZ>
      <Quality>NOMINAL</Quality>
    </OSV>
    <OSV>
      <TAI>TAI=2017-03-30T23:53:49.000000</TAI>
      <UTC>UTC=2017-03-30T23:53:12.000000</UTC>
      <UT1>UT1=2017-03-30T23:53:12.472174</UT1>
      <Absolute_Orbit>+15928</Absolute_Orbit>
      <X unit="m">723197.019592</X>
      <Y unit="m">3844203.443714</Y>
      <Z unit="m">-5903486.269385</Z>
      <VX unit="m/s">1062.383289</VX>
      <VY unit="m/s">-6341.272336</VY>
      <VZ unit="m/s">-4001.463370</VZ>
      <Quality>NOMINAL</Quality>
    </OSV>
    <OSV>
      <TAI>TAI=2017-03-30T23:53:59.000000</TAI>
      <UTC>UTC=2017-03-30T23:53:22.000000</UTC>
      <UT1>UT1=2017-03-30T23:53:22.472174</UT1>
      <Absolute_Orbit>+15928</Absolute_Orbit>
      <X unit="m">733734.055404</X>
      <Y unit="m">3780570.205117</Y>
      <Z unit="m">-5943169.097544</Z>
      <VX unit="m/s">1044.993725</VX>
      <VY unit="m/s">-6385.252624</VY>
      <VZ unit="m/s">-3935.028872</VZ>
      <Quality>NOMINAL</Quality>
    </OSV>
    <OSV>
      <TAI>TAI=2017-03-30T23:54:09.000000</TAI>
      <UTC>UTC=2017-03-30T23:53:32.000000</UTC>
      <UT1>UT1=2017-03-30T23:53:32.472174</UT1>
      <Absolute_Orbit>+15928</Absolute_Orbit>
      <X unit="m">744096.296180</X>
      <Y unit="m">3716500.855891</Y>
      <Z unit="m">-5982185.390938</Z>
      <VX unit="m/s">1027.424787</VX>
      <VY unit="m/s">-6428.493629</VY>
      <VZ unit="m/s">-3868.157665</VZ>
      <Quality>NOMINAL</Quality>
    </OSV>
    <OSV>
      <TAI>TAI=2017-03-30T23:54:19.000000</TAI>
      <UTC>UTC=2017-03-30T23:53:42.000000</UTC>
      <UT1>UT1=2017-03-30T23:53:42.472173</UT1>
      <Absolute_Orbit>+15928</Absolute_Orbit>
      <X unit="m">754281.963403</X>
      <Y unit="m">3652002.813639</Y>
      <Z unit="m">-6020530.819937</Z>
      <VX unit="m/s">1009.679524</VX>
      <VY unit="m/s">-6470.990412</VY>
      <VZ unit="m/s">-3800.857251</VZ>
      <Quality>NOMINAL</Quality>
    </OSV>
    <OSV>
      <TAI>TAI=2017-03-30T23:54:29.000000</TAI>
      <UTC>UTC=2017-03-30T23:53:52.000000</UTC>
      <UT1>UT1=2017-03-30T23:53:52.472173</UT1>
      <Absolute_Orbit>+15928</Absolute_Orbit>
      <X unit="m">764289.309153</X>
      <Y unit="m">3587083.544914</Y>
      <Z unit="m">-6058201.130199</Z>
      <VX unit="m/s">991.761006</VX>
      <VY unit="m/s">-6512.738123</VY>
      <VZ unit="m/s">-3733.135180</VZ>
      <Quality>NOMINAL</Quality>
    </OSV>
    <OSV>
      <TAI>TAI=2017-03-30T23:54:39.000000</TAI>
      <UTC>UTC=2017-03-30T23:54:02.000000</UTC>
      <UT1>UT1=2017-03-30T23:54:02.472173</UT1>
      <Absolute_Orbit>+15928</Absolute_Orbit>
      <X unit="m">774116.616362</X>
      <Y unit="m">3521750.564335</Y>
      <Z unit="m">-6095192.143083</Z>
      <VX unit="m/s">973.672333</VX>
      <VY unit="m/s">-6553.731999</VY>
      <VZ unit="m/s">-3664.999044</VZ>
      <Quality>NOMINAL</Quality>
    </OSV>
    <OSV>
      <TAI>TAI=2017-03-30T23:54:49.000000</TAI>
      <UTC>UTC=2017-03-30T23:54:12.000000</UTC>
      <UT1>UT1=2017-03-30T23:54:12.472173</UT1>
      <Absolute_Orbit>+15928</Absolute_Orbit>
      <X unit="m">783762.199066</X>
      <Y unit="m">3456011.433686</Y>
      <Z unit="m">-6131499.756070</Z>
      <VX unit="m/s">955.416627</VX>
      <VY unit="m/s">-6593.967367</VY>
      <VZ unit="m/s">-3596.456476</VZ>
      <Quality>NOMINAL</Quality>
    </OSV>
    <OSV>
      <TAI>TAI=2017-03-30T23:54:59.000000</TAI>
      <UTC>UTC=2017-03-30T23:54:22.000000</UTC>
      <UT1>UT1=2017-03-30T23:54:22.472172</UT1>
      <Absolute_Orbit>+15928</Absolute_Orbit>
      <X unit="m">793224.402653</X>
      <Y unit="m">3389873.761034</Y>
      <Z unit="m">-6167119.943180</Z>
      <VX unit="m/s">936.997035</VX>
      <VY unit="m/s">-6633.439642</VY>
      <VZ unit="m/s">-3527.515151</VZ>
      <Quality>NOMINAL</Quality>
    </OSV>
    <OSV>
      <TAI>TAI=2017-03-30T23:55:09.000000</TAI>
      <UTC>UTC=2017-03-30T23:54:32.000000</UTC>
      <UT1>UT1=2017-03-30T23:54:32.472172</UT1>
      <Absolute_Orbit>+15928</Absolute_Orbit>
      <X unit="m">802501.604104</X>
      <Y unit="m">3323345.199848</Y>
      <Z unit="m">-6202048.755389</Z>
      <VX unit="m/s">918.416730</VX>
      <VY unit="m/s">-6672.144331</VY>
      <VZ unit="m/s">-3458.182785</VZ>
      <Quality>NOMINAL</Quality>
    </OSV>
    <OSV>
      <TAI>TAI=2017-03-30T23:55:19.000000</TAI>
      <UTC>UTC=2017-03-30T23:54:42.000000</UTC>
      <UT1>UT1=2017-03-30T23:54:42.472172</UT1>
      <Absolute_Orbit>+15928</Absolute_Orbit>
      <X unit="m">811592.212237</X>
      <Y unit="m">3256433.448102</Y>
      <Z unit="m">-6236282.321019</Z>
      <VX unit="m/s">899.678906</VX>
      <VY unit="m/s">-6710.077029</VY>
      <VZ unit="m/s">-3388.467131</VZ>
      <Quality>NOMINAL</Quality>
    </OSV>
    <OSV>
      <TAI>TAI=2017-03-30T23:55:29.000000</TAI>
      <UTC>UTC=2017-03-30T23:54:52.000000</UTC>
      <UT1>UT1=2017-03-30T23:54:52.472172</UT1>
      <Absolute_Orbit>+15928</Absolute_Orbit>
      <X unit="m">820494.667931</X>
      <Y unit="m">3189146.247364</Y>
      <Z unit="m">-6269816.846122</Z>
      <VX unit="m/s">880.786782</VX>
      <VY unit="m/s">-6747.233422</VY>
      <VZ unit="m/s">-3318.375981</VZ>
      <Quality>NOMINAL</Quality>
    </OSV>
    <OSV>
      <TAI>TAI=2017-03-30T23:55:39.000000</TAI>
      <UTC>UTC=2017-03-30T23:55:02.000000</UTC>
      <UT1>UT1=2017-03-30T23:55:02.472171</UT1>
      <Absolute_Orbit>+15928</Absolute_Orbit>
      <X unit="m">829207.444360</X>
      <Y unit="m">3121491.381873</Y>
      <Z unit="m">-6302648.614864</Z>
      <VX unit="m/s">861.743596</VX>
      <VY unit="m/s">-6783.609285</VY>
      <VZ unit="m/s">-3247.917164</VZ>
      <Quality>NOMINAL</Quality>
    </OSV>
    <OSV>
      <TAI>TAI=2017-03-30T23:55:49.000000</TAI>
      <UTC>UTC=2017-03-30T23:55:12.000000</UTC>
      <UT1>UT1=2017-03-30T23:55:12.472171</UT1>
      <Absolute_Orbit>+15928</Absolute_Orbit>
      <X unit="m">837729.047216</X>
      <Y unit="m">3053476.677653</Y>
      <Z unit="m">-6334773.989878</Z>
      <VX unit="m/s">842.552612</VX>
      <VY unit="m/s">-6819.200486</VY>
      <VZ unit="m/s">-3177.098545</VZ>
      <Quality>NOMINAL</Quality>
    </OSV>
    <OSV>
      <TAI>TAI=2017-03-30T23:55:59.000000</TAI>
      <UTC>UTC=2017-03-30T23:55:22.000000</UTC>
      <UT1>UT1=2017-03-30T23:55:22.472171</UT1>
      <Absolute_Orbit>+15928</Absolute_Orbit>
      <X unit="m">846058.014914</X>
      <Y unit="m">2985110.001610</Y>
      <Z unit="m">-6366189.412615</Z>
      <VX unit="m/s">823.217113</VX>
      <VY unit="m/s">-6854.002981</VY>
      <VZ unit="m/s">-3105.928023</VZ>
      <Quality>NOMINAL</Quality>
    </OSV>
    <OSV>
      <TAI>TAI=2017-03-30T23:56:09.000000</TAI>
      <UTC>UTC=2017-03-30T23:55:32.000000</UTC>
      <UT1>UT1=2017-03-30T23:55:32.472171</UT1>
      <Absolute_Orbit>+15928</Absolute_Orbit>
      <X unit="m">854192.918810</X>
      <Y unit="m">2916399.260633</Y>
      <Z unit="m">-6396891.403686</Z>
      <VX unit="m/s">803.740403</VX>
      <VY unit="m/s">-6888.012817</VY>
      <VZ unit="m/s">-3034.413536</VZ>
      <Quality>NOMINAL</Quality>
    </OSV>
    <OSV>
      <TAI>TAI=2017-03-30T23:56:19.000000</TAI>
      <UTC>UTC=2017-03-30T23:55:42.000000</UTC>
      <UT1>UT1=2017-03-30T23:55:42.472170</UT1>
      <Absolute_Orbit>+15928</Absolute_Orbit>
      <X unit="m">862132.363409</X>
      <Y unit="m">2847352.400686</Y>
      <Z unit="m">-6426876.563229</Z>
      <VX unit="m/s">784.125808</VX>
      <VY unit="m/s">-6921.226133</VY>
      <VZ unit="m/s">-2962.563052</VZ>
      <Quality>NOMINAL</Quality>
    </OSV>
    <OSV>
      <TAI>TAI=2017-03-30T23:56:29.000000</TAI>
      <UTC>UTC=2017-03-30T23:55:52.000000</UTC>
      <UT1>UT1=2017-03-30T23:55:52.472170</UT1>
      <Absolute_Orbit>+15928</Absolute_Orbit>
      <X unit="m">869874.986563</X>
      <Y unit="m">2777977.405907</Y>
      <Z unit="m">-6456141.571252</Z>
      <VX unit="m/s">764.376673</VX>
      <VY unit="m/s">-6953.639160</VY>
      <VZ unit="m/s">-2890.384574</VZ>
      <Quality>NOMINAL</Quality>
    </OSV>
    <OSV>
      <TAI>TAI=2017-03-30T23:56:39.000000</TAI>
      <UTC>UTC=2017-03-30T23:56:02.000000</UTC>
      <UT1>UT1=2017-03-30T23:56:02.472170</UT1>
      <Absolute_Orbit>+15928</Absolute_Orbit>
      <X unit="m">877419.459677</X>
      <Y unit="m">2708282.297687</Y>
      <Z unit="m">-6484683.187968</Z>
      <VX unit="m/s">744.496363</VX>
      <VY unit="m/s">-6985.248217</VY>
      <VZ unit="m/s">-2817.886139</VZ>
      <Quality>NOMINAL</Quality>
    </OSV>
    <OSV>
      <TAI>TAI=2017-03-30T23:56:49.000000</TAI>
      <UTC>UTC=2017-03-30T23:56:12.000000</UTC>
      <UT1>UT1=2017-03-30T23:56:12.472170</UT1>
      <Absolute_Orbit>+15928</Absolute_Orbit>
      <X unit="m">884764.487909</X>
      <Y unit="m">2638275.133746</Y>
      <Z unit="m">-6512498.254128</Z>
      <VX unit="m/s">724.488262</VX>
      <VY unit="m/s">-7016.049718</VY>
      <VZ unit="m/s">-2745.075815</VZ>
      <Quality>NOMINAL</Quality>
    </OSV>
    <OSV>
      <TAI>TAI=2017-03-30T23:56:59.000000</TAI>
      <UTC>UTC=2017-03-30T23:56:22.000000</UTC>
      <UT1>UT1=2017-03-30T23:56:22.472169</UT1>
      <Absolute_Orbit>+15928</Absolute_Orbit>
      <X unit="m">891908.810355</X>
      <Y unit="m">2567964.007209</Y>
      <Z unit="m">-6539583.691342</Z>
      <VX unit="m/s">704.355775</VX>
      <VY unit="m/s">-7046.040169</VY>
      <VZ unit="m/s">-2671.961703</VZ>
      <Quality>NOMINAL</Quality>
    </OSV>
    <OSV>
      <TAI>TAI=2017-03-30T23:57:09.000000</TAI>
      <UTC>UTC=2017-03-30T23:56:32.000000</UTC>
      <UT1>UT1=2017-03-30T23:56:32.472169</UT1>
      <Absolute_Orbit>+15928</Absolute_Orbit>
      <X unit="m">898851.200236</X>
      <Y unit="m">2497357.045675</Y>
      <Z unit="m">-6565936.502388</Z>
      <VX unit="m/s">684.102321</VX>
      <VY unit="m/s">-7075.216167</VY>
      <VZ unit="m/s">-2598.551936</VZ>
      <Quality>NOMINAL</Quality>
    </OSV>
    <OSV>
      <TAI>TAI=2017-03-30T23:57:19.000000</TAI>
      <UTC>UTC=2017-03-30T23:56:42.000000</UTC>
      <UT1>UT1=2017-03-30T23:56:42.472169</UT1>
      <Absolute_Orbit>+15928</Absolute_Orbit>
      <X unit="m">905590.465076</X>
      <Y unit="m">2426462.410272</Y>
      <Z unit="m">-6591553.771510</Z>
      <VX unit="m/s">663.731340</VX>
      <VY unit="m/s">-7103.574404</VY>
      <VZ unit="m/s">-2524.854674</VZ>
      <Quality>NOMINAL</Quality>
    </OSV>
    <OSV>
      <TAI>TAI=2017-03-30T23:57:29.000000</TAI>
      <UTC>UTC=2017-03-30T23:56:52.000000</UTC>
      <UT1>UT1=2017-03-30T23:56:52.472169</UT1>
      <Absolute_Orbit>+15928</Absolute_Orbit>
      <X unit="m">912125.446871</X>
      <Y unit="m">2355288.294737</Y>
      <Z unit="m">-6616432.664720</Z>
      <VX unit="m/s">643.246287</VX>
      <VY unit="m/s">-7131.111665</VY>
      <VZ unit="m/s">-2450.878112</VZ>
      <Quality>NOMINAL</Quality>
    </OSV>
    <OSV>
      <TAI>TAI=2017-03-30T23:57:39.000000</TAI>
      <UTC>UTC=2017-03-30T23:57:02.000000</UTC>
      <UT1>UT1=2017-03-30T23:57:02.472168</UT1>
      <Absolute_Orbit>+15928</Absolute_Orbit>
      <X unit="m">918455.022251</X>
      <Y unit="m">2283842.924481</Y>
      <Z unit="m">-6640570.430081</Z>
      <VX unit="m/s">622.650635</VX>
      <VY unit="m/s">-7157.824830</VY>
      <VZ unit="m/s">-2376.630470</VZ>
      <Quality>NOMINAL</Quality>
    </OSV>
    <OSV>
      <TAI>TAI=2017-03-30T23:57:49.000000</TAI>
      <UTC>UTC=2017-03-30T23:57:12.000000</UTC>
      <UT1>UT1=2017-03-30T23:57:12.472168</UT1>
      <Absolute_Orbit>+15928</Absolute_Orbit>
      <X unit="m">924578.102642</X>
      <Y unit="m">2212134.555652</Y>
      <Z unit="m">-6663964.397990</Z>
      <VX unit="m/s">601.947871</VX>
      <VY unit="m/s">-7183.710876</VY>
      <VZ unit="m/s">-2302.119997</VZ>
      <Quality>NOMINAL</Quality>
    </OSV>
    <OSV>
      <TAI>TAI=2017-03-30T23:57:59.000000</TAI>
      <UTC>UTC=2017-03-30T23:57:22.000000</UTC>
      <UT1>UT1=2017-03-30T23:57:22.472168</UT1>
      <Absolute_Orbit>+15928</Absolute_Orbit>
      <X unit="m">930493.634424</X>
      <Y unit="m">2140171.474168</Y>
      <Z unit="m">-6686611.981467</Z>
      <VX unit="m/s">581.141499</VX>
      <VY unit="m/s">-7208.766873</VY>
      <VZ unit="m/s">-2227.354970</VZ>
      <Quality>NOMINAL</Quality>
    </OSV>
    <OSV>
      <TAI>TAI=2017-03-30T23:58:09.000000</TAI>
      <UTC>UTC=2017-03-30T23:57:32.000000</UTC>
      <UT1>UT1=2017-03-30T23:57:32.472167</UT1>
      <Absolute_Orbit>+15928</Absolute_Orbit>
      <X unit="m">936200.599087</X>
      <Y unit="m">2067961.994784</Y>
      <Z unit="m">-6708510.676453</Z>
      <VX unit="m/s">560.235036</VX>
      <VY unit="m/s">-7232.989989</VY>
      <VZ unit="m/s">-2152.343690</VZ>
      <Quality>NOMINAL</Quality>
    </OSV>
    <OSV>
      <TAI>TAI=2017-03-30T23:58:19.000000</TAI>
      <UTC>UTC=2017-03-30T23:57:42.000000</UTC>
      <UT1>UT1=2017-03-30T23:57:42.472167</UT1>
      <Absolute_Orbit>+15928</Absolute_Orbit>
      <X unit="m">941698.013370</X>
      <Y unit="m">1995514.460102</Y>
      <Z unit="m">-6729658.062028</Z>
      <VX unit="m/s">539.232013</VX>
      <VY unit="m/s">-7256.377488</VY>
      <VZ unit="m/s">-2077.094483</VZ>
      <Quality>NOMINAL</Quality>
    </OSV>
    <OSV>
      <TAI>TAI=2017-03-30T23:58:29.000000</TAI>
      <UTC>UTC=2017-03-30T23:57:52.000000</UTC>
      <UT1>UT1=2017-03-30T23:57:52.472167</UT1>
      <Absolute_Orbit>+15928</Absolute_Orbit>
      <X unit="m">946984.929401</X>
      <Y unit="m">1922837.239583</Y>
      <Z unit="m">-6750051.800653</Z>
      <VX unit="m/s">518.135977</VX>
      <VY unit="m/s">-7278.926730</VY>
      <VZ unit="m/s">-2001.615697</VZ>
      <Quality>NOMINAL</Quality>
    </OSV>
    <OSV>
      <TAI>TAI=2017-03-30T23:58:39.000000</TAI>
      <UTC>UTC=2017-03-30T23:58:02.000000</UTC>
      <UT1>UT1=2017-03-30T23:58:02.472167</UT1>
      <Absolute_Orbit>+15928</Absolute_Orbit>
      <X unit="m">952060.434827</X>
      <Y unit="m">1849938.728582</Y>
      <Z unit="m">-6769689.638393</Z>
      <VX unit="m/s">496.950487</VX>
      <VY unit="m/s">-7300.635172</VY>
      <VZ unit="m/s">-1925.915702</VZ>
      <Quality>NOMINAL</Quality>
    </OSV>
    <OSV>
      <TAI>TAI=2017-03-30T23:58:49.000000</TAI>
      <UTC>UTC=2017-03-30T23:58:12.000000</UTC>
      <UT1>UT1=2017-03-30T23:58:12.472166</UT1>
      <Absolute_Orbit>+15928</Absolute_Orbit>
      <X unit="m">956923.652950</X>
      <Y unit="m">1776827.347408</Y>
      <Z unit="m">-6788569.405123</Z>
      <VX unit="m/s">475.679113</VX>
      <VY unit="m/s">-7321.500367</VY>
      <VZ unit="m/s">-1850.002891</VZ>
      <Quality>NOMINAL</Quality>
    </OSV>
    <OSV>
      <TAI>TAI=2017-03-30T23:58:59.000000</TAI>
      <UTC>UTC=2017-03-30T23:58:22.000000</UTC>
      <UT1>UT1=2017-03-30T23:58:22.472166</UT1>
      <Absolute_Orbit>+15928</Absolute_Orbit>
      <X unit="m">961573.742848</X>
      <Y unit="m">1703511.540372</Y>
      <Z unit="m">-6806689.014703</Z>
      <VX unit="m/s">454.325440</VX>
      <VY unit="m/s">-7341.519962</VY>
      <VZ unit="m/s">-1773.885673</VZ>
      <Quality>NOMINAL</Quality>
    </OSV>
    <OSV>
      <TAI>TAI=2017-03-30T23:59:09.000000</TAI>
      <UTC>UTC=2017-03-30T23:58:32.000000</UTC>
      <UT1>UT1=2017-03-30T23:58:32.472166</UT1>
      <Absolute_Orbit>+15928</Absolute_Orbit>
      <X unit="m">966009.899502</X>
      <Y unit="m">1629999.774821</Y>
      <Z unit="m">-6824046.465207</Z>
      <VX unit="m/s">432.893064</VX>
      <VY unit="m/s">-7360.691702</VY>
      <VZ unit="m/s">-1697.572481</VZ>
      <Quality>NOMINAL</Quality>
    </OSV>
    <OSV>
      <TAI>TAI=2017-03-30T23:59:19.000000</TAI>
      <UTC>UTC=2017-03-30T23:58:42.000000</UTC>
      <UT1>UT1=2017-03-30T23:58:42.472166</UT1>
      <Absolute_Orbit>+15928</Absolute_Orbit>
      <X unit="m">970231.353915</X>
      <Y unit="m">1556300.540188</Y>
      <Z unit="m">-6840639.839123</Z>
      <VX unit="m/s">411.385593</VX>
      <VY unit="m/s">-7379.013426</VY>
      <VZ unit="m/s">-1621.071764</VZ>
      <Quality>NOMINAL</Quality>
    </OSV>
    <OSV>
      <TAI>TAI=2017-03-30T23:59:29.000000</TAI>
      <UTC>UTC=2017-03-30T23:58:52.000000</UTC>
      <UT1>UT1=2017-03-30T23:58:52.472165</UT1>
      <Absolute_Orbit>+15928</Absolute_Orbit>
      <X unit="m">974237.373227</X>
      <Y unit="m">1482422.347029</Y>
      <Z unit="m">-6856467.303537</Z>
      <VX unit="m/s">389.806646</VX>
      <VY unit="m/s">-7396.483071</VY>
      <VZ unit="m/s">-1544.391991</VZ>
      <Quality>NOMINAL</Quality>
    </OSV>
    <OSV>
      <TAI>TAI=2017-03-30T23:59:39.000000</TAI>
      <UTC>UTC=2017-03-30T23:59:02.000000</UTC>
      <UT1>UT1=2017-03-30T23:59:02.472165</UT1>
      <Absolute_Orbit>+15928</Absolute_Orbit>
      <X unit="m">978027.260818</X>
      <Y unit="m">1408373.726063</Y>
      <Z unit="m">-6871527.110310</Z>
      <VX unit="m/s">368.159852</VX>
      <VY unit="m/s">-7413.098667</VY>
      <VZ unit="m/s">-1467.541648</VZ>
      <Quality>NOMINAL</Quality>
    </OSV>
    <OSV>
      <TAI>TAI=2017-03-30T23:59:49.000000</TAI>
      <UTC>UTC=2017-03-30T23:59:12.000000</UTC>
      <UT1>UT1=2017-03-30T23:59:12.472165</UT1>
      <Absolute_Orbit>+15928</Absolute_Orbit>
      <X unit="m">981600.356410</X>
      <Y unit="m">1334163.227199</Y>
      <Z unit="m">-6885817.596238</Z>
      <VX unit="m/s">346.448853</VX>
      <VY unit="m/s">-7428.858343</VY>
      <VZ unit="m/s">-1390.529239</VZ>
      <Quality>NOMINAL</Quality>
    </OSV>
    <OSV>
      <TAI>TAI=2017-03-30T23:59:59.000000</TAI>
      <UTC>UTC=2017-03-30T23:59:22.000000</UTC>
      <UT1>UT1=2017-03-30T23:59:22.472165</UT1>
      <Absolute_Orbit>+15928</Absolute_Orbit>
      <X unit="m">984956.036170</X>
      <Y unit="m">1259799.418581</Y>
      <Z unit="m">-6899337.183240</Z>
      <VX unit="m/s">324.677297</VX>
      <VY unit="m/s">-7443.760324</VY>
      <VZ unit="m/s">-1313.363286</VZ>
      <Quality>NOMINAL</Quality>
    </OSV>
    <OSV>
      <TAI>TAI=2017-03-31T00:00:09.000000</TAI>
      <UTC>UTC=2017-03-30T23:59:32.000000</UTC>
      <UT1>UT1=2017-03-30T23:59:32.472164</UT1>
      <Absolute_Orbit>+15928</Absolute_Orbit>
      <X unit="m">988093.712819</X>
      <Y unit="m">1185290.885634</Y>
      <Z unit="m">-6912084.378526</Z>
      <VX unit="m/s">302.848843</VX>
      <VY unit="m/s">-7457.802933</VY>
      <VZ unit="m/s">-1236.052324</VZ>
      <Quality>NOMINAL</Quality>
    </OSV>
    <OSV>
      <TAI>TAI=2017-03-31T00:00:19.000000</TAI>
      <UTC>UTC=2017-03-30T23:59:42.000000</UTC>
      <UT1>UT1=2017-03-30T23:59:42.472164</UT1>
      <Absolute_Orbit>+15928</Absolute_Orbit>
      <X unit="m">991012.835708</X>
      <Y unit="m">1110646.230078</Y>
      <Z unit="m">-6924057.774751</Z>
      <VX unit="m/s">280.967158</VX>
      <VY unit="m/s">-7470.984592</VY>
      <VZ unit="m/s">-1158.604906</VZ>
      <Quality>NOMINAL</Quality>
    </OSV>
    <OSV>
      <TAI>TAI=2017-03-31T00:00:29.000000</TAI>
      <UTC>UTC=2017-03-30T23:59:52.000000</UTC>
      <UT1>UT1=2017-03-30T23:59:52.472164</UT1>
      <Absolute_Orbit>+15928</Absolute_Orbit>
      <X unit="m">993712.890905</X>
      <Y unit="m">1035874.068933</Y>
      <Z unit="m">-6935256.050162</Z>
      <VX unit="m/s">259.035918</VX>
      <VY unit="m/s">-7483.303818</VY>
      <VZ unit="m/s">-1081.029595</VZ>
      <Quality>NOMINAL</Quality>
    </OSV>
    <OSV>
      <TAI>TAI=2017-03-31T00:00:39.000000</TAI>
      <UTC>UTC=2017-03-31T00:00:02.000000</UTC>
      <UT1>UT1=2017-03-31T00:00:02.472164</UT1>
      <Absolute_Orbit>+15928</Absolute_Orbit>
      <X unit="m">996193.401266</X>
      <Y unit="m">960983.033519</Y>
      <Z unit="m">-6945677.968743</Z>
      <VX unit="m/s">237.058805</VX>
      <VY unit="m/s">-7494.759230</VY>
      <VZ unit="m/s">-1003.334971</VZ>
      <Quality>NOMINAL</Quality>
    </OSV>
    <OSV>
      <TAI>TAI=2017-03-31T00:00:49.000000</TAI>
      <UTC>UTC=2017-03-31T00:00:12.000000</UTC>
      <UT1>UT1=2017-03-31T00:00:12.472163</UT1>
      <Absolute_Orbit>+15928</Absolute_Orbit>
      <X unit="m">998453.926506</X>
      <Y unit="m">885981.768483</Y>
      <Z unit="m">-6955322.380319</Z>
      <VX unit="m/s">215.039507</VX>
      <VY unit="m/s">-7505.349544</VY>
      <VZ unit="m/s">-925.529623</VZ>
      <Quality>NOMINAL</Quality>
    </OSV>
    <OSV>
      <TAI>TAI=2017-03-31T00:00:59.000000</TAI>
      <UTC>UTC=2017-03-31T00:00:22.000000</UTC>
      <UT1>UT1=2017-03-31T00:00:22.472163</UT1>
      <Absolute_Orbit>+15928</Absolute_Orbit>
      <X unit="m">1000494.063252</X>
      <Y unit="m">810878.930807</Y>
      <Z unit="m">-6964188.220659</Z>
      <VX unit="m/s">192.981719</VX>
      <VY unit="m/s">-7515.073573</VY>
      <VZ unit="m/s">-847.622151</VZ>
      <Quality>NOMINAL</Quality>
    </OSV>
    <OSV>
      <TAI>TAI=2017-03-31T00:01:09.000000</TAI>
      <UTC>UTC=2017-03-31T00:00:32.000000</UTC>
      <UT1>UT1=2017-03-31T00:00:32.472163</UT1>
      <Absolute_Orbit>+15928</Absolute_Orbit>
      <X unit="m">1002313.445103</X>
      <Y unit="m">735683.188828</Y>
      <Z unit="m">-6972274.511576</Z>
      <VX unit="m/s">170.889143</VX>
      <VY unit="m/s">-7523.930231</VY>
      <VZ unit="m/s">-769.621166</VZ>
      <Quality>NOMINAL</Quality>
    </OSV>
    <OSV>
      <TAI>TAI=2017-03-31T00:01:19.000000</TAI>
      <UTC>UTC=2017-03-31T00:00:42.000000</UTC>
      <UT1>UT1=2017-03-31T00:00:42.472163</UT1>
      <Absolute_Orbit>+15928</Absolute_Orbit>
      <X unit="m">1003911.742687</X>
      <Y unit="m">660403.221253</Y>
      <Z unit="m">-6979580.361024</Z>
      <VX unit="m/s">148.765484</VX>
      <VY unit="m/s">-7531.918531</VY>
      <VZ unit="m/s">-691.535288</VZ>
      <Quality>NOMINAL</Quality>
    </OSV>
    <OSV>
      <TAI>TAI=2017-03-31T00:01:29.000000</TAI>
      <UTC>UTC=2017-03-31T00:00:52.000000</UTC>
      <UT1>UT1=2017-03-31T00:00:52.472162</UT1>
      <Absolute_Orbit>+15928</Absolute_Orbit>
      <X unit="m">1005288.663711</X>
      <Y unit="m">585047.716183</Y>
      <Z unit="m">-6986104.963179</Z>
      <VX unit="m/s">126.614450</VX>
      <VY unit="m/s">-7539.037583</VY>
      <VZ unit="m/s">-613.373144</VZ>
      <Quality>NOMINAL</Quality>
    </OSV>
    <OSV>
      <TAI>TAI=2017-03-31T00:01:39.000000</TAI>
      <UTC>UTC=2017-03-31T00:01:02.000000</UTC>
      <UT1>UT1=2017-03-31T00:01:02.472162</UT1>
      <Absolute_Orbit>+15928</Absolute_Orbit>
      <X unit="m">1006443.952995</X>
      <Y unit="m">509625.370120</Y>
      <Z unit="m">-6991847.598523</Z>
      <VX unit="m/s">104.439755</VX>
      <VY unit="m/s">-7545.286598</VY>
      <VZ unit="m/s">-535.143368</VZ>
      <Quality>NOMINAL</Quality>
    </OSV>
    <OSV>
      <TAI>TAI=2017-03-31T00:01:49.000000</TAI>
      <UTC>UTC=2017-03-31T00:01:12.000000</UTC>
      <UT1>UT1=2017-03-31T00:01:12.472162</UT1>
      <Absolute_Orbit>+15928</Absolute_Orbit>
      <X unit="m">1007377.392504</X>
      <Y unit="m">434144.886991</Y>
      <Z unit="m">-6996807.633913</Z>
      <VX unit="m/s">82.245115</VX>
      <VY unit="m/s">-7550.664884</VY>
      <VZ unit="m/s">-456.854599</VZ>
      <Quality>NOMINAL</Quality>
    </OSV>
    <OSV>
      <TAI>TAI=2017-03-31T00:01:59.000000</TAI>
      <UTC>UTC=2017-03-31T00:01:22.000000</UTC>
      <UT1>UT1=2017-03-31T00:01:22.472162</UT1>
      <Absolute_Orbit>+15928</Absolute_Orbit>
      <X unit="m">1008088.801382</X>
      <Y unit="m">358614.977150</Y>
      <Z unit="m">-7000984.522639</Z>
      <VX unit="m/s">60.034250</VX>
      <VY unit="m/s">-7555.171850</VY>
      <VZ unit="m/s">-378.515484</VZ>
      <Quality>NOMINAL</Quality>
    </OSV>
    <OSV>
      <TAI>TAI=2017-03-31T00:02:09.000000</TAI>
      <UTC>UTC=2017-03-31T00:01:32.000000</UTC>
      <UT1>UT1=2017-03-31T00:01:32.472161</UT1>
      <Absolute_Orbit>+15928</Absolute_Orbit>
      <X unit="m">1008578.035971</X>
      <Y unit="m">283044.356376</Y>
      <Z unit="m">-7004377.804470</Z>
      <VX unit="m/s">37.810879</VX>
      <VY unit="m/s">-7558.807002</VY>
      <VZ unit="m/s">-300.134670</VZ>
      <Quality>NOMINAL</Quality>
    </OSV>
    <OSV>
      <TAI>TAI=2017-03-31T00:02:19.000000</TAI>
      <UTC>UTC=2017-03-31T00:01:42.000000</UTC>
      <UT1>UT1=2017-03-31T00:01:42.472161</UT1>
      <Absolute_Orbit>+15928</Absolute_Orbit>
      <X unit="m">1008844.989838</X>
      <Y unit="m">207441.744874</Y>
      <Z unit="m">-7006987.105700</Z>
      <VX unit="m/s">15.578726</VX>
      <VY unit="m/s">-7561.569945</VY>
      <VZ unit="m/s">-221.720807</VZ>
      <Quality>NOMINAL</Quality>
    </OSV>
    <OSV>
      <TAI>TAI=2017-03-31T00:02:29.000000</TAI>
      <UTC>UTC=2017-03-31T00:01:52.000000</UTC>
      <UT1>UT1=2017-03-31T00:01:52.472161</UT1>
      <Absolute_Orbit>+15928</Absolute_Orbit>
      <X unit="m">1008889.593777</X>
      <Y unit="m">131815.866309</Y>
      <Z unit="m">-7008812.139145</Z>
      <VX unit="m/s">-6.658487</VX>
      <VY unit="m/s">-7563.460381</VY>
      <VZ unit="m/s">-143.282550</VZ>
      <Quality>NOMINAL</Quality>
    </OSV>
    <OSV>
      <TAI>TAI=2017-03-31T00:02:39.000000</TAI>
      <UTC>UTC=2017-03-31T00:02:02.000000</UTC>
      <UT1>UT1=2017-03-31T00:02:02.472161</UT1>
      <Absolute_Orbit>+15928</Absolute_Orbit>
      <X unit="m">1008711.815811</X>
      <Y unit="m">56175.446803</Y>
      <Z unit="m">-7009852.704136</Z>
      <VX unit="m/s">-28.897036</VX>
      <VY unit="m/s">-7564.478112</VY>
      <VZ unit="m/s">-64.828552</VZ>
      <Quality>NOMINAL</Quality>
    </OSV>
    <OSV>
      <TAI>TAI=2017-03-31T00:02:49.000000</TAI>
      <UTC>UTC=2017-03-31T00:02:12.000000</UTC>
      <UT1>UT1=2017-03-31T00:02:12.472160</UT1>
      <Absolute_Orbit>+15928</Absolute_Orbit>
      <X unit="m">1008311.661202</X>
      <Y unit="m">-19470.786021</Y>
      <Z unit="m">-7010108.686547</Z>
      <VX unit="m/s">-51.133197</VX>
      <VY unit="m/s">-7564.623035</VY>
      <VZ unit="m/s">13.632531</VZ>
      <Quality>NOMINAL</Quality>
    </OSV>
    <OSV>
      <TAI>TAI=2017-03-31T00:02:59.000000</TAI>
      <UTC>UTC=2017-03-31T00:02:22.000000</UTC>
      <UT1>UT1=2017-03-31T00:02:22.472160</UT1>
      <Absolute_Orbit>+15928</Absolute_Orbit>
      <X unit="m">1007689.172449</X>
      <Y unit="m">-95114.104005</Y>
      <Z unit="m">-7009580.058789</Z>
      <VX unit="m/s">-73.363246</VX>
      <VY unit="m/s">-7563.895145</VY>
      <VZ unit="m/s">92.092045</VZ>
      <Quality>NOMINAL</Quality>
    </OSV>
    <OSV>
      <TAI>TAI=2017-03-31T00:03:09.000000</TAI>
      <UTC>UTC=2017-03-31T00:02:32.000000</UTC>
      <UT1>UT1=2017-03-31T00:02:32.472160</UT1>
      <Absolute_Orbit>+15928</Absolute_Orbit>
      <X unit="m">1006844.429282</X>
      <Y unit="m">-170745.779408</Y>
      <Z unit="m">-7008266.879813</Z>
      <VX unit="m/s">-95.583460</VX>
      <VY unit="m/s">-7562.294536</VY>
      <VZ unit="m/s">170.541333</VZ>
      <Quality>NOMINAL</Quality>
    </OSV>
    <OSV>
      <TAI>TAI=2017-03-31T00:03:19.000000</TAI>
      <UTC>UTC=2017-03-31T00:02:42.000000</UTC>
      <UT1>UT1=2017-03-31T00:02:42.472160</UT1>
      <Absolute_Orbit>+15928</Absolute_Orbit>
      <X unit="m">1005777.548662</X>
      <Y unit="m">-246357.085911</Y>
      <Z unit="m">-7006169.295120</Z>
      <VX unit="m/s">-117.790115</VX>
      <VY unit="m/s">-7559.821399</VY>
      <VZ unit="m/s">248.971742</VZ>
      <Quality>NOMINAL</Quality>
    </OSV>
    <OSV>
      <TAI>TAI=2017-03-31T00:03:29.000000</TAI>
      <UTC>UTC=2017-03-31T00:02:52.000000</UTC>
      <UT1>UT1=2017-03-31T00:02:52.472159</UT1>
      <Absolute_Orbit>+15928</Absolute_Orbit>
      <X unit="m">1004488.684769</X>
      <Y unit="m">-321939.299573</Y>
      <Z unit="m">-7003287.536762</Z>
      <VX unit="m/s">-139.979493</VX>
      <VY unit="m/s">-7556.476023</VY>
      <VZ unit="m/s">327.374619</VZ>
      <Quality>NOMINAL</Quality>
    </OSV>
    <OSV>
      <TAI>TAI=2017-03-31T00:03:39.000000</TAI>
      <UTC>UTC=2017-03-31T00:03:02.000000</UTC>
      <UT1>UT1=2017-03-31T00:03:02.472159</UT1>
      <Absolute_Orbit>+15928</Absolute_Orbit>
      <X unit="m">1002978.028986</X>
      <Y unit="m">-397483.699839</Y>
      <Z unit="m">-6999621.923313</Z>
      <VX unit="m/s">-162.147873</VX>
      <VY unit="m/s">-7552.258795</VY>
      <VZ unit="m/s">405.741313</VZ>
      <Quality>NOMINAL</Quality>
    </OSV>
    <OSV>
      <TAI>TAI=2017-03-31T00:03:49.000000</TAI>
      <UTC>UTC=2017-03-31T00:03:12.000000</UTC>
      <UT1>UT1=2017-03-31T00:03:12.472159</UT1>
      <Absolute_Orbit>+15928</Absolute_Orbit>
      <X unit="m">1001245.809871</X>
      <Y unit="m">-472981.570525</Y>
      <Z unit="m">-6995172.859844</Z>
      <VX unit="m/s">-184.291540</VX>
      <VY unit="m/s">-7547.170201</VY>
      <VZ unit="m/s">484.063179</VZ>
      <Quality>NOMINAL</Quality>
    </OSV>
    <OSV>
      <TAI>TAI=2017-03-31T00:03:59.000000</TAI>
      <UTC>UTC=2017-03-31T00:03:22.000000</UTC>
      <UT1>UT1=2017-03-31T00:03:22.472159</UT1>
      <Absolute_Orbit>+15928</Absolute_Orbit>
      <X unit="m">999292.293126</X>
      <Y unit="m">-548424.200813</Y>
      <Z unit="m">-6989940.837879</Z>
      <VX unit="m/s">-206.406781</VX>
      <VY unit="m/s">-7541.210827</VY>
      <VZ unit="m/s">562.331574</VZ>
      <Quality>NOMINAL</Quality>
    </OSV>
    <OSV>
      <TAI>TAI=2017-03-31T00:04:09.000000</TAI>
      <UTC>UTC=2017-03-31T00:03:32.000000</UTC>
      <UT1>UT1=2017-03-31T00:03:32.472158</UT1>
      <Absolute_Orbit>+15928</Absolute_Orbit>
      <X unit="m">997117.781562</X>
      <Y unit="m">-623802.886229</Y>
      <Z unit="m">-6983926.435329</Z>
      <VX unit="m/s">-228.489887</VX>
      <VY unit="m/s">-7534.381354</VY>
      <VZ unit="m/s">640.537862</VZ>
      <Quality>NOMINAL</Quality>
    </OSV>
    <OSV>
      <TAI>TAI=2017-03-31T00:04:19.000000</TAI>
      <UTC>UTC=2017-03-31T00:03:42.000000</UTC>
      <UT1>UT1=2017-03-31T00:03:42.472158</UT1>
      <Absolute_Orbit>+15928</Absolute_Orbit>
      <X unit="m">994722.615059</X>
      <Y unit="m">-699108.929636</Y>
      <Z unit="m">-6977130.316417</Z>
      <VX unit="m/s">-250.537154</VX>
      <VY unit="m/s">-7526.682564</VY>
      <VZ unit="m/s">718.673415</VZ>
      <Quality>NOMINAL</Quality>
    </OSV>
    <OSV>
      <TAI>TAI=2017-03-31T00:04:29.000000</TAI>
      <UTC>UTC=2017-03-31T00:03:52.000000</UTC>
      <UT1>UT1=2017-03-31T00:03:52.472158</UT1>
      <Absolute_Orbit>+15928</Absolute_Orbit>
      <X unit="m">992107.170512</X>
      <Y unit="m">-774333.642197</Y>
      <Z unit="m">-6969553.231611</Z>
      <VX unit="m/s">-272.544882</VX>
      <VY unit="m/s">-7518.115336</VY>
      <VZ unit="m/s">796.729611</VZ>
      <Quality>NOMINAL</Quality>
    </OSV>
    <OSV>
      <TAI>TAI=2017-03-31T00:04:39.000000</TAI>
      <UTC>UTC=2017-03-31T00:04:02.000000</UTC>
      <UT1>UT1=2017-03-31T00:04:02.472158</UT1>
      <Absolute_Orbit>+15928</Absolute_Orbit>
      <X unit="m">989271.861781</X>
      <Y unit="m">-849468.344338</Y>
      <Z unit="m">-6961196.017545</Z>
      <VX unit="m/s">-294.509378</VX>
      <VY unit="m/s">-7508.680644</VY>
      <VZ unit="m/s">874.697836</VZ>
      <Quality>NOMINAL</Quality>
    </OSV>
    <OSV>
      <TAI>TAI=2017-03-31T00:04:49.000000</TAI>
      <UTC>UTC=2017-03-31T00:04:12.000000</UTC>
      <UT1>UT1=2017-03-31T00:04:12.472157</UT1>
      <Absolute_Orbit>+15928</Absolute_Orbit>
      <X unit="m">986217.139620</X>
      <Y unit="m">-924504.366709</Y>
      <Z unit="m">-6952059.596923</Z>
      <VX unit="m/s">-316.426954</VX>
      <VY unit="m/s">-7498.379562</VY>
      <VZ unit="m/s">952.569487</VZ>
      <Quality>NOMINAL</Quality>
    </OSV>
    <OSV>
      <TAI>TAI=2017-03-31T00:04:59.000000</TAI>
      <UTC>UTC=2017-03-31T00:04:22.000000</UTC>
      <UT1>UT1=2017-03-31T00:04:22.472157</UT1>
      <Absolute_Orbit>+15928</Absolute_Orbit>
      <X unit="m">982943.491633</X>
      <Y unit="m">-999433.051172</Y>
      <Z unit="m">-6942144.978451</Z>
      <VX unit="m/s">-338.293929</VX>
      <VY unit="m/s">-7487.213260</VY>
      <VZ unit="m/s">1030.335968</VZ>
      <Quality>NOMINAL</Quality>
    </OSV>
    <OSV>
      <TAI>TAI=2017-03-31T00:05:09.000000</TAI>
      <UTC>UTC=2017-03-31T00:04:32.000000</UTC>
      <UT1>UT1=2017-03-31T00:04:32.472157</UT1>
      <Absolute_Orbit>+15928</Absolute_Orbit>
      <X unit="m">979451.442202</X>
      <Y unit="m">-1074245.751750</Y>
      <Z unit="m">-6931453.256756</Z>
      <VX unit="m/s">-360.106629</VX>
      <VY unit="m/s">-7475.183005</VY>
      <VZ unit="m/s">1107.988696</VZ>
      <Quality>NOMINAL</Quality>
    </OSV>
    <OSV>
      <TAI>TAI=2017-03-31T00:05:19.000000</TAI>
      <UTC>UTC=2017-03-31T00:04:42.000000</UTC>
      <UT1>UT1=2017-03-31T00:04:42.472157</UT1>
      <Absolute_Orbit>+15928</Absolute_Orbit>
      <X unit="m">975741.552414</X>
      <Y unit="m">-1148933.835616</Y>
      <Z unit="m">-6919985.612262</Z>
      <VX unit="m/s">-381.861387</VX>
      <VY unit="m/s">-7462.290159</VY>
      <VZ unit="m/s">1185.519096</VZ>
      <Quality>NOMINAL</Quality>
    </OSV>
    <OSV>
      <TAI>TAI=2017-03-31T00:05:29.000000</TAI>
      <UTC>UTC=2017-03-31T00:04:52.000000</UTC>
      <UT1>UT1=2017-03-31T00:04:52.472156</UT1>
      <Absolute_Orbit>+15928</Absolute_Orbit>
      <X unit="m">971814.419990</X>
      <Y unit="m">-1223488.684078</Y>
      <Z unit="m">-6907743.311074</Z>
      <VX unit="m/s">-403.554545</VX>
      <VY unit="m/s">-7448.536183</VY>
      <VZ unit="m/s">1262.918608</VZ>
      <Quality>NOMINAL</Quality>
    </OSV>
    <OSV>
      <TAI>TAI=2017-03-31T00:05:39.000000</TAI>
      <UTC>UTC=2017-03-31T00:05:02.000000</UTC>
      <UT1>UT1=2017-03-31T00:05:02.472156</UT1>
      <Absolute_Orbit>+15928</Absolute_Orbit>
      <X unit="m">967670.679198</X>
      <Y unit="m">-1297901.693545</Y>
      <Z unit="m">-6894727.704856</Z>
      <VX unit="m/s">-425.182454</VX>
      <VY unit="m/s">-7433.922632</VY>
      <VZ unit="m/s">1340.178682</VZ>
      <Quality>NOMINAL</Quality>
    </OSV>
    <OSV>
      <TAI>TAI=2017-03-31T00:05:49.000000</TAI>
      <UTC>UTC=2017-03-31T00:05:12.000000</UTC>
      <UT1>UT1=2017-03-31T00:05:12.472156</UT1>
      <Absolute_Orbit>+15928</Absolute_Orbit>
      <X unit="m">963311.000765</X>
      <Y unit="m">-1372164.276476</Y>
      <Z unit="m">-6880940.230700</Z>
      <VX unit="m/s">-446.741471</VX>
      <VY unit="m/s">-7418.451160</VY>
      <VZ unit="m/s">1417.290781</VZ>
      <Quality>NOMINAL</Quality>
    </OSV>
    <OSV>
      <TAI>TAI=2017-03-31T00:05:59.000000</TAI>
      <UTC>UTC=2017-03-31T00:05:22.000000</UTC>
      <UT1>UT1=2017-03-31T00:05:22.472156</UT1>
      <Absolute_Orbit>+15928</Absolute_Orbit>
      <X unit="m">958736.091766</X>
      <Y unit="m">-1446267.862329</Y>
      <Z unit="m">-6866382.410968</Z>
      <VX unit="m/s">-468.227965</VX>
      <VY unit="m/s">-7402.123515</VY>
      <VZ unit="m/s">1494.246383</VZ>
      <Quality>NOMINAL</Quality>
    </OSV>
    <OSV>
      <TAI>TAI=2017-03-31T00:06:09.000000</TAI>
      <UTC>UTC=2017-03-31T00:05:32.000000</UTC>
      <UT1>UT1=2017-03-31T00:05:32.472155</UT1>
      <Absolute_Orbit>+15928</Absolute_Orbit>
      <X unit="m">953946.695552</X>
      <Y unit="m">-1520203.898532</Y>
      <Z unit="m">-6851055.853179</Z>
      <VX unit="m/s">-489.638313</VX>
      <VY unit="m/s">-7384.941541</VY>
      <VZ unit="m/s">1571.036979</VZ>
      <Quality>NOMINAL</Quality>
    </OSV>
    <OSV>
      <TAI>TAI=2017-03-31T00:06:19.000000</TAI>
      <UTC>UTC=2017-03-31T00:05:42.000000</UTC>
      <UT1>UT1=2017-03-31T00:05:42.472155</UT1>
      <Absolute_Orbit>+15928</Absolute_Orbit>
      <X unit="m">948943.591641</X>
      <Y unit="m">-1593963.851438</Y>
      <Z unit="m">-6834962.249866</Z>
      <VX unit="m/s">-510.968903</VX>
      <VY unit="m/s">-7366.907182</VY>
      <VZ unit="m/s">1647.654074</VZ>
      <Quality>NOMINAL</Quality>
    </OSV>
    <OSV>
      <TAI>TAI=2017-03-31T00:06:29.000000</TAI>
      <UTC>UTC=2017-03-31T00:05:52.000000</UTC>
      <UT1>UT1=2017-03-31T00:05:52.472155</UT1>
      <Absolute_Orbit>+15928</Absolute_Orbit>
      <X unit="m">943727.595625</X>
      <Y unit="m">-1667539.207290</Y>
      <Z unit="m">-6818103.378423</Z>
      <VX unit="m/s">-532.216133</VX>
      <VY unit="m/s">-7348.022474</VY>
      <VZ unit="m/s">1724.089190</VZ>
      <Quality>NOMINAL</Quality>
    </OSV>
    <OSV>
      <TAI>TAI=2017-03-31T00:06:39.000000</TAI>
      <UTC>UTC=2017-03-31T00:06:02.000000</UTC>
      <UT1>UT1=2017-03-31T00:06:02.472155</UT1>
      <Absolute_Orbit>+15928</Absolute_Orbit>
      <X unit="m">938299.559062</X>
      <Y unit="m">-1740921.473193</Y>
      <Z unit="m">-6800481.100958</Z>
      <VX unit="m/s">-553.376412</VX>
      <VY unit="m/s">-7328.289553</VY>
      <VZ unit="m/s">1800.333866</VZ>
      <Quality>NOMINAL</Quality>
    </OSV>
    <OSV>
      <TAI>TAI=2017-03-31T00:06:49.000000</TAI>
      <UTC>UTC=2017-03-31T00:06:12.000000</UTC>
      <UT1>UT1=2017-03-31T00:06:12.472154</UT1>
      <Absolute_Orbit>+15928</Absolute_Orbit>
      <X unit="m">932660.369374</X>
      <Y unit="m">-1814102.178080</Y>
      <Z unit="m">-6782097.364122</Z>
      <VX unit="m/s">-574.446161</VX>
      <VY unit="m/s">-7307.710652</VY>
      <VZ unit="m/s">1876.379654</VZ>
      <Quality>NOMINAL</Quality>
    </OSV>
    <OSV>
      <TAI>TAI=2017-03-31T00:06:59.000000</TAI>
      <UTC>UTC=2017-03-31T00:06:22.000000</UTC>
      <UT1>UT1=2017-03-31T00:06:22.472154</UT1>
      <Absolute_Orbit>+15928</Absolute_Orbit>
      <X unit="m">926810.949717</X>
      <Y unit="m">-1887072.873691</Y>
      <Z unit="m">-6762954.198932</Z>
      <VX unit="m/s">-595.421813</VX>
      <VY unit="m/s">-7286.288099</VY>
      <VZ unit="m/s">1952.218130</VZ>
      <Quality>NOMINAL</Quality>
    </OSV>
    <OSV>
      <TAI>TAI=2017-03-31T00:07:09.000000</TAI>
      <UTC>UTC=2017-03-31T00:06:32.000000</UTC>
      <UT1>UT1=2017-03-31T00:06:32.472154</UT1>
      <Absolute_Orbit>+15928</Absolute_Orbit>
      <X unit="m">920752.258845</X>
      <Y unit="m">-1959825.135556</Y>
      <Z unit="m">-6743053.720592</Z>
      <VX unit="m/s">-616.299814</VX>
      <VY unit="m/s">-7264.024321</VY>
      <VZ unit="m/s">2027.840884</VZ>
      <Quality>NOMINAL</Quality>
    </OSV>
    <OSV>
      <TAI>TAI=2017-03-31T00:07:19.000000</TAI>
      <UTC>UTC=2017-03-31T00:06:42.000000</UTC>
      <UT1>UT1=2017-03-31T00:06:42.472154</UT1>
      <Absolute_Orbit>+15928</Absolute_Orbit>
      <X unit="m">914485.290981</X>
      <Y unit="m">-2032350.563968</Y>
      <Z unit="m">-6722398.128288</Z>
      <VX unit="m/s">-637.076626</VX>
      <VY unit="m/s">-7240.921840</VY>
      <VZ unit="m/s">2103.239530</VZ>
      <Quality>NOMINAL</Quality>
    </OSV>
    <OSV>
      <TAI>TAI=2017-03-31T00:07:29.000000</TAI>
      <UTC>UTC=2017-03-31T00:06:52.000000</UTC>
      <UT1>UT1=2017-03-31T00:06:52.472153</UT1>
      <Absolute_Orbit>+15928</Absolute_Orbit>
      <X unit="m">908011.075666</X>
      <Y unit="m">-2104640.784936</Y>
      <Z unit="m">-6700989.704963</Z>
      <VX unit="m/s">-657.748721</VX>
      <VY unit="m/s">-7216.983279</VY>
      <VZ unit="m/s">2178.405703</VZ>
      <Quality>NOMINAL</Quality>
    </OSV>
    <OSV>
      <TAI>TAI=2017-03-31T00:07:39.000000</TAI>
      <UTC>UTC=2017-03-31T00:07:02.000000</UTC>
      <UT1>UT1=2017-03-31T00:07:02.472153</UT1>
      <Absolute_Orbit>+15928</Absolute_Orbit>
      <X unit="m">901330.677609</X>
      <Y unit="m">-2176687.451166</Y>
      <Z unit="m">-6678830.817080</Z>
      <VX unit="m/s">-678.312592</VX>
      <VY unit="m/s">-7192.211352</VY>
      <VZ unit="m/s">2253.331058</VZ>
      <Quality>NOMINAL</Quality>
    </OSV>
    <OSV>
      <TAI>TAI=2017-03-31T00:07:49.000000</TAI>
      <UTC>UTC=2017-03-31T00:07:12.000000</UTC>
      <UT1>UT1=2017-03-31T00:07:12.472153</UT1>
      <Absolute_Orbit>+15928</Absolute_Orbit>
      <X unit="m">894445.196535</X>
      <Y unit="m">-2248482.243007</Y>
      <Z unit="m">-6655923.914413</Z>
      <VX unit="m/s">-698.764743</VX>
      <VY unit="m/s">-7166.608872</VY>
      <VZ unit="m/s">2328.007277</VZ>
      <Quality>NOMINAL</Quality>
    </OSV>
    <OSV>
      <TAI>TAI=2017-03-31T00:07:59.000000</TAI>
      <UTC>UTC=2017-03-31T00:07:22.000000</UTC>
      <UT1>UT1=2017-03-31T00:07:22.472153</UT1>
      <Absolute_Orbit>+15928</Absolute_Orbit>
      <X unit="m">887355.767033</X>
      <Y unit="m">-2320016.869398</Y>
      <Z unit="m">-6632271.529808</Z>
      <VX unit="m/s">-719.101697</VX>
      <VY unit="m/s">-7140.178749</VY>
      <VZ unit="m/s">2402.426065</VZ>
      <Quality>NOMINAL</Quality>
    </OSV>
    <OSV>
      <TAI>TAI=2017-03-31T00:08:09.000000</TAI>
      <UTC>UTC=2017-03-31T00:07:32.000000</UTC>
      <UT1>UT1=2017-03-31T00:07:32.472152</UT1>
      <Absolute_Orbit>+15928</Absolute_Orbit>
      <X unit="m">880063.558386</X>
      <Y unit="m">-2391283.068833</Y>
      <Z unit="m">-6607876.278938</Z>
      <VX unit="m/s">-739.319995</VX>
      <VY unit="m/s">-7112.923987</VY>
      <VZ unit="m/s">2476.579151</VZ>
      <Quality>NOMINAL</Quality>
    </OSV>
    <OSV>
      <TAI>TAI=2017-03-31T00:08:19.000000</TAI>
      <UTC>UTC=2017-03-31T00:07:42.000000</UTC>
      <UT1>UT1=2017-03-31T00:07:42.472152</UT1>
      <Absolute_Orbit>+15928</Absolute_Orbit>
      <X unit="m">872569.774399</X>
      <Y unit="m">-2462272.610329</Y>
      <Z unit="m">-6582740.860042</Z>
      <VX unit="m/s">-759.416192</VX>
      <VY unit="m/s">-7084.847687</VY>
      <VZ unit="m/s">2550.458294</VZ>
      <Quality>NOMINAL</Quality>
    </OSV>
    <OSV>
      <TAI>TAI=2017-03-31T00:08:29.000000</TAI>
      <UTC>UTC=2017-03-31T00:07:52.000000</UTC>
      <UT1>UT1=2017-03-31T00:07:52.472152</UT1>
      <Absolute_Orbit>+15928</Absolute_Orbit>
      <X unit="m">864875.653213</X>
      <Y unit="m">-2532977.294390</Y>
      <Z unit="m">-6556868.053666</Z>
      <VX unit="m/s">-779.386865</VX>
      <VY unit="m/s">-7055.953043</VY>
      <VZ unit="m/s">2624.055278</VZ>
      <Quality>NOMINAL</Quality>
    </OSV>
    <OSV>
      <TAI>TAI=2017-03-31T00:08:39.000000</TAI>
      <UTC>UTC=2017-03-31T00:08:02.000000</UTC>
      <UT1>UT1=2017-03-31T00:08:02.472152</UT1>
      <Absolute_Orbit>+15928</Absolute_Orbit>
      <X unit="m">856982.467130</X>
      <Y unit="m">-2603388.953951</Y>
      <Z unit="m">-6530260.722365</Z>
      <VX unit="m/s">-799.228606</VX>
      <VY unit="m/s">-7026.243346</VY>
      <VZ unit="m/s">2697.361918</VZ>
      <Quality>NOMINAL</Quality>
    </OSV>
    <OSV>
      <TAI>TAI=2017-03-31T00:08:49.000000</TAI>
      <UTC>UTC=2017-03-31T00:08:12.000000</UTC>
      <UT1>UT1=2017-03-31T00:08:12.472151</UT1>
      <Absolute_Orbit>+15928</Absolute_Orbit>
      <X unit="m">848891.522415</X>
      <Y unit="m">-2673499.455328</Y>
      <Z unit="m">-6502921.810399</Z>
      <VX unit="m/s">-818.938030</VX>
      <VY unit="m/s">-6995.721980</VY>
      <VZ unit="m/s">2770.370056</VZ>
      <Quality>NOMINAL</Quality>
    </OSV>
    <OSV>
      <TAI>TAI=2017-03-31T00:08:59.000000</TAI>
      <UTC>UTC=2017-03-31T00:08:22.000000</UTC>
      <UT1>UT1=2017-03-31T00:08:22.472151</UT1>
      <Absolute_Orbit>+15928</Absolute_Orbit>
      <X unit="m">840604.159109</X>
      <Y unit="m">-2743300.699154</Y>
      <Z unit="m">-6474854.343435</Z>
      <VX unit="m/s">-838.511766</VX>
      <VY unit="m/s">-6964.392423</VY>
      <VZ unit="m/s">2843.071569</VZ>
      <Quality>NOMINAL</Quality>
    </OSV>
    <OSV>
      <TAI>TAI=2017-03-31T00:09:09.000000</TAI>
      <UTC>UTC=2017-03-31T00:08:32.000000</UTC>
      <UT1>UT1=2017-03-31T00:08:32.472151</UT1>
      <Absolute_Orbit>+15928</Absolute_Orbit>
      <X unit="m">832121.750836</X>
      <Y unit="m">-2812784.621309</Y>
      <Z unit="m">-6446061.428226</Z>
      <VX unit="m/s">-857.946468</VX>
      <VY unit="m/s">-6932.258248</VY>
      <VZ unit="m/s">2915.458361</VZ>
      <Quality>NOMINAL</Quality>
    </OSV>
    <OSV>
      <TAI>TAI=2017-03-31T00:09:19.000000</TAI>
      <UTC>UTC=2017-03-31T00:08:42.000000</UTC>
      <UT1>UT1=2017-03-31T00:08:42.472151</UT1>
      <Absolute_Orbit>+15928</Absolute_Orbit>
      <X unit="m">823445.704601</X>
      <Y unit="m">-2881943.193843</Y>
      <Z unit="m">-6416546.252295</Z>
      <VX unit="m/s">-877.238806</VX>
      <VY unit="m/s">-6899.323116</VY>
      <VZ unit="m/s">2987.522374</VZ>
      <Quality>NOMINAL</Quality>
    </OSV>
    <OSV>
      <TAI>TAI=2017-03-31T00:09:29.000000</TAI>
      <UTC>UTC=2017-03-31T00:08:52.000000</UTC>
      <UT1>UT1=2017-03-31T00:08:52.472150</UT1>
      <Absolute_Orbit>+15928</Absolute_Orbit>
      <X unit="m">814577.460595</X>
      <Y unit="m">-2950768.425901</Y>
      <Z unit="m">-6386312.083603</Z>
      <VX unit="m/s">-896.385472</VX>
      <VY unit="m/s">-6865.590784</VY>
      <VZ unit="m/s">3059.255578</VZ>
      <Quality>NOMINAL</Quality>
    </OSV>
    <OSV>
      <TAI>TAI=2017-03-31T00:09:39.000000</TAI>
      <UTC>UTC=2017-03-31T00:09:02.000000</UTC>
      <UT1>UT1=2017-03-31T00:09:02.472150</UT1>
      <Absolute_Orbit>+15928</Absolute_Orbit>
      <X unit="m">805518.491990</X>
      <Y unit="m">-3019252.364642</Y>
      <Z unit="m">-6355362.270227</Z>
      <VX unit="m/s">-915.383179</VX>
      <VY unit="m/s">-6831.065100</VY>
      <VZ unit="m/s">3130.649981</VZ>
      <Quality>NOMINAL</Quality>
    </OSV>
    <OSV>
      <TAI>TAI=2017-03-31T00:09:49.000000</TAI>
      <UTC>UTC=2017-03-31T00:09:12.000000</UTC>
      <UT1>UT1=2017-03-31T00:09:12.472150</UT1>
      <Absolute_Orbit>+15928</Absolute_Orbit>
      <X unit="m">796270.304728</X>
      <Y unit="m">-3087387.096152</Y>
      <Z unit="m">-6323700.240006</Z>
      <VX unit="m/s">-934.228661</VX>
      <VY unit="m/s">-6795.750002</VY>
      <VZ unit="m/s">3201.697623</VZ>
      <Quality>NOMINAL</Quality>
    </OSV>
    <OSV>
      <TAI>TAI=2017-03-31T00:09:59.000000</TAI>
      <UTC>UTC=2017-03-31T00:09:22.000000</UTC>
      <UT1>UT1=2017-03-31T00:09:22.472149</UT1>
      <Absolute_Orbit>+15928</Absolute_Orbit>
      <X unit="m">786834.437305</X>
      <Y unit="m">-3155164.746362</Y>
      <Z unit="m">-6291329.500201</Z>
      <VX unit="m/s">-952.918672</VX>
      <VY unit="m/s">-6759.649520</VY>
      <VZ unit="m/s">3272.390580</VZ>
      <Quality>NOMINAL</Quality>
    </OSV>
    <OSV>
      <TAI>TAI=2017-03-31T00:10:09.000000</TAI>
      <UTC>UTC=2017-03-31T00:09:32.000000</UTC>
      <UT1>UT1=2017-03-31T00:09:32.472149</UT1>
      <Absolute_Orbit>+15928</Absolute_Orbit>
      <X unit="m">777212.460562</X>
      <Y unit="m">-3222577.481956</Y>
      <Z unit="m">-6258253.637128</Z>
      <VX unit="m/s">-971.449990</VX>
      <VY unit="m/s">-6722.767774</VY>
      <VZ unit="m/s">3342.720965</VZ>
      <Quality>NOMINAL</Quality>
    </OSV>
    <OSV>
      <TAI>TAI=2017-03-31T00:10:19.000000</TAI>
      <UTC>UTC=2017-03-31T00:09:42.000000</UTC>
      <UT1>UT1=2017-03-31T00:09:42.472149</UT1>
      <Absolute_Orbit>+15928</Absolute_Orbit>
      <X unit="m">767405.977451</X>
      <Y unit="m">-3289617.511271</Y>
      <Z unit="m">-6224476.315796</Z>
      <VX unit="m/s">-989.819414</VX>
      <VY unit="m/s">-6685.108974</VY>
      <VZ unit="m/s">3412.680927</VZ>
      <Quality>NOMINAL</Quality>
    </OSV>
    <OSV>
      <TAI>TAI=2017-03-31T00:10:29.000000</TAI>
      <UTC>UTC=2017-03-31T00:09:52.000000</UTC>
      <UT1>UT1=2017-03-31T00:09:52.472149</UT1>
      <Absolute_Orbit>+15928</Absolute_Orbit>
      <X unit="m">757416.622810</X>
      <Y unit="m">-3356277.085200</Y>
      <Z unit="m">-6190001.279536</Z>
      <VX unit="m/s">-1008.023768</VX>
      <VY unit="m/s">-6646.677420</VY>
      <VZ unit="m/s">3482.262653</VZ>
      <Quality>NOMINAL</Quality>
    </OSV>
    <OSV>
      <TAI>TAI=2017-03-31T00:10:39.000000</TAI>
      <UTC>UTC=2017-03-31T00:10:02.000000</UTC>
      <UT1>UT1=2017-03-31T00:10:02.472148</UT1>
      <Absolute_Orbit>+15928</Absolute_Orbit>
      <X unit="m">747246.063132</X>
      <Y unit="m">-3422548.498083</Y>
      <Z unit="m">-6154832.349613</Z>
      <VX unit="m/s">-1026.059898</VX>
      <VY unit="m/s">-6607.477503</VY>
      <VZ unit="m/s">3551.458368</VZ>
      <Quality>NOMINAL</Quality>
    </OSV>
    <OSV>
      <TAI>TAI=2017-03-31T00:10:49.000000</TAI>
      <UTC>UTC=2017-03-31T00:10:12.000000</UTC>
      <UT1>UT1=2017-03-31T00:10:12.472148</UT1>
      <Absolute_Orbit>+15928</Absolute_Orbit>
      <X unit="m">736895.996327</X>
      <Y unit="m">-3488424.088605</Y>
      <Z unit="m">-6118973.424845</Z>
      <VX unit="m/s">-1043.924675</VX>
      <VY unit="m/s">-6567.513701</VY>
      <VZ unit="m/s">3620.260336</VZ>
      <Quality>NOMINAL</Quality>
    </OSV>
    <OSV>
      <TAI>TAI=2017-03-31T00:10:59.000000</TAI>
      <UTC>UTC=2017-03-31T00:10:22.000000</UTC>
      <UT1>UT1=2017-03-31T00:10:22.472148</UT1>
      <Absolute_Orbit>+15928</Absolute_Orbit>
      <X unit="m">726368.151476</X>
      <Y unit="m">-3553896.240677</Y>
      <Z unit="m">-6082428.481204</Z>
      <VX unit="m/s">-1061.614992</VX>
      <VY unit="m/s">-6526.790581</VY>
      <VZ unit="m/s">3688.660863</VZ>
      <Quality>NOMINAL</Quality>
    </OSV>
    <OSV>
      <TAI>TAI=2017-03-31T00:11:09.000000</TAI>
      <UTC>UTC=2017-03-31T00:10:32.000000</UTC>
      <UT1>UT1=2017-03-31T00:10:32.472148</UT1>
      <Absolute_Orbit>+15928</Absolute_Orbit>
      <X unit="m">715664.288591</X>
      <Y unit="m">-3618957.384324</Y>
      <Z unit="m">-6045201.571414</Z>
      <VX unit="m/s">-1079.127770</VX>
      <VY unit="m/s">-6485.312799</VY>
      <VZ unit="m/s">3756.652293</VZ>
      <Quality>NOMINAL</Quality>
    </OSV>
    <OSV>
      <TAI>TAI=2017-03-31T00:11:19.000000</TAI>
      <UTC>UTC=2017-03-31T00:10:42.000000</UTC>
      <UT1>UT1=2017-03-31T00:10:42.472147</UT1>
      <Absolute_Orbit>+15928</Absolute_Orbit>
      <X unit="m">704786.198359</X>
      <Y unit="m">-3683599.996567</Y>
      <Z unit="m">-6007296.824542</Z>
      <VX unit="m/s">-1096.459955</VX>
      <VY unit="m/s">-6443.085099</VY>
      <VZ unit="m/s">3824.227014</VZ>
      <Quality>NOMINAL</Quality>
    </OSV>
    <OSV>
      <TAI>TAI=2017-03-31T00:11:29.000000</TAI>
      <UTC>UTC=2017-03-31T00:10:52.000000</UTC>
      <UT1>UT1=2017-03-31T00:10:52.472147</UT1>
      <Absolute_Orbit>+15928</Absolute_Orbit>
      <X unit="m">693735.701889</X>
      <Y unit="m">-3747816.602300</Y>
      <Z unit="m">-5968718.445575</Z>
      <VX unit="m/s">-1113.608516</VX>
      <VY unit="m/s">-6400.112310</VY>
      <VZ unit="m/s">3891.377455</VZ>
      <Quality>NOMINAL</Quality>
    </OSV>
    <OSV>
      <TAI>TAI=2017-03-31T00:11:39.000000</TAI>
      <UTC>UTC=2017-03-31T00:11:02.000000</UTC>
      <UT1>UT1=2017-03-31T00:11:02.472147</UT1>
      <Absolute_Orbit>+15928</Absolute_Orbit>
      <X unit="m">682514.650449</X>
      <Y unit="m">-3811599.775157</Y>
      <Z unit="m">-5929470.714997</Z>
      <VX unit="m/s">-1130.570451</VX>
      <VY unit="m/s">-6356.399350</VY>
      <VZ unit="m/s">3958.096086</VZ>
      <Quality>NOMINAL</Quality>
    </OSV>
    <OSV>
      <TAI>TAI=2017-03-31T00:11:49.000000</TAI>
      <UTC>UTC=2017-03-31T00:11:12.000000</UTC>
      <UT1>UT1=2017-03-31T00:11:12.472147</UT1>
      <Absolute_Orbit>+15928</Absolute_Orbit>
      <X unit="m">671124.925199</X>
      <Y unit="m">-3874942.138387</Y>
      <Z unit="m">-5889557.988353</Z>
      <VX unit="m/s">-1147.342784</VX>
      <VY unit="m/s">-6311.951225</VY>
      <VZ unit="m/s">4024.375425</VZ>
      <Quality>NOMINAL</Quality>
    </OSV>
    <OSV>
      <TAI>TAI=2017-03-31T00:11:59.000000</TAI>
      <UTC>UTC=2017-03-31T00:11:22.000000</UTC>
      <UT1>UT1=2017-03-31T00:11:22.472146</UT1>
      <Absolute_Orbit>+15928</Absolute_Orbit>
      <X unit="m">659568.436923</X>
      <Y unit="m">-3937836.365715</Y>
      <Z unit="m">-5848984.695807</Z>
      <VX unit="m/s">-1163.922567</VX>
      <VY unit="m/s">-6266.773025</VY>
      <VZ unit="m/s">4090.208031</VZ>
      <Quality>NOMINAL</Quality>
    </OSV>
    <OSV>
      <TAI>TAI=2017-03-31T00:12:09.000000</TAI>
      <UTC>UTC=2017-03-31T00:11:32.000000</UTC>
      <UT1>UT1=2017-03-31T00:11:32.472146</UT1>
      <Absolute_Orbit>+15928</Absolute_Orbit>
      <X unit="m">647847.125745</X>
      <Y unit="m">-4000275.182205</Y>
      <Z unit="m">-5807755.341694</Z>
      <VX unit="m/s">-1180.306880</VX>
      <VY unit="m/s">-6220.869927</VY>
      <VZ unit="m/s">4155.586510</VZ>
      <Quality>NOMINAL</Quality>
    </OSV>
    <OSV>
      <TAI>TAI=2017-03-31T00:12:19.000000</TAI>
      <UTC>UTC=2017-03-31T00:11:42.000000</UTC>
      <UT1>UT1=2017-03-31T00:11:42.472146</UT1>
      <Absolute_Orbit>+15928</Absolute_Orbit>
      <X unit="m">635962.960853</X>
      <Y unit="m">-4062251.365117</Y>
      <Z unit="m">-5765874.504059</Z>
      <VX unit="m/s">-1196.492830</VX>
      <VY unit="m/s">-6174.247193</VY>
      <VZ unit="m/s">4220.503515</VZ>
      <Quality>NOMINAL</Quality>
    </OSV>
    <OSV>
      <TAI>TAI=2017-03-31T00:12:29.000000</TAI>
      <UTC>UTC=2017-03-31T00:11:52.000000</UTC>
      <UT1>UT1=2017-03-31T00:11:52.472146</UT1>
      <Absolute_Orbit>+15928</Absolute_Orbit>
      <X unit="m">623917.940208</X>
      <Y unit="m">-4123757.744758</Y>
      <Z unit="m">-5723346.834193</Z>
      <VX unit="m/s">-1212.477556</VX>
      <VY unit="m/s">-6126.910171</VY>
      <VZ unit="m/s">4284.951744</VZ>
      <Quality>NOMINAL</Quality>
    </OSV>
    <OSV>
      <TAI>TAI=2017-03-31T00:12:39.000000</TAI>
      <UTC>UTC=2017-03-31T00:12:02.000000</UTC>
      <UT1>UT1=2017-03-31T00:12:02.472145</UT1>
      <Absolute_Orbit>+15928</Absolute_Orbit>
      <X unit="m">611714.090253</X>
      <Y unit="m">-4184787.205331</Y>
      <Z unit="m">-5680177.056152</Z>
      <VX unit="m/s">-1228.258223</VX>
      <VY unit="m/s">-6078.864291</VY>
      <VZ unit="m/s">4348.923945</VZ>
      <Quality>NOMINAL</Quality>
    </OSV>
    <OSV>
      <TAI>TAI=2017-03-31T00:12:49.000000</TAI>
      <UTC>UTC=2017-03-31T00:12:12.000000</UTC>
      <UT1>UT1=2017-03-31T00:12:12.472145</UT1>
      <Absolute_Orbit>+15928</Absolute_Orbit>
      <X unit="m">599353.465610</X>
      <Y unit="m">-4245332.685778</Y>
      <Z unit="m">-5636369.966273</Z>
      <VX unit="m/s">-1243.832029</VX>
      <VY unit="m/s">-6030.115071</VY>
      <VZ unit="m/s">4412.412915</VZ>
      <Quality>NOMINAL</Quality>
    </OSV>
    <OSV>
      <TAI>TAI=2017-03-31T00:12:59.000000</TAI>
      <UTC>UTC=2017-03-31T00:12:22.000000</UTC>
      <UT1>UT1=2017-03-31T00:12:22.472145</UT1>
      <Absolute_Orbit>+15928</Absolute_Orbit>
      <X unit="m">586838.148783</X>
      <Y unit="m">-4305387.180617</Y>
      <Z unit="m">-5591930.432681</Z>
      <VX unit="m/s">-1259.196200</VX>
      <VY unit="m/s">-5980.668110</VY>
      <VZ unit="m/s">4475.411500</VZ>
      <Quality>NOMINAL</Quality>
    </OSV>
    <OSV>
      <TAI>TAI=2017-03-31T00:13:09.000000</TAI>
      <UTC>UTC=2017-03-31T00:12:32.000000</UTC>
      <UT1>UT1=2017-03-31T00:12:32.472145</UT1>
      <Absolute_Orbit>+15928</Absolute_Orbit>
      <X unit="m">574170.249849</X>
      <Y unit="m">-4364943.740778</Y>
      <Z unit="m">-5546863.394783</Z>
      <VX unit="m/s">-1274.347996</VX>
      <VY unit="m/s">-5930.529089</VY>
      <VZ unit="m/s">4537.912597</VZ>
      <Quality>NOMINAL</Quality>
    </OSV>
    <OSV>
      <TAI>TAI=2017-03-31T00:13:19.000000</TAI>
      <UTC>UTC=2017-03-31T00:12:42.000000</UTC>
      <UT1>UT1=2017-03-31T00:12:42.472144</UT1>
      <Absolute_Orbit>+15928</Absolute_Orbit>
      <X unit="m">561351.906148</X>
      <Y unit="m">-4423995.474423</Y>
      <Z unit="m">-5501173.862759</Z>
      <VX unit="m/s">-1289.284705</VX>
      <VY unit="m/s">-5879.703774</VY>
      <VZ unit="m/s">4599.909155</VZ>
      <Quality>NOMINAL</Quality>
    </OSV>
    <OSV>
      <TAI>TAI=2017-03-31T00:13:29.000000</TAI>
      <UTC>UTC=2017-03-31T00:12:52.000000</UTC>
      <UT1>UT1=2017-03-31T00:12:52.472144</UT1>
      <Absolute_Orbit>+15928</Absolute_Orbit>
      <X unit="m">548385.281970</X>
      <Y unit="m">-4482535.547768</Y>
      <Z unit="m">-5454866.917041</Z>
      <VX unit="m/s">-1304.003648</VX>
      <VY unit="m/s">-5828.198010</VY>
      <VZ unit="m/s">4661.394174</VZ>
      <Quality>NOMINAL</Quality>
    </OSV>
    <OSV>
      <TAI>TAI=2017-03-31T00:13:39.000000</TAI>
      <UTC>UTC=2017-03-31T00:13:02.000000</UTC>
      <UT1>UT1=2017-03-31T00:13:02.472144</UT1>
      <Absolute_Orbit>+15928</Absolute_Orbit>
      <X unit="m">535272.568235</X>
      <Y unit="m">-4540557.185900</Y>
      <Z unit="m">-5407947.707787</Z>
      <VX unit="m/s">-1318.502178</VX>
      <VY unit="m/s">-5776.017726</VY>
      <VZ unit="m/s">4722.360710</VZ>
      <Quality>NOMINAL</Quality>
    </OSV>
    <OSV>
      <TAI>TAI=2017-03-31T00:13:49.000000</TAI>
      <UTC>UTC=2017-03-31T00:13:12.000000</UTC>
      <UT1>UT1=2017-03-31T00:13:12.472144</UT1>
      <Absolute_Orbit>+15928</Absolute_Orbit>
      <X unit="m">522015.982170</X>
      <Y unit="m">-4598053.673585</Y>
      <Z unit="m">-5360421.454341</Z>
      <VX unit="m/s">-1332.777681</VX>
      <VY unit="m/s">-5723.168929</VY>
      <VZ unit="m/s">4782.801869</VZ>
      <Quality>NOMINAL</Quality>
    </OSV>
    <OSV>
      <TAI>TAI=2017-03-31T00:13:59.000000</TAI>
      <UTC>UTC=2017-03-31T00:13:22.000000</UTC>
      <UT1>UT1=2017-03-31T00:13:22.472143</UT1>
      <Absolute_Orbit>+15928</Absolute_Orbit>
      <X unit="m">508617.766982</X>
      <Y unit="m">-4655018.356071</Y>
      <Z unit="m">-5312293.444695</Z>
      <VX unit="m/s">-1346.827575</VX>
      <VY unit="m/s">-5669.657707</VY>
      <VZ unit="m/s">4842.710815</VZ>
      <Quality>NOMINAL</Quality>
    </OSV>
    <OSV>
      <TAI>TAI=2017-03-31T00:14:09.000000</TAI>
      <UTC>UTC=2017-03-31T00:13:32.000000</UTC>
      <UT1>UT1=2017-03-31T00:13:32.472143</UT1>
      <Absolute_Orbit>+15928</Absolute_Orbit>
      <X unit="m">495080.191529</X>
      <Y unit="m">-4711444.639884</Y>
      <Z unit="m">-5263569.034930</Z>
      <VX unit="m/s">-1360.649312</VX>
      <VY unit="m/s">-5615.490228</VY>
      <VZ unit="m/s">4902.080767</VZ>
      <Quality>NOMINAL</Quality>
    </OSV>
    <OSV>
      <TAI>TAI=2017-03-31T00:14:19.000000</TAI>
      <UTC>UTC=2017-03-31T00:13:42.000000</UTC>
      <UT1>UT1=2017-03-31T00:13:42.472143</UT1>
      <Absolute_Orbit>+15928</Absolute_Orbit>
      <X unit="m">481405.549980</X>
      <Y unit="m">-4767325.993625</Y>
      <Z unit="m">-5214253.648663</Z>
      <VX unit="m/s">-1374.240378</VX>
      <VY unit="m/s">-5560.672740</VY>
      <VZ unit="m/s">4960.905000</VZ>
      <Quality>NOMINAL</Quality>
    </OSV>
    <OSV>
      <TAI>TAI=2017-03-31T00:14:29.000000</TAI>
      <UTC>UTC=2017-03-31T00:13:52.000000</UTC>
      <UT1>UT1=2017-03-31T00:13:52.472143</UT1>
      <Absolute_Orbit>+15928</Absolute_Orbit>
      <X unit="m">467596.161480</X>
      <Y unit="m">-4822655.948751</Y>
      <Z unit="m">-5164352.776474</Z>
      <VX unit="m/s">-1387.598292</VX>
      <VY unit="m/s">-5505.211566</VY>
      <VZ unit="m/s">5019.176845</VZ>
      <Quality>NOMINAL</Quality>
    </OSV>
    <OSV>
      <TAI>TAI=2017-03-31T00:14:39.000000</TAI>
      <UTC>UTC=2017-03-31T00:14:02.000000</UTC>
      <UT1>UT1=2017-03-31T00:14:02.472142</UT1>
      <Absolute_Orbit>+15928</Absolute_Orbit>
      <X unit="m">453654.369803</X>
      <Y unit="m">-4877428.100356</Y>
      <Z unit="m">-5113871.975332</Z>
      <VX unit="m/s">-1400.720608</VX>
      <VY unit="m/s">-5449.113109</VY>
      <VZ unit="m/s">5076.889694</VZ>
      <Quality>NOMINAL</Quality>
    </OSV>
    <OSV>
      <TAI>TAI=2017-03-31T00:14:49.000000</TAI>
      <UTC>UTC=2017-03-31T00:14:12.000000</UTC>
      <UT1>UT1=2017-03-31T00:14:12.472142</UT1>
      <Absolute_Orbit>+15928</Absolute_Orbit>
      <X unit="m">439582.543006</X>
      <Y unit="m">-4931636.107947</Y>
      <Z unit="m">-5062816.868008</Z>
      <VX unit="m/s">-1413.604917</VX>
      <VY unit="m/s">-5392.383849</VY>
      <VZ unit="m/s">5134.036995</VZ>
      <Quality>NOMINAL</Quality>
    </OSV>
    <OSV>
      <TAI>TAI=2017-03-31T00:14:59.000000</TAI>
      <UTC>UTC=2017-03-31T00:14:22.000000</UTC>
      <UT1>UT1=2017-03-31T00:14:22.472142</UT1>
      <Absolute_Orbit>+15928</Absolute_Orbit>
      <X unit="m">425383.073075</X>
      <Y unit="m">-4985273.696213</Y>
      <Z unit="m">-5011193.142481</Z>
      <VX unit="m/s">-1426.248843</VX>
      <VY unit="m/s">-5335.030342</VY>
      <VZ unit="m/s">5190.612258</VZ>
      <Quality>NOMINAL</Quality>
    </OSV>
    <OSV>
      <TAI>TAI=2017-03-31T00:15:09.000000</TAI>
      <UTC>UTC=2017-03-31T00:14:32.000000</UTC>
      <UT1>UT1=2017-03-31T00:14:32.472142</UT1>
      <Absolute_Orbit>+15928</Absolute_Orbit>
      <X unit="m">411058.375568</X>
      <Y unit="m">-5038334.655783</Y>
      <Z unit="m">-4959006.551338</Z>
      <VX unit="m/s">-1438.650045</VX>
      <VY unit="m/s">-5277.059221</VY>
      <VZ unit="m/s">5246.609052</VZ>
      <Quality>NOMINAL</Quality>
    </OSV>
    <OSV>
      <TAI>TAI=2017-03-31T00:15:19.000000</TAI>
      <UTC>UTC=2017-03-31T00:14:42.000000</UTC>
      <UT1>UT1=2017-03-31T00:14:42.472141</UT1>
      <Absolute_Orbit>+15928</Absolute_Orbit>
      <X unit="m">396610.889257</X>
      <Y unit="m">-5090812.843980</Y>
      <Z unit="m">-4906262.911161</Z>
      <VX unit="m/s">-1450.806223</VX>
      <VY unit="m/s">-5218.477192</VY>
      <VZ unit="m/s">5302.021009</VZ>
      <Quality>NOMINAL</Quality>
    </OSV>
    <OSV>
      <TAI>TAI=2017-03-31T00:15:29.000000</TAI>
      <UTC>UTC=2017-03-31T00:14:52.000000</UTC>
      <UT1>UT1=2017-03-31T00:14:52.472141</UT1>
      <Absolute_Orbit>+15928</Absolute_Orbit>
      <X unit="m">382043.075760</X>
      <Y unit="m">-5142702.185555</Y>
      <Z unit="m">-4852968.101924</Z>
      <VX unit="m/s">-1462.715108</VX>
      <VY unit="m/s">-5159.291036</VY>
      <VZ unit="m/s">5356.841822</VZ>
      <Quality>NOMINAL</Quality>
    </OSV>
    <OSV>
      <TAI>TAI=2017-03-31T00:15:39.000000</TAI>
      <UTC>UTC=2017-03-31T00:15:02.000000</UTC>
      <UT1>UT1=2017-03-31T00:15:02.472141</UT1>
      <Absolute_Orbit>+15928</Absolute_Orbit>
      <X unit="m">367357.419179</X>
      <Y unit="m">-5193996.673490</Y>
      <Z unit="m">-4799128.066295</Z>
      <VX unit="m/s">-1474.374471</VX>
      <VY unit="m/s">-5099.507608</VY>
      <VZ unit="m/s">5411.065249</VZ>
      <Quality>NOMINAL</Quality>
    </OSV>
    <OSV>
      <TAI>TAI=2017-03-31T00:15:49.000000</TAI>
      <UTC>UTC=2017-03-31T00:15:12.000000</UTC>
      <UT1>UT1=2017-03-31T00:15:12.472141</UT1>
      <Absolute_Orbit>+15928</Absolute_Orbit>
      <X unit="m">352556.425722</X>
      <Y unit="m">-5244690.369630</Y>
      <Z unit="m">-4744748.809104</Z>
      <VX unit="m/s">-1485.782121</VX>
      <VY unit="m/s">-5039.133837</VY>
      <VZ unit="m/s">5464.685111</VZ>
      <Quality>NOMINAL</Quality>
    </OSV>
    <OSV>
      <TAI>TAI=2017-03-31T00:15:59.000000</TAI>
      <UTC>UTC=2017-03-31T00:15:22.000000</UTC>
      <UT1>UT1=2017-03-31T00:15:22.472140</UT1>
      <Absolute_Orbit>+15928</Absolute_Orbit>
      <X unit="m">337642.623330</X>
      <Y unit="m">-5294777.405472</Y>
      <Z unit="m">-4689836.396629</Z>
      <VX unit="m/s">-1496.935902</VX>
      <VY unit="m/s">-4978.176721</VY>
      <VZ unit="m/s">5517.695293</VZ>
      <Quality>NOMINAL</Quality>
    </OSV>
    <OSV>
      <TAI>TAI=2017-03-31T00:16:09.000000</TAI>
      <UTC>UTC=2017-03-31T00:15:32.000000</UTC>
      <UT1>UT1=2017-03-31T00:15:32.472140</UT1>
      <Absolute_Orbit>+15928</Absolute_Orbit>
      <X unit="m">322618.561301</X>
      <Y unit="m">-5344251.982861</Y>
      <Z unit="m">-4634396.955956</Z>
      <VX unit="m/s">-1507.833699</VX>
      <VY unit="m/s">-4916.643331</VY>
      <VZ unit="m/s">5570.089748</VZ>
      <Quality>NOMINAL</Quality>
    </OSV>
    <OSV>
      <TAI>TAI=2017-03-31T00:16:19.000000</TAI>
      <UTC>UTC=2017-03-31T00:15:42.000000</UTC>
      <UT1>UT1=2017-03-31T00:15:42.472140</UT1>
      <Absolute_Orbit>+15928</Absolute_Orbit>
      <X unit="m">307486.809904</X>
      <Y unit="m">-5393108.374700</Y>
      <Z unit="m">-4578436.674324</Z>
      <VX unit="m/s">-1518.473433</VX>
      <VY unit="m/s">-4854.540806</VY>
      <VZ unit="m/s">5621.862494</VZ>
      <Quality>NOMINAL</Quality>
    </OSV>
    <OSV>
      <TAI>TAI=2017-03-31T00:16:29.000000</TAI>
      <UTC>UTC=2017-03-31T00:15:52.000000</UTC>
      <UT1>UT1=2017-03-31T00:15:52.472140</UT1>
      <Absolute_Orbit>+15928</Absolute_Orbit>
      <X unit="m">292249.959995</X>
      <Y unit="m">-5441340.925640</Y>
      <Z unit="m">-4521961.798452</Z>
      <VX unit="m/s">-1528.853064</VX>
      <VY unit="m/s">-4791.876358</VY>
      <VZ unit="m/s">5673.007616</VZ>
      <Quality>NOMINAL</Quality>
    </OSV>
    <OSV>
      <TAI>TAI=2017-03-31T00:16:39.000000</TAI>
      <UTC>UTC=2017-03-31T00:16:02.000000</UTC>
      <UT1>UT1=2017-03-31T00:16:02.472139</UT1>
      <Absolute_Orbit>+15928</Absolute_Orbit>
      <X unit="m">276910.622629</X>
      <Y unit="m">-5488944.052774</Y>
      <Z unit="m">-4464978.633870</Z>
      <VX unit="m/s">-1538.970594</VX>
      <VY unit="m/s">-4728.657263</VY>
      <VZ unit="m/s">5723.519267</VZ>
      <Quality>NOMINAL</Quality>
    </OSV>
    <OSV>
      <TAI>TAI=2017-03-31T00:16:49.000000</TAI>
      <UTC>UTC=2017-03-31T00:16:12.000000</UTC>
      <UT1>UT1=2017-03-31T00:16:12.472139</UT1>
      <Absolute_Orbit>+15928</Absolute_Orbit>
      <X unit="m">261471.428668</X>
      <Y unit="m">-5535912.246313</Y>
      <Z unit="m">-4407493.544242</Z>
      <VX unit="m/s">-1548.824060</VX>
      <VY unit="m/s">-4664.890869</VY>
      <VZ unit="m/s">5773.391668</VZ>
      <Quality>NOMINAL</Quality>
    </OSV>
    <OSV>
      <TAI>TAI=2017-03-31T00:16:59.000000</TAI>
      <UTC>UTC=2017-03-31T00:16:22.000000</UTC>
      <UT1>UT1=2017-03-31T00:16:22.472139</UT1>
      <Absolute_Orbit>+15928</Absolute_Orbit>
      <X unit="m">245935.028382</X>
      <Y unit="m">-5582240.070265</Y>
      <Z unit="m">-4349512.950675</Z>
      <VX unit="m/s">-1558.411542</VX>
      <VY unit="m/s">-4600.584587</VY>
      <VZ unit="m/s">5822.619110</VZ>
      <Quality>NOMINAL</Quality>
    </OSV>
    <OSV>
      <TAI>TAI=2017-03-31T00:17:09.000000</TAI>
      <UTC>UTC=2017-03-31T00:16:32.000000</UTC>
      <UT1>UT1=2017-03-31T00:16:32.472138</UT1>
      <Absolute_Orbit>+15928</Absolute_Orbit>
      <X unit="m">230304.091048</X>
      <Y unit="m">-5627922.163101</Y>
      <Z unit="m">-4291043.331019</Z>
      <VX unit="m/s">-1567.731160</VX>
      <VY unit="m/s">-4535.745897</VY>
      <VZ unit="m/s">5871.195953</VZ>
      <Quality>NOMINAL</Quality>
    </OSV>
    <OSV>
      <TAI>TAI=2017-03-31T00:17:19.000000</TAI>
      <UTC>UTC=2017-03-31T00:16:42.000000</UTC>
      <UT1>UT1=2017-03-31T00:16:42.472138</UT1>
      <Absolute_Orbit>+15928</Absolute_Orbit>
      <X unit="m">214581.304549</X>
      <Y unit="m">-5672953.238411</Y>
      <Z unit="m">-4232091.219169</Z>
      <VX unit="m/s">-1576.781072</VX>
      <VY unit="m/s">-4470.382343</VY>
      <VZ unit="m/s">5919.116627</VZ>
      <Quality>NOMINAL</Quality>
    </OSV>
    <OSV>
      <TAI>TAI=2017-03-31T00:17:29.000000</TAI>
      <UTC>UTC=2017-03-31T00:16:52.000000</UTC>
      <UT1>UT1=2017-03-31T00:16:52.472138</UT1>
      <Absolute_Orbit>+15928</Absolute_Orbit>
      <X unit="m">198769.374964</X>
      <Y unit="m">-5717328.085542</Y>
      <Z unit="m">-4172663.204357</Z>
      <VX unit="m/s">-1585.559480</VX>
      <VY unit="m/s">-4404.501533</VY>
      <VZ unit="m/s">5966.375635</VZ>
      <Quality>NOMINAL</Quality>
    </OSV>
    <OSV>
      <TAI>TAI=2017-03-31T00:17:39.000000</TAI>
      <UTC>UTC=2017-03-31T00:17:02.000000</UTC>
      <UT1>UT1=2017-03-31T00:17:02.472138</UT1>
      <Absolute_Orbit>+15928</Absolute_Orbit>
      <X unit="m">182871.026162</X>
      <Y unit="m">-5761041.570243</Y>
      <Z unit="m">-4112765.930436</Z>
      <VX unit="m/s">-1594.064626</VX>
      <VY unit="m/s">-4338.111140</VY>
      <VZ unit="m/s">6012.967549</VZ>
      <Quality>NOMINAL</Quality>
    </OSV>
    <OSV>
      <TAI>TAI=2017-03-31T00:17:49.000000</TAI>
      <UTC>UTC=2017-03-31T00:17:12.000000</UTC>
      <UT1>UT1=2017-03-31T00:17:12.472137</UT1>
      <Absolute_Orbit>+15928</Absolute_Orbit>
      <X unit="m">166888.999384</X>
      <Y unit="m">-5804088.635297</Y>
      <Z unit="m">-4052406.095168</Z>
      <VX unit="m/s">-1602.294792</VX>
      <VY unit="m/s">-4271.218898</VY>
      <VZ unit="m/s">6058.887016</VZ>
      <Quality>NOMINAL</Quality>
    </OSV>
    <OSV>
      <TAI>TAI=2017-03-31T00:17:59.000000</TAI>
      <UTC>UTC=2017-03-31T00:17:22.000000</UTC>
      <UT1>UT1=2017-03-31T00:17:22.472137</UT1>
      <Absolute_Orbit>+15928</Absolute_Orbit>
      <X unit="m">150826.052833</X>
      <Y unit="m">-5846464.301148</Y>
      <Z unit="m">-3991590.449496</Z>
      <VX unit="m/s">-1610.248305</VX>
      <VY unit="m/s">-4203.832605</VY>
      <VZ unit="m/s">6104.128755</VZ>
      <Quality>NOMINAL</Quality>
    </OSV>
    <OSV>
      <TAI>TAI=2017-03-31T00:18:09.000000</TAI>
      <UTC>UTC=2017-03-31T00:17:32.000000</UTC>
      <UT1>UT1=2017-03-31T00:17:32.472137</UT1>
      <Absolute_Orbit>+15928</Absolute_Orbit>
      <X unit="m">134684.961250</X>
      <Y unit="m">-5888163.666516</Y>
      <Z unit="m">-3930325.796809</Z>
      <VX unit="m/s">-1617.923530</VX>
      <VY unit="m/s">-4135.960118</VY>
      <VZ unit="m/s">6148.687559</VZ>
      <Quality>NOMINAL</Quality>
    </OSV>
    <OSV>
      <TAI>TAI=2017-03-31T00:18:19.000000</TAI>
      <UTC>UTC=2017-03-31T00:17:42.000000</UTC>
      <UT1>UT1=2017-03-31T00:17:42.472137</UT1>
      <Absolute_Orbit>+15928</Absolute_Orbit>
      <X unit="m">118468.515489</X>
      <Y unit="m">-5929181.909007</Y>
      <Z unit="m">-3868618.992190</Z>
      <VX unit="m/s">-1625.318879</VX>
      <VY unit="m/s">-4067.609355</VY>
      <VZ unit="m/s">6192.558294</VZ>
      <Quality>NOMINAL</Quality>
    </OSV>
    <OSV>
      <TAI>TAI=2017-03-31T00:18:29.000000</TAI>
      <UTC>UTC=2017-03-31T00:17:52.000000</UTC>
      <UT1>UT1=2017-03-31T00:17:52.472136</UT1>
      <Absolute_Orbit>+15928</Absolute_Orbit>
      <X unit="m">102179.522095</X>
      <Y unit="m">-5969514.285710</Y>
      <Z unit="m">-3806476.941682</Z>
      <VX unit="m/s">-1632.432803</VX>
      <VY unit="m/s">-3998.788294</VY>
      <VZ unit="m/s">6235.735902</VZ>
      <Quality>NOMINAL</Quality>
    </OSV>
    <OSV>
      <TAI>TAI=2017-03-31T00:18:39.000000</TAI>
      <UTC>UTC=2017-03-31T00:18:02.000000</UTC>
      <UT1>UT1=2017-03-31T00:18:02.472136</UT1>
      <Absolute_Orbit>+15928</Absolute_Orbit>
      <X unit="m">85820.802875</X>
      <Y unit="m">-6009156.133783</Y>
      <Z unit="m">-3743906.601527</Z>
      <VX unit="m/s">-1639.263797</VX>
      <VY unit="m/s">-3929.504971</VY>
      <VZ unit="m/s">6278.215400</VZ>
      <Quality>NOMINAL</Quality>
    </OSV>
    <OSV>
      <TAI>TAI=2017-03-31T00:18:49.000000</TAI>
      <UTC>UTC=2017-03-31T00:18:12.000000</UTC>
      <UT1>UT1=2017-03-31T00:18:12.472136</UT1>
      <Absolute_Orbit>+15928</Absolute_Orbit>
      <X unit="m">69395.194469</X>
      <Y unit="m">-6048102.871028</Y>
      <Z unit="m">-3680914.977412</Z>
      <VX unit="m/s">-1645.810400</VX>
      <VY unit="m/s">-3859.767480</VY>
      <VZ unit="m/s">6319.991883</VZ>
      <Quality>NOMINAL</Quality>
    </OSV>
    <OSV>
      <TAI>TAI=2017-03-31T00:18:59.000000</TAI>
      <UTC>UTC=2017-03-31T00:18:22.000000</UTC>
      <UT1>UT1=2017-03-31T00:18:22.472136</UT1>
      <Absolute_Orbit>+15928</Absolute_Orbit>
      <X unit="m">52905.547914</X>
      <Y unit="m">-6086349.996473</Y>
      <Z unit="m">-3617509.123706</Z>
      <VX unit="m/s">-1652.071194</VX>
      <VY unit="m/s">-3789.583973</VY>
      <VZ unit="m/s">6361.060519</VZ>
      <Quality>NOMINAL</Quality>
    </OSV>
    <OSV>
      <TAI>TAI=2017-03-31T00:19:09.000000</TAI>
      <UTC>UTC=2017-03-31T00:18:32.000000</UTC>
      <UT1>UT1=2017-03-31T00:18:32.472135</UT1>
      <Absolute_Orbit>+15928</Absolute_Orbit>
      <X unit="m">36354.728212</X>
      <Y unit="m">-6123893.090943</Y>
      <Z unit="m">-3553696.142694</Z>
      <VX unit="m/s">-1658.044804</VX>
      <VY unit="m/s">-3718.962658</VY>
      <VZ unit="m/s">6401.416557</VZ>
      <Quality>NOMINAL</Quality>
    </OSV>
    <OSV>
      <TAI>TAI=2017-03-31T00:19:19.000000</TAI>
      <UTC>UTC=2017-03-31T00:18:42.000000</UTC>
      <UT1>UT1=2017-03-31T00:18:42.472135</UT1>
      <Absolute_Orbit>+15928</Absolute_Orbit>
      <X unit="m">19745.613888</X>
      <Y unit="m">-6160727.817614</Y>
      <Z unit="m">-3489483.183793</Z>
      <VX unit="m/s">-1663.729900</VX>
      <VY unit="m/s">-3647.911796</VY>
      <VZ unit="m/s">6441.055324</VZ>
      <Quality>NOMINAL</Quality>
    </OSV>
    <OSV>
      <TAI>TAI=2017-03-31T00:19:29.000000</TAI>
      <UTC>UTC=2017-03-31T00:18:52.000000</UTC>
      <UT1>UT1=2017-03-31T00:18:52.472135</UT1>
      <Absolute_Orbit>+15928</Absolute_Orbit>
      <X unit="m">3081.096547</X>
      <Y unit="m">-6196849.922570</Y>
      <Z unit="m">-3424877.442765</Z>
      <VX unit="m/s">-1669.125197</VX>
      <VY unit="m/s">-3576.439706</VY>
      <VZ unit="m/s">6479.972224</VZ>
      <Quality>NOMINAL</Quality>
    </OSV>
    <OSV>
      <TAI>TAI=2017-03-31T00:19:39.000000</TAI>
      <UTC>UTC=2017-03-31T00:19:02.000000</UTC>
      <UT1>UT1=2017-03-31T00:19:02.472135</UT1>
      <Absolute_Orbit>+15928</Absolute_Orbit>
      <X unit="m">-13635.919572</X>
      <Y unit="m">-6232255.235340</Y>
      <Z unit="m">-3359886.160919</Z>
      <VX unit="m/s">-1674.229453</VX>
      <VY unit="m/s">-3504.554758</VY>
      <VZ unit="m/s">6518.162743</VZ>
      <Quality>NOMINAL</Quality>
    </OSV>
    <OSV>
      <TAI>TAI=2017-03-31T00:19:49.000000</TAI>
      <UTC>UTC=2017-03-31T00:19:12.000000</UTC>
      <UT1>UT1=2017-03-31T00:19:12.472134</UT1>
      <Absolute_Orbit>+15928</Absolute_Orbit>
      <X unit="m">-30402.518041</X>
      <Y unit="m">-6266939.669428</Y>
      <Z unit="m">-3294516.624312</Z>
      <VX unit="m/s">-1679.041471</VX>
      <VY unit="m/s">-3432.265377</VY>
      <VZ unit="m/s">6555.622445</VZ>
      <Quality>NOMINAL</Quality>
    </OSV>
    <OSV>
      <TAI>TAI=2017-03-31T00:19:59.000000</TAI>
      <UTC>UTC=2017-03-31T00:19:22.000000</UTC>
      <UT1>UT1=2017-03-31T00:19:22.472134</UT1>
      <Absolute_Orbit>+15928</Absolute_Orbit>
      <X unit="m">-47215.770695</X>
      <Y unit="m">-6300899.222832</Y>
      <Z unit="m">-3228776.162934</Z>
      <VX unit="m/s">-1683.560101</VX>
      <VY unit="m/s">-3359.580037</VY>
      <VZ unit="m/s">6592.346978</VZ>
      <Quality>NOMINAL</Quality>
    </OSV>
    <OSV>
      <TAI>TAI=2017-03-31T00:20:09.000000</TAI>
      <UTC>UTC=2017-03-31T00:19:32.000000</UTC>
      <UT1>UT1=2017-03-31T00:19:32.472134</UT1>
      <Absolute_Orbit>+15928</Absolute_Orbit>
      <X unit="m">-64072.738083</X>
      <Y unit="m">-6334129.978558</Y>
      <Z unit="m">-3162672.149901</Z>
      <VX unit="m/s">-1687.784237</VX>
      <VY unit="m/s">-3286.507265</VY>
      <VZ unit="m/s">6628.332071</VZ>
      <Quality>NOMINAL</Quality>
    </OSV>
    <OSV>
      <TAI>TAI=2017-03-31T00:20:19.000000</TAI>
      <UTC>UTC=2017-03-31T00:19:42.000000</UTC>
      <UT1>UT1=2017-03-31T00:19:42.472134</UT1>
      <Absolute_Orbit>+15928</Absolute_Orbit>
      <X unit="m">-80970.469923</X>
      <Y unit="m">-6366628.105113</Y>
      <Z unit="m">-3096212.000625</Z>
      <VX unit="m/s">-1691.712819</VX>
      <VY unit="m/s">-3213.055636</VY>
      <VZ unit="m/s">6663.573535</VZ>
      <Quality>NOMINAL</Quality>
    </OSV>
    <OSV>
      <TAI>TAI=2017-03-31T00:20:29.000000</TAI>
      <UTC>UTC=2017-03-31T00:19:52.000000</UTC>
      <UT1>UT1=2017-03-31T00:19:52.472133</UT1>
      <Absolute_Orbit>+15928</Absolute_Orbit>
      <X unit="m">-97906.005559</X>
      <Y unit="m">-6398389.857003</Y>
      <Z unit="m">-3029403.171989</Z>
      <VX unit="m/s">-1695.344831</VX>
      <VY unit="m/s">-3139.233773</VY>
      <VZ unit="m/s">6698.067266</VZ>
      <Quality>NOMINAL</Quality>
    </OSV>
    <OSV>
      <TAI>TAI=2017-03-31T00:20:39.000000</TAI>
      <UTC>UTC=2017-03-31T00:20:02.000000</UTC>
      <UT1>UT1=2017-03-31T00:20:02.472133</UT1>
      <Absolute_Orbit>+15928</Absolute_Orbit>
      <X unit="m">-114876.374417</X>
      <Y unit="m">-6429411.575208</Y>
      <Z unit="m">-2962253.161505</Z>
      <VX unit="m/s">-1698.679306</VX>
      <VY unit="m/s">-3065.050348</VY>
      <VZ unit="m/s">6731.809241</VZ>
      <Quality>NOMINAL</Quality>
    </OSV>
    <OSV>
      <TAI>TAI=2017-03-31T00:20:49.000000</TAI>
      <UTC>UTC=2017-03-31T00:20:12.000000</UTC>
      <UT1>UT1=2017-03-31T00:20:12.472133</UT1>
      <Absolute_Orbit>+15928</Absolute_Orbit>
      <X unit="m">-131878.596471</X>
      <Y unit="m">-6459689.687654</Y>
      <Z unit="m">-2894769.506485</Z>
      <VX unit="m/s">-1701.715320</VX>
      <VY unit="m/s">-2990.514079</VY>
      <VZ unit="m/s">6764.795525</VZ>
      <Quality>NOMINAL</Quality>
    </OSV>
    <OSV>
      <TAI>TAI=2017-03-31T00:20:59.000000</TAI>
      <UTC>UTC=2017-03-31T00:20:22.000000</UTC>
      <UT1>UT1=2017-03-31T00:20:22.472133</UT1>
      <Absolute_Orbit>+15928</Absolute_Orbit>
      <X unit="m">-148909.682699</X>
      <Y unit="m">-6489220.709668</Y>
      <Z unit="m">-2826959.783176</Z>
      <VX unit="m/s">-1704.451999</VX>
      <VY unit="m/s">-2915.633727</VY>
      <VZ unit="m/s">6797.022265</VZ>
      <Quality>NOMINAL</Quality>
    </OSV>
    <OSV>
      <TAI>TAI=2017-03-31T00:21:09.000000</TAI>
      <UTC>UTC=2017-03-31T00:20:32.000000</UTC>
      <UT1>UT1=2017-03-31T00:20:32.472132</UT1>
      <Absolute_Orbit>+15928</Absolute_Orbit>
      <X unit="m">-165966.635558</X>
      <Y unit="m">-6518001.244430</Y>
      <Z unit="m">-2758831.605909</Z>
      <VX unit="m/s">-1706.888512</VX>
      <VY unit="m/s">-2840.418099</VY>
      <VZ unit="m/s">6828.485697</VZ>
      <Quality>NOMINAL</Quality>
    </OSV>
    <OSV>
      <TAI>TAI=2017-03-31T00:21:19.000000</TAI>
      <UTC>UTC=2017-03-31T00:20:42.000000</UTC>
      <UT1>UT1=2017-03-31T00:20:42.472132</UT1>
      <Absolute_Orbit>+15928</Absolute_Orbit>
      <X unit="m">-183046.449443</X>
      <Y unit="m">-6546027.983398</Y>
      <Z unit="m">-2690392.626235</Z>
      <VX unit="m/s">-1709.024078</VX>
      <VY unit="m/s">-2764.876045</VY>
      <VZ unit="m/s">6859.182142</VZ>
      <Quality>NOMINAL</Quality>
    </OSV>
    <OSV>
      <TAI>TAI=2017-03-31T00:21:29.000000</TAI>
      <UTC>UTC=2017-03-31T00:20:52.000000</UTC>
      <UT1>UT1=2017-03-31T00:20:52.472132</UT1>
      <Absolute_Orbit>+15928</Absolute_Orbit>
      <X unit="m">-200146.111162</X>
      <Y unit="m">-6573297.706738</Y>
      <Z unit="m">-2621650.532063</Z>
      <VX unit="m/s">-1710.857960</VX>
      <VY unit="m/s">-2689.016456</VY>
      <VZ unit="m/s">6889.108006</VZ>
      <Quality>NOMINAL</Quality>
    </OSV>
    <OSV>
      <TAI>TAI=2017-03-31T00:21:39.000000</TAI>
      <UTC>UTC=2017-03-31T00:21:02.000000</UTC>
      <UT1>UT1=2017-03-31T00:21:02.472132</UT1>
      <Absolute_Orbit>+15928</Absolute_Orbit>
      <X unit="m">-217262.600398</X>
      <Y unit="m">-6599807.283715</Y>
      <Z unit="m">-2552613.046784</Z>
      <VX unit="m/s">-1712.389470</VX>
      <VY unit="m/s">-2612.848263</VY>
      <VZ unit="m/s">6918.259786</VZ>
      <Quality>NOMINAL</Quality>
    </OSV>
    <OSV>
      <TAI>TAI=2017-03-31T00:21:49.000000</TAI>
      <UTC>UTC=2017-03-31T00:21:12.000000</UTC>
      <UT1>UT1=2017-03-31T00:21:12.472131</UT1>
      <Absolute_Orbit>+15928</Absolute_Orbit>
      <X unit="m">-234392.890190</X>
      <Y unit="m">-6625553.673110</Y>
      <Z unit="m">-2483287.928402</Z>
      <VX unit="m/s">-1713.617967</VX>
      <VY unit="m/s">-2536.380437</VY>
      <VZ unit="m/s">6946.634063</VZ>
      <Quality>NOMINAL</Quality>
    </OSV>
    <OSV>
      <TAI>TAI=2017-03-31T00:21:59.000000</TAI>
      <UTC>UTC=2017-03-31T00:21:22.000000</UTC>
      <UT1>UT1=2017-03-31T00:21:22.472131</UT1>
      <Absolute_Orbit>+15928</Absolute_Orbit>
      <X unit="m">-251533.947398</X>
      <Y unit="m">-6650533.923605</Y>
      <Z unit="m">-2413682.968658</Z>
      <VX unit="m/s">-1714.542858</VX>
      <VY unit="m/s">-2459.621988</VY>
      <VZ unit="m/s">6974.227509</VZ>
      <Quality>NOMINAL</Quality>
    </OSV>
    <OSV>
      <TAI>TAI=2017-03-31T00:22:09.000000</TAI>
      <UTC>UTC=2017-03-31T00:21:32.000000</UTC>
      <UT1>UT1=2017-03-31T00:21:32.472131</UT1>
      <Absolute_Orbit>+15928</Absolute_Orbit>
      <X unit="m">-268682.733184</X>
      <Y unit="m">-6674745.174159</Y>
      <Z unit="m">-2343805.992141</Z>
      <VX unit="m/s">-1715.163596</VX>
      <VY unit="m/s">-2382.581960</VY>
      <VZ unit="m/s">7001.036884</VZ>
      <Quality>NOMINAL</Quality>
    </OSV>
    <OSV>
      <TAI>TAI=2017-03-31T00:22:19.000000</TAI>
      <UTC>UTC=2017-03-31T00:21:42.000000</UTC>
      <UT1>UT1=2017-03-31T00:21:42.472131</UT1>
      <Absolute_Orbit>+15928</Absolute_Orbit>
      <X unit="m">-285836.203484</X>
      <Y unit="m">-6698184.654373</Y>
      <Z unit="m">-2273664.855399</Z>
      <VX unit="m/s">-1715.479682</VX>
      <VY unit="m/s">-2305.269437</VY>
      <VZ unit="m/s">7027.059037</VZ>
      <Quality>NOMINAL</Quality>
    </OSV>
    <OSV>
      <TAI>TAI=2017-03-31T00:22:29.000000</TAI>
      <UTC>UTC=2017-03-31T00:21:52.000000</UTC>
      <UT1>UT1=2017-03-31T00:21:52.472130</UT1>
      <Absolute_Orbit>+15928</Absolute_Orbit>
      <X unit="m">-302991.309493</X>
      <Y unit="m">-6720849.684848</Y>
      <Z unit="m">-2203267.446037</Z>
      <VX unit="m/s">-1715.490667</VX>
      <VY unit="m/s">-2227.693535</VY>
      <VZ unit="m/s">7052.290907</VZ>
      <Quality>NOMINAL</Quality>
    </OSV>
    <OSV>
      <TAI>TAI=2017-03-31T00:22:39.000000</TAI>
      <UTC>UTC=2017-03-31T00:22:02.000000</UTC>
      <UT1>UT1=2017-03-31T00:22:02.472130</UT1>
      <Absolute_Orbit>+15928</Absolute_Orbit>
      <X unit="m">-320144.998139</X>
      <Y unit="m">-6742737.677520</Y>
      <Z unit="m">-2132621.681828</Z>
      <VX unit="m/s">-1715.196146</VX>
      <VY unit="m/s">-2149.863404</VY>
      <VZ unit="m/s">7076.729520</VZ>
      <Quality>NOMINAL</Quality>
    </OSV>
    <OSV>
      <TAI>TAI=2017-03-31T00:22:49.000000</TAI>
      <UTC>UTC=2017-03-31T00:22:12.000000</UTC>
      <UT1>UT1=2017-03-31T00:22:12.472130</UT1>
      <Absolute_Orbit>+15928</Absolute_Orbit>
      <X unit="m">-337294.212559</X>
      <Y unit="m">-6763846.135990</Y>
      <Z unit="m">-2061735.509811</Z>
      <VX unit="m/s">-1714.595766</VX>
      <VY unit="m/s">-2071.788226</VY>
      <VZ unit="m/s">7100.371996</VZ>
      <Quality>NOMINAL</Quality>
    </OSV>
    <OSV>
      <TAI>TAI=2017-03-31T00:22:59.000000</TAI>
      <UTC>UTC=2017-03-31T00:22:22.000000</UTC>
      <UT1>UT1=2017-03-31T00:22:22.472130</UT1>
      <Absolute_Orbit>+15928</Absolute_Orbit>
      <X unit="m">-354435.892585</X>
      <Y unit="m">-6784172.655838</Y>
      <Z unit="m">-1990616.905389</Z>
      <VX unit="m/s">-1713.689220</VX>
      <VY unit="m/s">-1993.477217</VY>
      <VZ unit="m/s">7123.215544</VZ>
      <Quality>NOMINAL</Quality>
    </OSV>
    <OSV>
      <TAI>TAI=2017-03-31T00:23:09.000000</TAI>
      <UTC>UTC=2017-03-31T00:22:32.000000</UTC>
      <UT1>UT1=2017-03-31T00:22:32.472129</UT1>
      <Absolute_Orbit>+15928</Absolute_Orbit>
      <X unit="m">-371566.975219</X>
      <Y unit="m">-6803714.924943</Y>
      <Z unit="m">-1919273.871421</Z>
      <VX unit="m/s">-1712.476249</VX>
      <VY unit="m/s">-1914.939621</VY>
      <VZ unit="m/s">7145.257463</VZ>
      <Quality>NOMINAL</Quality>
    </OSV>
    <OSV>
      <TAI>TAI=2017-03-31T00:23:19.000000</TAI>
      <UTC>UTC=2017-03-31T00:22:42.000000</UTC>
      <UT1>UT1=2017-03-31T00:22:42.472129</UT1>
      <Absolute_Orbit>+15928</Absolute_Orbit>
      <X unit="m">-388684.395124</X>
      <Y unit="m">-6822470.723780</Y>
      <Z unit="m">-1847714.437315</Z>
      <VX unit="m/s">-1710.956643</VX>
      <VY unit="m/s">-1836.184711</VY>
      <VZ unit="m/s">7166.495144</VZ>
      <Quality>NOMINAL</Quality>
    </OSV>
    <OSV>
      <TAI>TAI=2017-03-31T00:23:29.000000</TAI>
      <UTC>UTC=2017-03-31T00:22:52.000000</UTC>
      <UT1>UT1=2017-03-31T00:22:52.472129</UT1>
      <Absolute_Orbit>+15928</Absolute_Orbit>
      <X unit="m">-405785.085097</X>
      <Y unit="m">-6840437.925709</Y>
      <Z unit="m">-1775946.658107</Z>
      <VX unit="m/s">-1709.130240</VX>
      <VY unit="m/s">-1757.221791</VY>
      <VZ unit="m/s">7186.926071</VZ>
      <Quality>NOMINAL</Quality>
    </OSV>
    <OSV>
      <TAI>TAI=2017-03-31T00:23:39.000000</TAI>
      <UTC>UTC=2017-03-31T00:23:02.000000</UTC>
      <UT1>UT1=2017-03-31T00:23:02.472129</UT1>
      <Absolute_Orbit>+15928</Absolute_Orbit>
      <X unit="m">-422865.976565</X>
      <Y unit="m">-6857614.497249</Y>
      <Z unit="m">-1703978.613541</Z>
      <VX unit="m/s">-1706.996927</VX>
      <VY unit="m/s">-1678.060190</VY>
      <VZ unit="m/s">7206.547820</VZ>
      <Quality>NOMINAL</Quality>
    </OSV>
    <OSV>
      <TAI>TAI=2017-03-31T00:23:49.000000</TAI>
      <UTC>UTC=2017-03-31T00:23:12.000000</UTC>
      <UT1>UT1=2017-03-31T00:23:12.472128</UT1>
      <Absolute_Orbit>+15928</Absolute_Orbit>
      <X unit="m">-439924.000063</X>
      <Y unit="m">-6873998.498347</Y>
      <Z unit="m">-1631818.407140</Z>
      <VX unit="m/s">-1704.556639</VX>
      <VY unit="m/s">-1598.709263</VY>
      <VZ unit="m/s">7225.358057</VZ>
      <Quality>NOMINAL</Quality>
    </OSV>
    <OSV>
      <TAI>TAI=2017-03-31T00:23:59.000000</TAI>
      <UTC>UTC=2017-03-31T00:23:22.000000</UTC>
      <UT1>UT1=2017-03-31T00:23:22.472128</UT1>
      <Absolute_Orbit>+15928</Absolute_Orbit>
      <X unit="m">-456956.085725</X>
      <Y unit="m">-6889588.082627</Y>
      <Z unit="m">-1559474.165279</Z>
      <VX unit="m/s">-1701.809360</VX>
      <VY unit="m/s">-1519.178391</VY>
      <VZ unit="m/s">7243.354546</VZ>
      <Quality>NOMINAL</Quality>
    </OSV>
    <OSV>
      <TAI>TAI=2017-03-31T00:24:09.000000</TAI>
      <UTC>UTC=2017-03-31T00:23:32.000000</UTC>
      <UT1>UT1=2017-03-31T00:23:32.472128</UT1>
      <Absolute_Orbit>+15928</Absolute_Orbit>
      <X unit="m">-473959.163767</X>
      <Y unit="m">-6904381.497637</Y>
      <Z unit="m">-1486954.036253</Z>
      <VX unit="m/s">-1698.755124</VX>
      <VY unit="m/s">-1439.476978</VY>
      <VZ unit="m/s">7260.535141</VZ>
      <Quality>NOMINAL</Quality>
    </OSV>
    <OSV>
      <TAI>TAI=2017-03-31T00:24:19.000000</TAI>
      <UTC>UTC=2017-03-31T00:23:42.000000</UTC>
      <UT1>UT1=2017-03-31T00:23:42.472128</UT1>
      <Absolute_Orbit>+15928</Absolute_Orbit>
      <X unit="m">-490930.164980</X>
      <Y unit="m">-6918377.085069</Y>
      <Z unit="m">-1414266.189336</Z>
      <VX unit="m/s">-1695.394012</VX>
      <VY unit="m/s">-1359.614449</VY>
      <VZ unit="m/s">7276.897791</VZ>
      <Quality>NOMINAL</Quality>
    </OSV>
    <OSV>
      <TAI>TAI=2017-03-31T00:24:29.000000</TAI>
      <UTC>UTC=2017-03-31T00:23:52.000000</UTC>
      <UT1>UT1=2017-03-31T00:23:52.472127</UT1>
      <Absolute_Orbit>+15928</Absolute_Orbit>
      <X unit="m">-507866.021213</X>
      <Y unit="m">-6931573.280983</Y>
      <Z unit="m">-1341418.813838</Z>
      <VX unit="m/s">-1691.726154</VX>
      <VY unit="m/s">-1279.600250</VY>
      <VZ unit="m/s">7292.440539</VZ>
      <Quality>NOMINAL</Quality>
    </OSV>
    <OSV>
      <TAI>TAI=2017-03-31T00:24:39.000000</TAI>
      <UTC>UTC=2017-03-31T00:24:02.000000</UTC>
      <UT1>UT1=2017-03-31T00:24:02.472127</UT1>
      <Absolute_Orbit>+15928</Absolute_Orbit>
      <X unit="m">-524763.665864</X>
      <Y unit="m">-6943968.616003</Y>
      <Z unit="m">-1268420.118161</Z>
      <VX unit="m/s">-1687.751729</VX>
      <VY unit="m/s">-1199.443848</VY>
      <VZ unit="m/s">7307.161525</VZ>
      <Quality>NOMINAL</Quality>
    </OSV>
    <OSV>
      <TAI>TAI=2017-03-31T00:24:49.000000</TAI>
      <UTC>UTC=2017-03-31T00:24:12.000000</UTC>
      <UT1>UT1=2017-03-31T00:24:12.472127</UT1>
      <Absolute_Orbit>+15928</Absolute_Orbit>
      <X unit="m">-541620.034369</X>
      <Y unit="m">-6955561.715506</Y>
      <Z unit="m">-1195278.328854</Z>
      <VX unit="m/s">-1683.470966</VX>
      <VY unit="m/s">-1119.154727</VY>
      <VZ unit="m/s">7321.058979</VZ>
      <Quality>NOMINAL</Quality>
    </OSV>
    <OSV>
      <TAI>TAI=2017-03-31T00:24:59.000000</TAI>
      <UTC>UTC=2017-03-31T00:24:22.000000</UTC>
      <UT1>UT1=2017-03-31T00:24:22.472126</UT1>
      <Absolute_Orbit>+15928</Absolute_Orbit>
      <X unit="m">-558432.064686</X>
      <Y unit="m">-6966351.299793</Y>
      <Z unit="m">-1122001.689664</Z>
      <VX unit="m/s">-1678.884142</VX>
      <VY unit="m/s">-1038.742389</VY>
      <VZ unit="m/s">7334.131230</VZ>
      <Quality>NOMINAL</Quality>
    </OSV>
    <OSV>
      <TAI>TAI=2017-03-31T00:25:09.000000</TAI>
      <UTC>UTC=2017-03-31T00:24:32.000000</UTC>
      <UT1>UT1=2017-03-31T00:24:32.472126</UT1>
      <Absolute_Orbit>+15928</Absolute_Orbit>
      <X unit="m">-575196.697789</X>
      <Y unit="m">-6976336.184258</Y>
      <Z unit="m">-1048598.460588</Z>
      <VX unit="m/s">-1673.991582</VX>
      <VY unit="m/s">-958.216351</VY>
      <VZ unit="m/s">7346.376700</VZ>
      <Quality>NOMINAL</Quality>
    </OSV>
    <OSV>
      <TAI>TAI=2017-03-31T00:25:19.000000</TAI>
      <UTC>UTC=2017-03-31T00:24:42.000000</UTC>
      <UT1>UT1=2017-03-31T00:24:42.472126</UT1>
      <Absolute_Orbit>+15928</Absolute_Orbit>
      <X unit="m">-591910.878151</X>
      <Y unit="m">-6985515.279543</Y>
      <Z unit="m">-975076.916929</Z>
      <VX unit="m/s">-1668.793660</VX>
      <VY unit="m/s">-877.586143</VY>
      <VZ unit="m/s">7357.793907</VZ>
      <Quality>NOMINAL</Quality>
    </OSV>
    <OSV>
      <TAI>TAI=2017-03-31T00:25:29.000000</TAI>
      <UTC>UTC=2017-03-31T00:24:52.000000</UTC>
      <UT1>UT1=2017-03-31T00:24:52.472126</UT1>
      <Absolute_Orbit>+15928</Absolute_Orbit>
      <X unit="m">-608571.554237</X>
      <Y unit="m">-6993887.591675</Y>
      <Z unit="m">-901445.348336</Z>
      <VX unit="m/s">-1663.290801</VX>
      <VY unit="m/s">-796.861312</VY>
      <VZ unit="m/s">7368.381464</VZ>
      <Quality>NOMINAL</Quality>
    </OSV>
    <OSV>
      <TAI>TAI=2017-03-31T00:25:39.000000</TAI>
      <UTC>UTC=2017-03-31T00:25:02.000000</UTC>
      <UT1>UT1=2017-03-31T00:25:02.472125</UT1>
      <Absolute_Orbit>+15928</Absolute_Orbit>
      <X unit="m">-625175.678987</X>
      <Y unit="m">-7001452.222198</Y>
      <Z unit="m">-827712.057848</Z>
      <VX unit="m/s">-1657.483476</VX>
      <VY unit="m/s">-716.051415</VY>
      <VZ unit="m/s">7378.138080</VZ>
      <Quality>NOMINAL</Quality>
    </OSV>
    <OSV>
      <TAI>TAI=2017-03-31T00:25:49.000000</TAI>
      <UTC>UTC=2017-03-31T00:25:12.000000</UTC>
      <UT1>UT1=2017-03-31T00:25:12.472125</UT1>
      <Absolute_Orbit>+15928</Absolute_Orbit>
      <X unit="m">-641720.210305</X>
      <Y unit="m">-7008208.368293</Y>
      <Z unit="m">-753885.360938</Z>
      <VX unit="m/s">-1651.372205</VX>
      <VY unit="m/s">-635.166021</VY>
      <VZ unit="m/s">7387.062558</VZ>
      <Quality>NOMINAL</Quality>
    </OSV>
    <OSV>
      <TAI>TAI=2017-03-31T00:25:59.000000</TAI>
      <UTC>UTC=2017-03-31T00:25:22.000000</UTC>
      <UT1>UT1=2017-03-31T00:25:22.472125</UT1>
      <Absolute_Orbit>+15928</Absolute_Orbit>
      <X unit="m">-658202.111546</X>
      <Y unit="m">-7014155.322875</Y>
      <Z unit="m">-679973.584554</Z>
      <VX unit="m/s">-1644.957558</VX>
      <VY unit="m/s">-554.214708</VY>
      <VZ unit="m/s">7395.153799</VZ>
      <Quality>NOMINAL</Quality>
    </OSV>
    <OSV>
      <TAI>TAI=2017-03-31T00:26:09.000000</TAI>
      <UTC>UTC=2017-03-31T00:25:32.000000</UTC>
      <UT1>UT1=2017-03-31T00:25:32.472125</UT1>
      <Absolute_Orbit>+15928</Absolute_Orbit>
      <X unit="m">-674618.351999</X>
      <Y unit="m">-7019292.474685</Y>
      <Z unit="m">-605985.066166</Z>
      <VX unit="m/s">-1638.240154</VX>
      <VY unit="m/s">-473.207064</VY>
      <VZ unit="m/s">7402.410799</VZ>
      <Quality>NOMINAL</Quality>
    </OSV>
    <OSV>
      <TAI>TAI=2017-03-31T00:26:19.000000</TAI>
      <UTC>UTC=2017-03-31T00:25:42.000000</UTC>
      <UT1>UT1=2017-03-31T00:25:42.472124</UT1>
      <Absolute_Orbit>+15928</Absolute_Orbit>
      <X unit="m">-690965.907380</X>
      <Y unit="m">-7023619.308381</Y>
      <Z unit="m">-531928.152800</Z>
      <VX unit="m/s">-1631.220659</VX>
      <VY unit="m/s">-392.152685</VY>
      <VZ unit="m/s">7408.832650</VZ>
      <Quality>NOMINAL</Quality>
    </OSV>
    <OSV>
      <TAI>TAI=2017-03-31T00:26:29.000000</TAI>
      <UTC>UTC=2017-03-31T00:25:52.000000</UTC>
      <UT1>UT1=2017-03-31T00:25:52.472124</UT1>
      <Absolute_Orbit>+15928</Absolute_Orbit>
      <X unit="m">-707241.760313</X>
      <Y unit="m">-7027135.404606</Y>
      <Z unit="m">-457811.200086</Z>
      <VX unit="m/s">-1623.899788</VX>
      <VY unit="m/s">-311.061172</VY>
      <VZ unit="m/s">7414.418540</VZ>
      <Quality>NOMINAL</Quality>
    </OSV>
    <OSV>
      <TAI>TAI=2017-03-31T00:26:39.000000</TAI>
      <UTC>UTC=2017-03-31T00:26:02.000000</UTC>
      <UT1>UT1=2017-03-31T00:26:02.472124</UT1>
      <Absolute_Orbit>+15928</Absolute_Orbit>
      <X unit="m">-723442.900823</X>
      <Y unit="m">-7029840.440061</Y>
      <Z unit="m">-383642.571291</Z>
      <VX unit="m/s">-1616.278306</VX>
      <VY unit="m/s">-229.942133</VY>
      <VZ unit="m/s">7419.167756</VZ>
      <Quality>NOMINAL</Quality>
    </OSV>
    <OSV>
      <TAI>TAI=2017-03-31T00:26:49.000000</TAI>
      <UTC>UTC=2017-03-31T00:26:12.000000</UTC>
      <UT1>UT1=2017-03-31T00:26:12.472124</UT1>
      <Absolute_Orbit>+15928</Absolute_Orbit>
      <X unit="m">-739566.326819</X>
      <Y unit="m">-7031734.187543</Y>
      <Z unit="m">-309430.636343</Z>
      <VX unit="m/s">-1608.357025</VX>
      <VY unit="m/s">-148.805181</VY>
      <VZ unit="m/s">7423.079678</VZ>
      <Quality>NOMINAL</Quality>
    </OSV>
    <OSV>
      <TAI>TAI=2017-03-31T00:26:59.000000</TAI>
      <UTC>UTC=2017-03-31T00:26:22.000000</UTC>
      <UT1>UT1=2017-03-31T00:26:22.472123</UT1>
      <Absolute_Orbit>+15928</Absolute_Orbit>
      <X unit="m">-755609.044581</X>
      <Y unit="m">-7032816.515994</Y>
      <Z unit="m">-235183.770859</Z>
      <VX unit="m/s">-1600.136807</VX>
      <VY unit="m/s">-67.659929</VY>
      <VZ unit="m/s">7426.153786</VZ>
      <Quality>NOMINAL</Quality>
    </OSV>
    <OSV>
      <TAI>TAI=2017-03-31T00:27:09.000000</TAI>
      <UTC>UTC=2017-03-31T00:26:32.000000</UTC>
      <UT1>UT1=2017-03-31T00:26:32.472123</UT1>
      <Absolute_Orbit>+15928</Absolute_Orbit>
      <X unit="m">-771568.069247</X>
      <Y unit="m">-7033087.390514</Y>
      <Z unit="m">-160910.355179</Z>
      <VX unit="m/s">-1591.618561</VX>
      <VY unit="m/s">13.484005</VY>
      <VZ unit="m/s">7428.389656</VZ>
      <Quality>NOMINAL</Quality>
    </OSV>
    <OSV>
      <TAI>TAI=2017-03-31T00:27:19.000000</TAI>
      <UTC>UTC=2017-03-31T00:26:42.000000</UTC>
      <UT1>UT1=2017-03-31T00:26:42.472123</UT1>
      <Absolute_Orbit>+15928</Absolute_Orbit>
      <X unit="m">-787440.425288</X>
      <Y unit="m">-7032546.872372</Y>
      <Z unit="m">-86618.773385</Z>
      <VX unit="m/s">-1582.803245</VX>
      <VY unit="m/s">94.617003</VY>
      <VZ unit="m/s">7429.786963</VZ>
      <Quality>NOMINAL</Quality>
    </OSV>
    <OSV>
      <TAI>TAI=2017-03-31T00:27:29.000000</TAI>
      <UTC>UTC=2017-03-31T00:26:52.000000</UTC>
      <UT1>UT1=2017-03-31T00:26:52.472123</UT1>
      <Absolute_Orbit>+15928</Absolute_Orbit>
      <X unit="m">-803223.147001</X>
      <Y unit="m">-7031195.119004</Y>
      <Z unit="m">-12317.412334</Z>
      <VX unit="m/s">-1573.691866</VX>
      <VY unit="m/s">175.729450</VY>
      <VZ unit="m/s">7430.345476</VZ>
      <Quality>NOMINAL</Quality>
    </OSV>
    <OSV>
      <TAI>TAI=2017-03-31T00:27:39.000000</TAI>
      <UTC>UTC=2017-03-31T00:27:02.000000</UTC>
      <UT1>UT1=2017-03-31T00:27:02.472122</UT1>
      <Absolute_Orbit>+15929</Absolute_Orbit>
      <X unit="m">-818913.278985</X>
      <Y unit="m">-7029032.384000</Y>
      <Z unit="m">61985.339315</Z>
      <VX unit="m/s">-1564.285478</VX>
      <VY unit="m/s">256.811729</VY>
      <VZ unit="m/s">7430.065066</VZ>
      <Quality>NOMINAL</Quality>
    </OSV>
    <OSV>
      <TAI>TAI=2017-03-31T00:27:49.000000</TAI>
      <UTC>UTC=2017-03-31T00:27:12.000000</UTC>
      <UT1>UT1=2017-03-31T00:27:12.472122</UT1>
      <Absolute_Orbit>+15929</Absolute_Orbit>
      <X unit="m">-834507.876625</X>
      <Y unit="m">-7026059.017076</Y>
      <Z unit="m">136281.092076</Z>
      <VX unit="m/s">-1554.585184</VX>
      <VY unit="m/s">337.854231</VY>
      <VZ unit="m/s">7428.945699</VZ>
      <Quality>NOMINAL</Quality>
    </OSV>
    <OSV>
      <TAI>TAI=2017-03-31T00:27:59.000000</TAI>
      <UTC>UTC=2017-03-31T00:27:22.000000</UTC>
      <UT1>UT1=2017-03-31T00:27:22.472122</UT1>
      <Absolute_Orbit>+15929</Absolute_Orbit>
      <X unit="m">-850004.006571</X>
      <Y unit="m">-7022275.464043</Y>
      <Z unit="m">210561.456615</Z>
      <VX unit="m/s">-1544.592135</VX>
      <VY unit="m/s">418.847348</VY>
      <VZ unit="m/s">7426.987439</VZ>
      <Quality>NOMINAL</Quality>
    </OSV>
    <OSV>
      <TAI>TAI=2017-03-31T00:28:09.000000</TAI>
      <UTC>UTC=2017-03-31T00:27:32.000000</UTC>
      <UT1>UT1=2017-03-31T00:27:32.472122</UT1>
      <Absolute_Orbit>+15929</Absolute_Orbit>
      <X unit="m">-865398.747217</X>
      <Y unit="m">-7017682.266757</Y>
      <Z unit="m">284818.044728</Z>
      <VX unit="m/s">-1534.307528</VX>
      <VY unit="m/s">499.781480</VY>
      <VZ unit="m/s">7424.190450</VZ>
      <Quality>NOMINAL</Quality>
    </OSV>
    <OSV>
      <TAI>TAI=2017-03-31T00:28:19.000000</TAI>
      <UTC>UTC=2017-03-31T00:27:42.000000</UTC>
      <UT1>UT1=2017-03-31T00:27:42.472121</UT1>
      <Absolute_Orbit>+15929</Absolute_Orbit>
      <X unit="m">-880689.189181</X>
      <Y unit="m">-7012280.063054</Y>
      <Z unit="m">359042.470321</Z>
      <VX unit="m/s">-1523.732610</VX>
      <VY unit="m/s">580.647032</VY>
      <VZ unit="m/s">7420.554990</VZ>
      <Quality>NOMINAL</Quality>
    </OSV>
    <OSV>
      <TAI>TAI=2017-03-31T00:28:29.000000</TAI>
      <UTC>UTC=2017-03-31T00:27:52.000000</UTC>
      <UT1>UT1=2017-03-31T00:27:52.472121</UT1>
      <Absolute_Orbit>+15929</Absolute_Orbit>
      <X unit="m">-895872.435772</X>
      <Y unit="m">-7006069.586670</Y>
      <Z unit="m">433226.350393</Z>
      <VX unit="m/s">-1512.868674</VX>
      <VY unit="m/s">661.434420</VY>
      <VZ unit="m/s">7416.081417</VZ>
      <Quality>NOMINAL</Quality>
    </OSV>
    <OSV>
      <TAI>TAI=2017-03-31T00:28:39.000000</TAI>
      <UTC>UTC=2017-03-31T00:28:02.000000</UTC>
      <UT1>UT1=2017-03-31T00:28:02.472121</UT1>
      <Absolute_Orbit>+15929</Absolute_Orbit>
      <X unit="m">-910945.603478</X>
      <Y unit="m">-6999051.667148</Y>
      <Z unit="m">507361.306031</Z>
      <VX unit="m/s">-1501.717060</VX>
      <VY unit="m/s">742.134068</VY>
      <VZ unit="m/s">7410.770189</VZ>
      <Quality>NOMINAL</Quality>
    </OSV>
    <OSV>
      <TAI>TAI=2017-03-31T00:28:49.000000</TAI>
      <UTC>UTC=2017-03-31T00:28:12.000000</UTC>
      <UT1>UT1=2017-03-31T00:28:12.472121</UT1>
      <Absolute_Orbit>+15929</Absolute_Orbit>
      <X unit="m">-925905.822424</X>
      <Y unit="m">-6991227.229729</Y>
      <Z unit="m">581438.963368</Z>
      <VX unit="m/s">-1490.279156</VX>
      <VY unit="m/s">822.736412</VY>
      <VZ unit="m/s">7404.621858</VZ>
      <Quality>NOMINAL</Quality>
    </OSV>
    <OSV>
      <TAI>TAI=2017-03-31T00:28:59.000000</TAI>
      <UTC>UTC=2017-03-31T00:28:22.000000</UTC>
      <UT1>UT1=2017-03-31T00:28:22.472120</UT1>
      <Absolute_Orbit>+15929</Absolute_Orbit>
      <X unit="m">-940750.236838</X>
      <Y unit="m">-6982597.295222</Y>
      <Z unit="m">655450.954563</Z>
      <VX unit="m/s">-1478.556396</VX>
      <VY unit="m/s">903.231899</VY>
      <VZ unit="m/s">7397.637075</VZ>
      <Quality>NOMINAL</Quality>
    </OSV>
    <OSV>
      <TAI>TAI=2017-03-31T00:29:09.000000</TAI>
      <UTC>UTC=2017-03-31T00:28:32.000000</UTC>
      <UT1>UT1=2017-03-31T00:28:32.472120</UT1>
      <Absolute_Orbit>+15929</Absolute_Orbit>
      <X unit="m">-955476.005521</X>
      <Y unit="m">-6973162.979876</Y>
      <Z unit="m">729388.918776</Z>
      <VX unit="m/s">-1466.550260</VX>
      <VY unit="m/s">983.610991</VY>
      <VZ unit="m/s">7389.816589</VZ>
      <Quality>NOMINAL</Quality>
    </OSV>
    <OSV>
      <TAI>TAI=2017-03-31T00:29:19.000000</TAI>
      <UTC>UTC=2017-03-31T00:28:42.000000</UTC>
      <UT1>UT1=2017-03-31T00:28:42.472120</UT1>
      <Absolute_Orbit>+15929</Absolute_Orbit>
      <X unit="m">-970080.302314</X>
      <Y unit="m">-6962925.495254</Y>
      <Z unit="m">803244.503130</Z>
      <VX unit="m/s">-1454.262277</VX>
      <VY unit="m/s">1063.864165</VY>
      <VZ unit="m/s">7381.161246</VZ>
      <Quality>NOMINAL</Quality>
    </OSV>
    <OSV>
      <TAI>TAI=2017-03-31T00:29:29.000000</TAI>
      <UTC>UTC=2017-03-31T00:28:52.000000</UTC>
      <UT1>UT1=2017-03-31T00:28:52.472120</UT1>
      <Absolute_Orbit>+15929</Absolute_Orbit>
      <X unit="m">-984560.316566</X>
      <Y unit="m">-6951886.148094</Y>
      <Z unit="m">877009.363675</Z>
      <VX unit="m/s">-1441.694019</VX>
      <VY unit="m/s">1143.981911</VY>
      <VZ unit="m/s">7371.671991</VZ>
      <Quality>NOMINAL</Quality>
    </OSV>
    <OSV>
      <TAI>TAI=2017-03-31T00:29:39.000000</TAI>
      <UTC>UTC=2017-03-31T00:29:02.000000</UTC>
      <UT1>UT1=2017-03-31T00:29:02.472119</UT1>
      <Absolute_Orbit>+15929</Absolute_Orbit>
      <X unit="m">-998913.253595</X>
      <Y unit="m">-6940046.340130</Y>
      <Z unit="m">950675.166384</Z>
      <VX unit="m/s">-1428.847107</VX>
      <VY unit="m/s">1223.954740</VY>
      <VZ unit="m/s">7361.349865</VZ>
      <Quality>NOMINAL</Quality>
    </OSV>
    <OSV>
      <TAI>TAI=2017-03-31T00:29:49.000000</TAI>
      <UTC>UTC=2017-03-31T00:29:12.000000</UTC>
      <UT1>UT1=2017-03-31T00:29:12.472119</UT1>
      <Absolute_Orbit>+15929</Absolute_Orbit>
      <X unit="m">-1013136.335150</X>
      <Y unit="m">-6927407.567930</Y>
      <Z unit="m">1024233.588144</Z>
      <VX unit="m/s">-1415.723206</VX>
      <VY unit="m/s">1303.773179</VY>
      <VZ unit="m/s">7350.196006</VZ>
      <Quality>NOMINAL</Quality>
    </OSV>
    <OSV>
      <TAI>TAI=2017-03-31T00:29:59.000000</TAI>
      <UTC>UTC=2017-03-31T00:29:22.000000</UTC>
      <UT1>UT1=2017-03-31T00:29:22.472119</UT1>
      <Absolute_Orbit>+15929</Absolute_Orbit>
      <X unit="m">-1027226.799867</X>
      <Y unit="m">-6913971.422694</Y>
      <Z unit="m">1097676.317730</Z>
      <VX unit="m/s">-1402.324026</VX>
      <VY unit="m/s">1383.427776</VY>
      <VZ unit="m/s">7338.211650</VZ>
      <Quality>NOMINAL</Quality>
    </OSV>
    <OSV>
      <TAI>TAI=2017-03-31T00:30:09.000000</TAI>
      <UTC>UTC=2017-03-31T00:29:32.000000</UTC>
      <UT1>UT1=2017-03-31T00:29:32.472119</UT1>
      <Absolute_Orbit>+15929</Absolute_Orbit>
      <X unit="m">-1041181.903716</X>
      <Y unit="m">-6899739.590035</Y>
      <Z unit="m">1170995.056767</Z>
      <VX unit="m/s">-1388.651325</VX>
      <VY unit="m/s">1462.909100</VY>
      <VZ unit="m/s">7325.398129</VZ>
      <Quality>NOMINAL</Quality>
    </OSV>
    <OSV>
      <TAI>TAI=2017-03-31T00:30:19.000000</TAI>
      <UTC>UTC=2017-03-31T00:29:42.000000</UTC>
      <UT1>UT1=2017-03-31T00:29:42.472118</UT1>
      <Absolute_Orbit>+15929</Absolute_Orbit>
      <X unit="m">-1054998.920443</X>
      <Y unit="m">-6884713.849751</Y>
      <Z unit="m">1244181.520693</Z>
      <VX unit="m/s">-1374.706904</VX>
      <VY unit="m/s">1542.207741</VY>
      <VZ unit="m/s">7311.756874</VZ>
      <Quality>NOMINAL</Quality>
    </OSV>
    <OSV>
      <TAI>TAI=2017-03-31T00:30:29.000000</TAI>
      <UTC>UTC=2017-03-31T00:29:52.000000</UTC>
      <UT1>UT1=2017-03-31T00:29:52.472118</UT1>
      <Absolute_Orbit>+15929</Absolute_Orbit>
      <X unit="m">-1068675.142031</X>
      <Y unit="m">-6868896.075603</Y>
      <Z unit="m">1317227.439741</Z>
      <VX unit="m/s">-1360.492608</VX>
      <VY unit="m/s">1621.314315</VY>
      <VZ unit="m/s">7297.289412</VZ>
      <Quality>NOMINAL</Quality>
    </OSV>
    <OSV>
      <TAI>TAI=2017-03-31T00:30:39.000000</TAI>
      <UTC>UTC=2017-03-31T00:30:02.000000</UTC>
      <UT1>UT1=2017-03-31T00:30:02.472118</UT1>
      <Absolute_Orbit>+15929</Absolute_Orbit>
      <X unit="m">-1082207.879149</X>
      <Y unit="m">-6852288.235075</Y>
      <Z unit="m">1390124.559870</Z>
      <VX unit="m/s">-1346.010329</VX>
      <VY unit="m/s">1700.219462</VY>
      <VZ unit="m/s">7281.997363</VZ>
      <Quality>NOMINAL</Quality>
    </OSV>
    <OSV>
      <TAI>TAI=2017-03-31T00:30:49.000000</TAI>
      <UTC>UTC=2017-03-31T00:30:12.000000</UTC>
      <UT1>UT1=2017-03-31T00:30:12.472118</UT1>
      <Absolute_Orbit>+15929</Absolute_Orbit>
      <X unit="m">-1095594.461597</X>
      <Y unit="m">-6834892.389121</Y>
      <Z unit="m">1462864.643744</Z>
      <VX unit="m/s">-1331.262002</VX>
      <VY unit="m/s">1778.913846</VY>
      <VZ unit="m/s">7265.882449</VZ>
      <Quality>NOMINAL</Quality>
    </OSV>
    <OSV>
      <TAI>TAI=2017-03-31T00:30:59.000000</TAI>
      <UTC>UTC=2017-03-31T00:30:22.000000</UTC>
      <UT1>UT1=2017-03-31T00:30:22.472117</UT1>
      <Absolute_Orbit>+15929</Absolute_Orbit>
      <X unit="m">-1108832.238742</X>
      <Y unit="m">-6816710.691903</Y>
      <Z unit="m">1535439.471686</Z>
      <VX unit="m/s">-1316.249604</VX>
      <VY unit="m/s">1857.388162</VY>
      <VZ unit="m/s">7248.946483</VZ>
      <Quality>NOMINAL</Quality>
    </OSV>
    <OSV>
      <TAI>TAI=2017-03-31T00:31:09.000000</TAI>
      <UTC>UTC=2017-03-31T00:30:32.000000</UTC>
      <UT1>UT1=2017-03-31T00:30:32.472117</UT1>
      <Absolute_Orbit>+15929</Absolute_Orbit>
      <X unit="m">-1121918.579959</X>
      <Y unit="m">-6797745.390516</Y>
      <Z unit="m">1607840.842632</Z>
      <VX unit="m/s">-1300.975158</VX>
      <VY unit="m/s">1935.633130</VY>
      <VZ unit="m/s">7231.191375</VZ>
      <Quality>NOMINAL</Quality>
    </OSV>
    <OSV>
      <TAI>TAI=2017-03-31T00:31:19.000000</TAI>
      <UTC>UTC=2017-03-31T00:30:42.000000</UTC>
      <UT1>UT1=2017-03-31T00:30:42.472117</UT1>
      <Absolute_Orbit>+15929</Absolute_Orbit>
      <X unit="m">-1134850.875066</X>
      <Y unit="m">-6777998.824694</Y>
      <Z unit="m">1680060.575102</Z>
      <VX unit="m/s">-1285.440731</VX>
      <VY unit="m/s">2013.639502</VY>
      <VZ unit="m/s">7212.619133</VZ>
      <Quality>NOMINAL</Quality>
    </OSV>
    <OSV>
      <TAI>TAI=2017-03-31T00:31:29.000000</TAI>
      <UTC>UTC=2017-03-31T00:30:52.000000</UTC>
      <UT1>UT1=2017-03-31T00:30:52.472117</UT1>
      <Absolute_Orbit>+15929</Absolute_Orbit>
      <X unit="m">-1147626.534757</X>
      <Y unit="m">-6757473.426541</Y>
      <Z unit="m">1752090.508152</Z>
      <VX unit="m/s">-1269.648430</VX>
      <VY unit="m/s">2091.398060</VY>
      <VZ unit="m/s">7193.231856</VZ>
      <Quality>NOMINAL</Quality>
    </OSV>
    <OSV>
      <TAI>TAI=2017-03-31T00:31:39.000000</TAI>
      <UTC>UTC=2017-03-31T00:31:02.000000</UTC>
      <UT1>UT1=2017-03-31T00:31:02.472116</UT1>
      <Absolute_Orbit>+15929</Absolute_Orbit>
      <X unit="m">-1160242.991033</X>
      <Y unit="m">-6736171.720187</Y>
      <Z unit="m">1823922.502326</Z>
      <VX unit="m/s">-1253.600409</VX>
      <VY unit="m/s">2168.899618</VY>
      <VZ unit="m/s">7173.031740</VZ>
      <Quality>NOMINAL</Quality>
    </OSV>
    <OSV>
      <TAI>TAI=2017-03-31T00:31:49.000000</TAI>
      <UTC>UTC=2017-03-31T00:31:12.000000</UTC>
      <UT1>UT1=2017-03-31T00:31:12.472116</UT1>
      <Absolute_Orbit>+15929</Absolute_Orbit>
      <X unit="m">-1172697.697624</X>
      <Y unit="m">-6714096.321447</Y>
      <Z unit="m">1895548.440615</Z>
      <VX unit="m/s">-1237.298860</VX>
      <VY unit="m/s">2246.135023</VY>
      <VZ unit="m/s">7152.021075</VZ>
      <Quality>NOMINAL</Quality>
    </OSV>
    <OSV>
      <TAI>TAI=2017-03-31T00:31:59.000000</TAI>
      <UTC>UTC=2017-03-31T00:31:22.000000</UTC>
      <UT1>UT1=2017-03-31T00:31:22.472116</UT1>
      <Absolute_Orbit>+15929</Absolute_Orbit>
      <X unit="m">-1184988.130421</X>
      <Y unit="m">-6691249.937463</Y>
      <Z unit="m">1966960.229405</Z>
      <VX unit="m/s">-1220.746023</VX>
      <VY unit="m/s">2323.095157</VY>
      <VZ unit="m/s">7130.202244</VZ>
      <Quality>NOMINAL</Quality>
    </OSV>
    <OSV>
      <TAI>TAI=2017-03-31T00:32:09.000000</TAI>
      <UTC>UTC=2017-03-31T00:31:32.000000</UTC>
      <UT1>UT1=2017-03-31T00:31:32.472116</UT1>
      <Absolute_Orbit>+15929</Absolute_Orbit>
      <X unit="m">-1197111.787891</X>
      <Y unit="m">-6667635.366385</Y>
      <Z unit="m">2038149.799388</Z>
      <VX unit="m/s">-1203.944175</VX>
      <VY unit="m/s">2399.770937</VY>
      <VZ unit="m/s">7107.577725</VZ>
      <Quality>NOMINAL</Quality>
    </OSV>
    <OSV>
      <TAI>TAI=2017-03-31T00:32:19.000000</TAI>
      <UTC>UTC=2017-03-31T00:31:42.000000</UTC>
      <UT1>UT1=2017-03-31T00:31:42.472115</UT1>
      <Absolute_Orbit>+15929</Absolute_Orbit>
      <X unit="m">-1209066.191495</X>
      <Y unit="m">-6643255.496995</Y>
      <Z unit="m">2109109.106456</Z>
      <VX unit="m/s">-1186.895639</VX>
      <VY unit="m/s">2476.153315</VY>
      <VZ unit="m/s">7084.150088</VZ>
      <Quality>NOMINAL</Quality>
    </OSV>
    <OSV>
      <TAI>TAI=2017-03-31T00:32:29.000000</TAI>
      <UTC>UTC=2017-03-31T00:31:52.000000</UTC>
      <UT1>UT1=2017-03-31T00:31:52.472115</UT1>
      <Absolute_Orbit>+15929</Absolute_Orbit>
      <X unit="m">-1220848.886112</X>
      <Y unit="m">-6618113.308359</Y>
      <Z unit="m">2179830.132664</Z>
      <VX unit="m/s">-1169.602777</VX>
      <VY unit="m/s">2552.233280</VY>
      <VZ unit="m/s">7059.922000</VZ>
      <Quality>NOMINAL</Quality>
    </OSV>
    <OSV>
      <TAI>TAI=2017-03-31T00:32:39.000000</TAI>
      <UTC>UTC=2017-03-31T00:32:02.000000</UTC>
      <UT1>UT1=2017-03-31T00:32:02.472115</UT1>
      <Absolute_Orbit>+15929</Absolute_Orbit>
      <X unit="m">-1232457.440454</X>
      <Y unit="m">-6592211.869479</Y>
      <Z unit="m">2250304.887178</Z>
      <VX unit="m/s">-1152.067991</VX>
      <VY unit="m/s">2628.001863</VY>
      <VZ unit="m/s">7034.896217</VZ>
      <Quality>NOMINAL</Quality>
    </OSV>
    <OSV>
      <TAI>TAI=2017-03-31T00:32:49.000000</TAI>
      <UTC>UTC=2017-03-31T00:32:12.000000</UTC>
      <UT1>UT1=2017-03-31T00:32:12.472114</UT1>
      <Absolute_Orbit>+15929</Absolute_Orbit>
      <X unit="m">-1243889.447478</X>
      <Y unit="m">-6565554.338906</Y>
      <Z unit="m">2320525.407214</Z>
      <VX unit="m/s">-1134.293726</VX>
      <VY unit="m/s">2703.450130</VY>
      <VZ unit="m/s">7009.075592</VZ>
      <Quality>NOMINAL</Quality>
    </OSV>
    <OSV>
      <TAI>TAI=2017-03-31T00:32:59.000000</TAI>
      <UTC>UTC=2017-03-31T00:32:22.000000</UTC>
      <UT1>UT1=2017-03-31T00:32:22.472114</UT1>
      <Absolute_Orbit>+15929</Absolute_Orbit>
      <X unit="m">-1255142.524782</X>
      <Y unit="m">-6538143.964309</Y>
      <Z unit="m">2390483.758970</Z>
      <VX unit="m/s">-1116.282466</VX>
      <VY unit="m/s">2778.569192</VY>
      <VZ unit="m/s">6982.463069</VZ>
      <Quality>NOMINAL</Quality>
    </OSV>
    <OSV>
      <TAI>TAI=2017-03-31T00:33:09.000000</TAI>
      <UTC>UTC=2017-03-31T00:32:32.000000</UTC>
      <UT1>UT1=2017-03-31T00:32:32.472114</UT1>
      <Absolute_Orbit>+15929</Absolute_Orbit>
      <X unit="m">-1266214.315001</X>
      <Y unit="m">-6509984.082033</Y>
      <Z unit="m">2460172.038590</Z>
      <VX unit="m/s">-1098.036732</VX>
      <VY unit="m/s">2853.350201</VY>
      <VZ unit="m/s">6955.061684</VZ>
      <Quality>NOMINAL</Quality>
    </OSV>
    <OSV>
      <TAI>TAI=2017-03-31T00:33:19.000000</TAI>
      <UTC>UTC=2017-03-31T00:32:42.000000</UTC>
      <UT1>UT1=2017-03-31T00:32:42.472114</UT1>
      <Absolute_Orbit>+15929</Absolute_Orbit>
      <X unit="m">-1277102.486193</X>
      <Y unit="m">-6481078.116672</Y>
      <Z unit="m">2529582.373055</Z>
      <VX unit="m/s">-1079.559088</VX>
      <VY unit="m/s">2927.784353</VY>
      <VZ unit="m/s">6926.874566</VZ>
      <Quality>NOMINAL</Quality>
    </OSV>
    <OSV>
      <TAI>TAI=2017-03-31T00:33:29.000000</TAI>
      <UTC>UTC=2017-03-31T00:32:52.000000</UTC>
      <UT1>UT1=2017-03-31T00:32:52.472113</UT1>
      <Absolute_Orbit>+15929</Absolute_Orbit>
      <X unit="m">-1287804.732221</X>
      <Y unit="m">-6451429.580616</Y>
      <Z unit="m">2598706.921083</Z>
      <VX unit="m/s">-1060.852132</VX>
      <VY unit="m/s">3001.862889</VY>
      <VZ unit="m/s">6897.904935</VZ>
      <Quality>NOMINAL</Quality>
    </OSV>
    <OSV>
      <TAI>TAI=2017-03-31T00:33:39.000000</TAI>
      <UTC>UTC=2017-03-31T00:33:02.000000</UTC>
      <UT1>UT1=2017-03-31T00:33:02.472113</UT1>
      <Absolute_Orbit>+15929</Absolute_Orbit>
      <X unit="m">-1298318.773126</X>
      <Y unit="m">-6421042.073587</Y>
      <Z unit="m">2667537.874027</Z>
      <VX unit="m/s">-1041.918504</VX>
      <VY unit="m/s">3075.577099</VY>
      <VZ unit="m/s">6868.156103</VZ>
      <Quality>NOMINAL</Quality>
    </OSV>
    <OSV>
      <TAI>TAI=2017-03-31T00:33:49.000000</TAI>
      <UTC>UTC=2017-03-31T00:33:12.000000</UTC>
      <UT1>UT1=2017-03-31T00:33:12.472113</UT1>
      <Absolute_Orbit>+15929</Absolute_Orbit>
      <X unit="m">-1308642.355524</X>
      <Y unit="m">-6389919.282192</Y>
      <Z unit="m">2736067.456793</Z>
      <VX unit="m/s">-1022.760879</VX>
      <VY unit="m/s">3148.918317</VY>
      <VZ unit="m/s">6837.631469</VZ>
      <Quality>NOMINAL</Quality>
    </OSV>
    <OSV>
      <TAI>TAI=2017-03-31T00:33:59.000000</TAI>
      <UTC>UTC=2017-03-31T00:33:22.000000</UTC>
      <UT1>UT1=2017-03-31T00:33:22.472113</UT1>
      <Absolute_Orbit>+15929</Absolute_Orbit>
      <X unit="m">-1318773.252977</X>
      <Y unit="m">-6358064.979466</Y>
      <Z unit="m">2804287.928712</Z>
      <VX unit="m/s">-1003.381971</VX>
      <VY unit="m/s">3221.877928</VY>
      <VZ unit="m/s">6806.334522</VZ>
      <Quality>NOMINAL</Quality>
    </OSV>
    <OSV>
      <TAI>TAI=2017-03-31T00:34:09.000000</TAI>
      <UTC>UTC=2017-03-31T00:33:32.000000</UTC>
      <UT1>UT1=2017-03-31T00:33:32.472112</UT1>
      <Absolute_Orbit>+15929</Absolute_Orbit>
      <X unit="m">-1328709.266374</X>
      <Y unit="m">-6325483.024364</Y>
      <Z unit="m">2872191.584451</Z>
      <VX unit="m/s">-983.784531</VX>
      <VY unit="m/s">3294.447366</VY>
      <VZ unit="m/s">6774.268840</VZ>
      <Quality>NOMINAL</Quality>
    </OSV>
    <OSV>
      <TAI>TAI=2017-03-31T00:34:19.000000</TAI>
      <UTC>UTC=2017-03-31T00:33:42.000000</UTC>
      <UT1>UT1=2017-03-31T00:33:42.472112</UT1>
      <Absolute_Orbit>+15929</Absolute_Orbit>
      <X unit="m">-1338448.224300</X>
      <Y unit="m">-6292177.361258</Y>
      <Z unit="m">2939770.754914</Z>
      <VX unit="m/s">-963.971346</VX>
      <VY unit="m/s">3366.618114</VY>
      <VZ unit="m/s">6741.438089</VZ>
      <Quality>NOMINAL</Quality>
    </OSV>
    <OSV>
      <TAI>TAI=2017-03-31T00:34:29.000000</TAI>
      <UTC>UTC=2017-03-31T00:33:52.000000</UTC>
      <UT1>UT1=2017-03-31T00:33:52.472112</UT1>
      <Absolute_Orbit>+15929</Absolute_Orbit>
      <X unit="m">-1347987.983408</X>
      <Y unit="m">-6258152.019420</Y>
      <Z unit="m">3007017.808119</Z>
      <VX unit="m/s">-943.945241</VX>
      <VY unit="m/s">3438.381708</VY>
      <VZ unit="m/s">6707.846024</VZ>
      <Quality>NOMINAL</Quality>
    </OSV>
    <OSV>
      <TAI>TAI=2017-03-31T00:34:39.000000</TAI>
      <UTC>UTC=2017-03-31T00:34:02.000000</UTC>
      <UT1>UT1=2017-03-31T00:34:02.472112</UT1>
      <Absolute_Orbit>+15929</Absolute_Orbit>
      <X unit="m">-1357326.428771</X>
      <Y unit="m">-6223411.112504</Y>
      <Z unit="m">3073925.150059</Z>
      <VX unit="m/s">-923.709076</VX>
      <VY unit="m/s">3509.729737</VY>
      <VZ unit="m/s">6673.496484</VZ>
      <Quality>NOMINAL</Quality>
    </OSV>
    <OSV>
      <TAI>TAI=2017-03-31T00:34:49.000000</TAI>
      <UTC>UTC=2017-03-31T00:34:12.000000</UTC>
      <UT1>UT1=2017-03-31T00:34:12.472111</UT1>
      <Absolute_Orbit>+15929</Absolute_Orbit>
      <X unit="m">-1366461.474236</X>
      <Y unit="m">-6187958.837993</Y>
      <Z unit="m">3140485.225557</Z>
      <VX unit="m/s">-903.265746</VX>
      <VY unit="m/s">3580.653841</VY>
      <VZ unit="m/s">6638.393396</VZ>
      <Quality>NOMINAL</Quality>
    </OSV>
    <OSV>
      <TAI>TAI=2017-03-31T00:34:59.000000</TAI>
      <UTC>UTC=2017-03-31T00:34:22.000000</UTC>
      <UT1>UT1=2017-03-31T00:34:22.472111</UT1>
      <Absolute_Orbit>+15929</Absolute_Orbit>
      <X unit="m">-1375391.062784</X>
      <Y unit="m">-6151799.476682</Y>
      <Z unit="m">3206690.519134</Z>
      <VX unit="m/s">-882.618184</VX>
      <VY unit="m/s">3651.145717</VY>
      <VZ unit="m/s">6602.540774</VZ>
      <Quality>NOMINAL</Quality>
    </OSV>
    <OSV>
      <TAI>TAI=2017-03-31T00:35:09.000000</TAI>
      <UTC>UTC=2017-03-31T00:34:32.000000</UTC>
      <UT1>UT1=2017-03-31T00:34:32.472111</UT1>
      <Absolute_Orbit>+15929</Absolute_Orbit>
      <X unit="m">-1384113.166888</X>
      <Y unit="m">-6114937.392136</Y>
      <Z unit="m">3272533.555869</Z>
      <VX unit="m/s">-861.769354</VX>
      <VY unit="m/s">3721.197117</VY>
      <VZ unit="m/s">6565.942716</VZ>
      <Quality>NOMINAL</Quality>
    </OSV>
    <OSV>
      <TAI>TAI=2017-03-31T00:35:19.000000</TAI>
      <UTC>UTC=2017-03-31T00:34:42.000000</UTC>
      <UT1>UT1=2017-03-31T00:34:42.472111</UT1>
      <Absolute_Orbit>+15929</Absolute_Orbit>
      <X unit="m">-1392625.788859</X>
      <Y unit="m">-6077377.030130</Y>
      <Z unit="m">3338006.902244</Z>
      <VX unit="m/s">-840.722259</VX>
      <VY unit="m/s">3790.799849</VY>
      <VZ unit="m/s">6528.603406</VZ>
      <Quality>NOMINAL</Quality>
    </OSV>
    <OSV>
      <TAI>TAI=2017-03-31T00:35:29.000000</TAI>
      <UTC>UTC=2017-03-31T00:34:52.000000</UTC>
      <UT1>UT1=2017-03-31T00:34:52.472110</UT1>
      <Absolute_Orbit>+15929</Absolute_Orbit>
      <X unit="m">-1400926.961186</X>
      <Y unit="m">-6039122.918074</Y>
      <Z unit="m">3403103.166997</Z>
      <VX unit="m/s">-819.479933</VX>
      <VY unit="m/s">3859.945778</VY>
      <VZ unit="m/s">6490.527110</VZ>
      <Quality>NOMINAL</Quality>
    </OSV>
    <OSV>
      <TAI>TAI=2017-03-31T00:35:39.000000</TAI>
      <UTC>UTC=2017-03-31T00:35:02.000000</UTC>
      <UT1>UT1=2017-03-31T00:35:02.472110</UT1>
      <Absolute_Orbit>+15929</Absolute_Orbit>
      <X unit="m">-1409014.746875</X>
      <Y unit="m">-6000179.664424</Y>
      <Z unit="m">3467815.001970</Z>
      <VX unit="m/s">-798.045445</VX>
      <VY unit="m/s">3928.626827</VY>
      <VZ unit="m/s">6451.718181</VZ>
      <Quality>NOMINAL</Quality>
    </OSV>
    <OSV>
      <TAI>TAI=2017-03-31T00:35:49.000000</TAI>
      <UTC>UTC=2017-03-31T00:35:12.000000</UTC>
      <UT1>UT1=2017-03-31T00:35:12.472110</UT1>
      <Absolute_Orbit>+15929</Absolute_Orbit>
      <X unit="m">-1416887.239787</X>
      <Y unit="m">-5960551.958104</Y>
      <Z unit="m">3532135.102933</Z>
      <VX unit="m/s">-776.421897</VX>
      <VY unit="m/s">3996.834980</VY>
      <VZ unit="m/s">6412.181053</VZ>
      <Quality>NOMINAL</Quality>
    </OSV>
    <OSV>
      <TAI>TAI=2017-03-31T00:35:59.000000</TAI>
      <UTC>UTC=2017-03-31T00:35:22.000000</UTC>
      <UT1>UT1=2017-03-31T00:35:22.472110</UT1>
      <Absolute_Orbit>+15929</Absolute_Orbit>
      <X unit="m">-1424542.564964</X>
      <Y unit="m">-5920244.567916</Y>
      <Z unit="m">3596056.210416</Z>
      <VX unit="m/s">-754.612423</VX>
      <VY unit="m/s">4064.562279</VY>
      <VZ unit="m/s">6371.920244</VZ>
      <Quality>NOMINAL</Quality>
    </OSV>
    <OSV>
      <TAI>TAI=2017-03-31T00:36:09.000000</TAI>
      <UTC>UTC=2017-03-31T00:35:32.000000</UTC>
      <UT1>UT1=2017-03-31T00:35:32.472109</UT1>
      <Absolute_Orbit>+15929</Absolute_Orbit>
      <X unit="m">-1431978.878964</X>
      <Y unit="m">-5879262.341929</Y>
      <Z unit="m">3659571.110531</Z>
      <VX unit="m/s">-732.620192</VX>
      <VY unit="m/s">4131.800829</VY>
      <VZ unit="m/s">6330.940354</VZ>
      <Quality>NOMINAL</Quality>
    </OSV>
    <OSV>
      <TAI>TAI=2017-03-31T00:36:19.000000</TAI>
      <UTC>UTC=2017-03-31T00:35:42.000000</UTC>
      <UT1>UT1=2017-03-31T00:35:42.472109</UT1>
      <Absolute_Orbit>+15929</Absolute_Orbit>
      <X unit="m">-1439194.370171</X>
      <Y unit="m">-5837610.206858</Y>
      <Z unit="m">3722672.635795</Z>
      <VX unit="m/s">-710.448402</VX>
      <VY unit="m/s">4198.542797</VY>
      <VZ unit="m/s">6289.246062</VZ>
      <Quality>NOMINAL</Quality>
    </OSV>
    <OSV>
      <TAI>TAI=2017-03-31T00:36:29.000000</TAI>
      <UTC>UTC=2017-03-31T00:35:52.000000</UTC>
      <UT1>UT1=2017-03-31T00:35:52.472109</UT1>
      <Absolute_Orbit>+15929</Absolute_Orbit>
      <X unit="m">-1446187.259125</X>
      <Y unit="m">-5795293.167427</Y>
      <Z unit="m">3785353.665952</Z>
      <VX unit="m/s">-688.100282</VX>
      <VY unit="m/s">4264.780411</VY>
      <VZ unit="m/s">6246.842132</VZ>
      <Quality>NOMINAL</Quality>
    </OSV>
    <OSV>
      <TAI>TAI=2017-03-31T00:36:39.000000</TAI>
      <UTC>UTC=2017-03-31T00:36:02.000000</UTC>
      <UT1>UT1=2017-03-31T00:36:02.472109</UT1>
      <Absolute_Orbit>+15929</Absolute_Orbit>
      <X unit="m">-1452955.798813</X>
      <Y unit="m">-5752316.305751</Y>
      <Z unit="m">3847607.128762</Z>
      <VX unit="m/s">-665.579093</VX>
      <VY unit="m/s">4330.505967</VY>
      <VZ unit="m/s">6203.733404</VZ>
      <Quality>NOMINAL</Quality>
    </OSV>
    <OSV>
      <TAI>TAI=2017-03-31T00:36:49.000000</TAI>
      <UTC>UTC=2017-03-31T00:36:12.000000</UTC>
      <UT1>UT1=2017-03-31T00:36:12.472108</UT1>
      <Absolute_Orbit>+15929</Absolute_Orbit>
      <X unit="m">-1459498.274977</X>
      <Y unit="m">-5708684.780687</Y>
      <Z unit="m">3909426.000781</Z>
      <VX unit="m/s">-642.888126</VX>
      <VY unit="m/s">4395.711820</VY>
      <VZ unit="m/s">6159.924800</VZ>
      <Quality>NOMINAL</Quality>
    </OSV>
    <OSV>
      <TAI>TAI=2017-03-31T00:36:59.000000</TAI>
      <UTC>UTC=2017-03-31T00:36:22.000000</UTC>
      <UT1>UT1=2017-03-31T00:36:22.472108</UT1>
      <Absolute_Orbit>+15929</Absolute_Orbit>
      <X unit="m">-1465813.006409</X>
      <Y unit="m">-5664403.827193</Y>
      <Z unit="m">3970803.308169</Z>
      <VX unit="m/s">-620.030702</VX>
      <VY unit="m/s">4460.390393</VY>
      <VZ unit="m/s">6115.421319</VZ>
      <Quality>NOMINAL</Quality>
    </OSV>
    <OSV>
      <TAI>TAI=2017-03-31T00:37:09.000000</TAI>
      <UTC>UTC=2017-03-31T00:36:32.000000</UTC>
      <UT1>UT1=2017-03-31T00:36:32.472108</UT1>
      <Absolute_Orbit>+15929</Absolute_Orbit>
      <X unit="m">-1471898.345249</X>
      <Y unit="m">-5619478.755678</Y>
      <Z unit="m">4031732.127479</Z>
      <VX unit="m/s">-597.010169</VX>
      <VY unit="m/s">4524.534176</VY>
      <VZ unit="m/s">6070.228040</VZ>
      <Quality>NOMINAL</Quality>
    </OSV>
    <OSV>
      <TAI>TAI=2017-03-31T00:37:19.000000</TAI>
      <UTC>UTC=2017-03-31T00:36:42.000000</UTC>
      <UT1>UT1=2017-03-31T00:36:42.472108</UT1>
      <Absolute_Orbit>+15929</Absolute_Orbit>
      <X unit="m">-1477752.677283</X>
      <Y unit="m">-5573914.951348</Y>
      <Z unit="m">4092205.586447</Z>
      <VX unit="m/s">-573.829906</VX>
      <VY unit="m/s">4588.135724</VY>
      <VZ unit="m/s">6024.350119</VZ>
      <Quality>NOMINAL</Quality>
    </OSV>
    <OSV>
      <TAI>TAI=2017-03-31T00:37:29.000000</TAI>
      <UTC>UTC=2017-03-31T00:36:52.000000</UTC>
      <UT1>UT1=2017-03-31T00:36:52.472107</UT1>
      <Absolute_Orbit>+15929</Absolute_Orbit>
      <X unit="m">-1483374.422217</X>
      <Y unit="m">-5527717.873518</Y>
      <Z unit="m">4152216.864757</Z>
      <VX unit="m/s">-550.493319</VX>
      <VY unit="m/s">4651.187658</VY>
      <VZ unit="m/s">5977.792788</VZ>
      <Quality>NOMINAL</Quality>
    </OSV>
    <OSV>
      <TAI>TAI=2017-03-31T00:37:39.000000</TAI>
      <UTC>UTC=2017-03-31T00:37:02.000000</UTC>
      <UT1>UT1=2017-03-31T00:37:02.472107</UT1>
      <Absolute_Orbit>+15929</Absolute_Orbit>
      <X unit="m">-1488762.033966</X>
      <Y unit="m">-5480893.054911</Y>
      <Z unit="m">4211759.194814</Z>
      <VX unit="m/s">-527.003844</VX>
      <VY unit="m/s">4713.682671</VY>
      <VZ unit="m/s">5930.561357</VZ>
      <Quality>NOMINAL</Quality>
    </OSV>
    <OSV>
      <TAI>TAI=2017-03-31T00:37:49.000000</TAI>
      <UTC>UTC=2017-03-31T00:37:12.000000</UTC>
      <UT1>UT1=2017-03-31T00:37:12.472107</UT1>
      <Absolute_Orbit>+15929</Absolute_Orbit>
      <X unit="m">-1493914.000928</X>
      <Y unit="m">-5433446.100989</Y>
      <Z unit="m">4270825.862505</Z>
      <VX unit="m/s">-503.364941</VX>
      <VY unit="m/s">4775.613521</VY>
      <VZ unit="m/s">5882.661213</VZ>
      <Quality>NOMINAL</Quality>
    </OSV>
    <OSV>
      <TAI>TAI=2017-03-31T00:37:59.000000</TAI>
      <UTC>UTC=2017-03-31T00:37:22.000000</UTC>
      <UT1>UT1=2017-03-31T00:37:22.472107</UT1>
      <Absolute_Orbit>+15929</Absolute_Orbit>
      <X unit="m">-1498828.846257</X>
      <Y unit="m">-5385382.689262</Y>
      <Z unit="m">4329410.207946</Z>
      <VX unit="m/s">-479.580100</VX>
      <VY unit="m/s">4836.973040</VY>
      <VZ unit="m/s">5834.097819</VZ>
      <Quality>NOMINAL</Quality>
    </OSV>
    <OSV>
      <TAI>TAI=2017-03-31T00:38:09.000000</TAI>
      <UTC>UTC=2017-03-31T00:37:32.000000</UTC>
      <UT1>UT1=2017-03-31T00:37:32.472106</UT1>
      <Absolute_Orbit>+15929</Absolute_Orbit>
      <X unit="m">-1503505.128131</X>
      <Y unit="m">-5336708.568595</Y>
      <Z unit="m">4387505.626228</Z>
      <VX unit="m/s">-455.652838</VX>
      <VY unit="m/s">4897.754129</VY>
      <VZ unit="m/s">5784.876709</VZ>
      <Quality>NOMINAL</Quality>
    </OSV>
    <OSV>
      <TAI>TAI=2017-03-31T00:38:19.000000</TAI>
      <UTC>UTC=2017-03-31T00:37:42.000000</UTC>
      <UT1>UT1=2017-03-31T00:37:42.472106</UT1>
      <Absolute_Orbit>+15929</Absolute_Orbit>
      <X unit="m">-1507941.440014</X>
      <Y unit="m">-5287429.558482</Y>
      <Z unit="m">4445105.568183</Z>
      <VX unit="m/s">-431.586694</VX>
      <VY unit="m/s">4957.949760</VY>
      <VZ unit="m/s">5735.003497</VZ>
      <Quality>NOMINAL</Quality>
    </OSV>
    <OSV>
      <TAI>TAI=2017-03-31T00:38:29.000000</TAI>
      <UTC>UTC=2017-03-31T00:37:52.000000</UTC>
      <UT1>UT1=2017-03-31T00:37:52.472106</UT1>
      <Absolute_Orbit>+15929</Absolute_Orbit>
      <X unit="m">-1512136.410917</X>
      <Y unit="m">-5237551.548336</Y>
      <Z unit="m">4502203.541144</Z>
      <VX unit="m/s">-407.385237</VX>
      <VY unit="m/s">5017.552980</VY>
      <VZ unit="m/s">5684.483868</VZ>
      <Quality>NOMINAL</Quality>
    </OSV>
    <OSV>
      <TAI>TAI=2017-03-31T00:38:39.000000</TAI>
      <UTC>UTC=2017-03-31T00:38:02.000000</UTC>
      <UT1>UT1=2017-03-31T00:38:02.472106</UT1>
      <Absolute_Orbit>+15929</Absolute_Orbit>
      <X unit="m">-1516088.705644</X>
      <Y unit="m">-5187080.496746</Y>
      <Z unit="m">4558793.109665</Z>
      <VX unit="m/s">-383.052058</VX>
      <VY unit="m/s">5076.556910</VY>
      <VZ unit="m/s">5633.323578</VZ>
      <Quality>NOMINAL</Quality>
    </OSV>
    <OSV>
      <TAI>TAI=2017-03-31T00:38:49.000000</TAI>
      <UTC>UTC=2017-03-31T00:38:12.000000</UTC>
      <UT1>UT1=2017-03-31T00:38:12.472105</UT1>
      <Absolute_Orbit>+15929</Absolute_Orbit>
      <X unit="m">-1519797.025047</X>
      <Y unit="m">-5136022.430720</Y>
      <Z unit="m">4614867.896247</Z>
      <VX unit="m/s">-358.590776</VX>
      <VY unit="m/s">5134.954743</VY>
      <VZ unit="m/s">5581.528458</VZ>
      <Quality>NOMINAL</Quality>
    </OSV>
    <OSV>
      <TAI>TAI=2017-03-31T00:38:59.000000</TAI>
      <UTC>UTC=2017-03-31T00:38:22.000000</UTC>
      <UT1>UT1=2017-03-31T00:38:22.472105</UT1>
      <Absolute_Orbit>+15929</Absolute_Orbit>
      <X unit="m">-1523260.106261</X>
      <Y unit="m">-5084383.444930</Y>
      <Z unit="m">4670421.582050</Z>
      <VX unit="m/s">-334.005029</VX>
      <VY unit="m/s">5192.739750</VY>
      <VZ unit="m/s">5529.104412</VZ>
      <Quality>NOMINAL</Quality>
    </OSV>
    <OSV>
      <TAI>TAI=2017-03-31T00:39:09.000000</TAI>
      <UTC>UTC=2017-03-31T00:38:32.000000</UTC>
      <UT1>UT1=2017-03-31T00:38:32.472105</UT1>
      <Absolute_Orbit>+15929</Absolute_Orbit>
      <X unit="m">-1526476.722951</X>
      <Y unit="m">-5032169.700966</Y>
      <Z unit="m">4725447.907612</Z>
      <VX unit="m/s">-309.298484</VX>
      <VY unit="m/s">5249.905276</VY>
      <VZ unit="m/s">5476.057410</VZ>
      <Quality>NOMINAL</Quality>
    </OSV>
    <OSV>
      <TAI>TAI=2017-03-31T00:39:19.000000</TAI>
      <UTC>UTC=2017-03-31T00:38:42.000000</UTC>
      <UT1>UT1=2017-03-31T00:38:42.472104</UT1>
      <Absolute_Orbit>+15929</Absolute_Orbit>
      <X unit="m">-1529445.685537</X>
      <Y unit="m">-4979387.426586</Y>
      <Z unit="m">4779940.673539</Z>
      <VX unit="m/s">-284.474826</VX>
      <VY unit="m/s">5306.444744</VY>
      <VZ unit="m/s">5422.393496</VZ>
      <Quality>NOMINAL</Quality>
    </OSV>
    <OSV>
      <TAI>TAI=2017-03-31T00:39:29.000000</TAI>
      <UTC>UTC=2017-03-31T00:38:52.000000</UTC>
      <UT1>UT1=2017-03-31T00:38:52.472104</UT1>
      <Absolute_Orbit>+15929</Absolute_Orbit>
      <X unit="m">-1532165.841427</X>
      <Y unit="m">-4926042.914931</Y>
      <Z unit="m">4833893.741213</Z>
      <VX unit="m/s">-259.537764</VX>
      <VY unit="m/s">5362.351656</VY>
      <VZ unit="m/s">5368.118784</VZ>
      <Quality>NOMINAL</Quality>
    </OSV>
    <OSV>
      <TAI>TAI=2017-03-31T00:39:39.000000</TAI>
      <UTC>UTC=2017-03-31T00:39:02.000000</UTC>
      <UT1>UT1=2017-03-31T00:39:02.472104</UT1>
      <Absolute_Orbit>+15929</Absolute_Orbit>
      <X unit="m">-1534636.075227</X>
      <Y unit="m">-4872142.523735</Y>
      <Z unit="m">4887301.033496</Z>
      <VX unit="m/s">-234.491031</VX>
      <VY unit="m/s">5417.619590</VY>
      <VZ unit="m/s">5313.239454</VZ>
      <Quality>NOMINAL</Quality>
    </OSV>
    <OSV>
      <TAI>TAI=2017-03-31T00:39:49.000000</TAI>
      <UTC>UTC=2017-03-31T00:39:12.000000</UTC>
      <UT1>UT1=2017-03-31T00:39:12.472104</UT1>
      <Absolute_Orbit>+15929</Absolute_Orbit>
      <X unit="m">-1536855.308956</X>
      <Y unit="m">-4817692.674533</Y>
      <Z unit="m">4940156.535415</Z>
      <VX unit="m/s">-209.338377</VX>
      <VY unit="m/s">5472.242207</VY>
      <VZ unit="m/s">5257.761756</VZ>
      <Quality>NOMINAL</Quality>
    </OSV>
    <OSV>
      <TAI>TAI=2017-03-31T00:39:59.000000</TAI>
      <UTC>UTC=2017-03-31T00:39:22.000000</UTC>
      <UT1>UT1=2017-03-31T00:39:22.472103</UT1>
      <Absolute_Orbit>+15929</Absolute_Orbit>
      <X unit="m">-1538822.502260</X>
      <Y unit="m">-4762699.851866</Y>
      <Z unit="m">4992454.294831</Z>
      <VX unit="m/s">-184.083575</VX>
      <VY unit="m/s">5526.213246</VY>
      <VZ unit="m/s">5201.692008</VZ>
      <Quality>NOMINAL</Quality>
    </OSV>
    <OSV>
      <TAI>TAI=2017-03-31T00:40:09.000000</TAI>
      <UTC>UTC=2017-03-31T00:39:32.000000</UTC>
      <UT1>UT1=2017-03-31T00:39:32.472103</UT1>
      <Absolute_Orbit>+15929</Absolute_Orbit>
      <X unit="m">-1540536.652601</X>
      <Y unit="m">-4707170.602475</Y>
      <Z unit="m">5044188.423090</Z>
      <VX unit="m/s">-158.730418</VX>
      <VY unit="m/s">5579.526527</VY>
      <VZ unit="m/s">5145.036593</VZ>
      <Quality>NOMINAL</Quality>
    </OSV>
    <OSV>
      <TAI>TAI=2017-03-31T00:40:19.000000</TAI>
      <UTC>UTC=2017-03-31T00:39:42.000000</UTC>
      <UT1>UT1=2017-03-31T00:39:42.472103</UT1>
      <Absolute_Orbit>+15929</Absolute_Orbit>
      <X unit="m">-1541996.795467</X>
      <Y unit="m">-4651111.534475</Y>
      <Z unit="m">5095353.095703</Z>
      <VX unit="m/s">-133.282717</VX>
      <VY unit="m/s">5632.175955</VY>
      <VZ unit="m/s">5087.801961</VZ>
      <Quality>NOMINAL</Quality>
    </OSV>
    <OSV>
      <TAI>TAI=2017-03-31T00:40:29.000000</TAI>
      <UTC>UTC=2017-03-31T00:39:52.000000</UTC>
      <UT1>UT1=2017-03-31T00:39:52.472103</UT1>
      <Absolute_Orbit>+15929</Absolute_Orbit>
      <X unit="m">-1543202.004567</X>
      <Y unit="m">-4594529.316544</Y>
      <Z unit="m">5145942.553010</Z>
      <VX unit="m/s">-107.744305</VX>
      <VY unit="m/s">5684.155517</VY>
      <VZ unit="m/s">5029.994626</VZ>
      <Quality>NOMINAL</Quality>
    </OSV>
    <OSV>
      <TAI>TAI=2017-03-31T00:40:39.000000</TAI>
      <UTC>UTC=2017-03-31T00:40:02.000000</UTC>
      <UT1>UT1=2017-03-31T00:40:02.472102</UT1>
      <Absolute_Orbit>+15929</Absolute_Orbit>
      <X unit="m">-1544151.392017</X>
      <Y unit="m">-4537430.677078</Y>
      <Z unit="m">5195951.100815</Z>
      <VX unit="m/s">-82.119030</VX>
      <VY unit="m/s">5735.459283</VY>
      <VZ unit="m/s">4971.621164</VZ>
      <Quality>NOMINAL</Quality>
    </OSV>
    <OSV>
      <TAI>TAI=2017-03-31T00:40:49.000000</TAI>
      <UTC>UTC=2017-03-31T00:40:12.000000</UTC>
      <UT1>UT1=2017-03-31T00:40:12.472102</UT1>
      <Absolute_Orbit>+15929</Absolute_Orbit>
      <X unit="m">-1544844.108518</X>
      <Y unit="m">-4479822.403341</Y>
      <Z unit="m">5245373.111008</Z>
      <VX unit="m/s">-56.410760</VX>
      <VY unit="m/s">5786.081409</VY>
      <VZ unit="m/s">4912.688216</VZ>
      <Quality>NOMINAL</Quality>
    </OSV>
    <OSV>
      <TAI>TAI=2017-03-31T00:40:59.000000</TAI>
      <UTC>UTC=2017-03-31T00:40:22.000000</UTC>
      <UT1>UT1=2017-03-31T00:40:22.472102</UT1>
      <Absolute_Orbit>+15929</Absolute_Orbit>
      <X unit="m">-1545279.343527</X>
      <Y unit="m">-4421711.340588</Y>
      <Z unit="m">5294203.022186</Z>
      <VX unit="m/s">-30.623379</VX>
      <VY unit="m/s">5836.016136</VY>
      <VZ unit="m/s">4853.202481</VZ>
      <Quality>NOMINAL</Quality>
    </OSV>
    <OSV>
      <TAI>TAI=2017-03-31T00:41:09.000000</TAI>
      <UTC>UTC=2017-03-31T00:40:32.000000</UTC>
      <UT1>UT1=2017-03-31T00:40:32.472102</UT1>
      <Absolute_Orbit>+15929</Absolute_Orbit>
      <X unit="m">-1545456.325428</X>
      <Y unit="m">-4363104.391237</Y>
      <Z unit="m">5342435.340253</Z>
      <VX unit="m/s">-4.760788</VX>
      <VY unit="m/s">5885.257790</VY>
      <VZ unit="m/s">4793.170722</VZ>
      <Quality>NOMINAL</Quality>
    </OSV>
    <OSV>
      <TAI>TAI=2017-03-31T00:41:19.000000</TAI>
      <UTC>UTC=2017-03-31T00:40:42.000000</UTC>
      <UT1>UT1=2017-03-31T00:40:42.472101</UT1>
      <Absolute_Orbit>+15929</Absolute_Orbit>
      <X unit="m">-1545374.321694</X>
      <Y unit="m">-4304008.514028</Y>
      <Z unit="m">5390064.639005</Z>
      <VX unit="m/s">21.173095</VX>
      <VY unit="m/s">5933.800782</VY>
      <VZ unit="m/s">4732.599757</VZ>
      <Quality>NOMINAL</Quality>
    </OSV>
    <OSV>
      <TAI>TAI=2017-03-31T00:41:29.000000</TAI>
      <UTC>UTC=2017-03-31T00:40:52.000000</UTC>
      <UT1>UT1=2017-03-31T00:40:52.472101</UT1>
      <Absolute_Orbit>+15929</Absolute_Orbit>
      <X unit="m">-1545032.639042</X>
      <Y unit="m">-4244430.723157</Y>
      <Z unit="m">5437085.560728</Z>
      <VX unit="m/s">47.174338</VX>
      <VY unit="m/s">5981.639611</VY>
      <VZ unit="m/s">4671.496467</VZ>
      <Quality>NOMINAL</Quality>
    </OSV>
    <OSV>
      <TAI>TAI=2017-03-31T00:41:39.000000</TAI>
      <UTC>UTC=2017-03-31T00:41:02.000000</UTC>
      <UT1>UT1=2017-03-31T00:41:02.472101</UT1>
      <Absolute_Orbit>+15929</Absolute_Orbit>
      <X unit="m">-1544430.623589</X>
      <Y unit="m">-4184378.087404</Y>
      <Z unit="m">5483492.816783</Z>
      <VX unit="m/s">73.238995</VX>
      <VY unit="m/s">6028.768862</VY>
      <VZ unit="m/s">4609.867787</VZ>
      <Quality>NOMINAL</Quality>
    </OSV>
    <OSV>
      <TAI>TAI=2017-03-31T00:41:49.000000</TAI>
      <UTC>UTC=2017-03-31T00:41:12.000000</UTC>
      <UT1>UT1=2017-03-31T00:41:12.472101</UT1>
      <Absolute_Orbit>+15929</Absolute_Orbit>
      <X unit="m">-1543567.660995</X>
      <Y unit="m">-4123857.729260</Y>
      <Z unit="m">5529281.188204</Z>
      <VX unit="m/s">99.363105</VX>
      <VY unit="m/s">6075.183208</VY>
      <VZ unit="m/s">4547.720710</VZ>
      <Quality>NOMINAL</Quality>
    </OSV>
    <OSV>
      <TAI>TAI=2017-03-31T00:41:59.000000</TAI>
      <UTC>UTC=2017-03-31T00:41:22.000000</UTC>
      <UT1>UT1=2017-03-31T00:41:22.472100</UT1>
      <Absolute_Orbit>+15929</Absolute_Orbit>
      <X unit="m">-1542443.176598</X>
      <Y unit="m">-4062876.824061</Y>
      <Z unit="m">5574445.526237</Z>
      <VX unit="m/s">125.542693</VX>
      <VY unit="m/s">6120.877408</VY>
      <VZ unit="m/s">4485.062287</VZ>
      <Quality>NOMINAL</Quality>
    </OSV>
    <OSV>
      <TAI>TAI=2017-03-31T00:42:09.000000</TAI>
      <UTC>UTC=2017-03-31T00:41:32.000000</UTC>
      <UT1>UT1=2017-03-31T00:41:32.472100</UT1>
      <Absolute_Orbit>+15929</Absolute_Orbit>
      <X unit="m">-1541056.635540</X>
      <Y unit="m">-4001442.599089</Y>
      <Z unit="m">5618980.752883</Z>
      <VX unit="m/s">151.773772</VX>
      <VY unit="m/s">6165.846311</VY>
      <VZ unit="m/s">4421.899621</VZ>
      <Quality>NOMINAL</Quality>
    </OSV>
    <OSV>
      <TAI>TAI=2017-03-31T00:42:19.000000</TAI>
      <UTC>UTC=2017-03-31T00:41:42.000000</UTC>
      <UT1>UT1=2017-03-31T00:41:42.472100</UT1>
      <Absolute_Orbit>+15929</Absolute_Orbit>
      <X unit="m">-1539407.542887</X>
      <Y unit="m">-3939562.332699</Y>
      <Z unit="m">5662881.861459</Z>
      <VX unit="m/s">178.052344</VX>
      <VY unit="m/s">6210.084853</VY>
      <VZ unit="m/s">4358.239872</VZ>
      <Quality>NOMINAL</Quality>
    </OSV>
    <OSV>
      <TAI>TAI=2017-03-31T00:42:29.000000</TAI>
      <UTC>UTC=2017-03-31T00:41:52.000000</UTC>
      <UT1>UT1=2017-03-31T00:41:52.472100</UT1>
      <Absolute_Orbit>+15929</Absolute_Orbit>
      <X unit="m">-1537495.443758</X>
      <Y unit="m">-3877243.353444</Y>
      <Z unit="m">5706143.917140</Z>
      <VX unit="m/s">204.374398</VX>
      <VY unit="m/s">6253.588060</VY>
      <VZ unit="m/s">4294.090252</VZ>
      <Quality>NOMINAL</Quality>
    </OSV>
    <OSV>
      <TAI>TAI=2017-03-31T00:42:39.000000</TAI>
      <UTC>UTC=2017-03-31T00:42:02.000000</UTC>
      <UT1>UT1=2017-03-31T00:42:02.472099</UT1>
      <Absolute_Orbit>+15929</Absolute_Orbit>
      <X unit="m">-1535319.923438</X>
      <Y unit="m">-3814493.039195</Y>
      <Z unit="m">5748762.057503</Z>
      <VX unit="m/s">230.735912</VX>
      <VY unit="m/s">6296.351048</VY>
      <VZ unit="m/s">4229.458026</VZ>
      <Quality>NOMINAL</Quality>
    </OSV>
    <OSV>
      <TAI>TAI=2017-03-31T00:42:49.000000</TAI>
      <UTC>UTC=2017-03-31T00:42:12.000000</UTC>
      <UT1>UT1=2017-03-31T00:42:12.472099</UT1>
      <Absolute_Orbit>+15929</Absolute_Orbit>
      <X unit="m">-1532880.607478</X>
      <Y unit="m">-3751318.816216</Y>
      <Z unit="m">5790731.493039</Z>
      <VX unit="m/s">257.132854</VX>
      <VY unit="m/s">6338.369021</VY>
      <VZ unit="m/s">4164.350513</VZ>
      <Quality>NOMINAL</Quality>
    </OSV>
    <OSV>
      <TAI>TAI=2017-03-31T00:42:59.000000</TAI>
      <UTC>UTC=2017-03-31T00:42:22.000000</UTC>
      <UT1>UT1=2017-03-31T00:42:22.472099</UT1>
      <Absolute_Orbit>+15929</Absolute_Orbit>
      <X unit="m">-1530177.161805</X>
      <Y unit="m">-3687728.158243</Y>
      <Z unit="m">5832047.507689</Z>
      <VX unit="m/s">283.561182</VX>
      <VY unit="m/s">6379.637276</VY>
      <VZ unit="m/s">4098.775079</VZ>
      <Quality>NOMINAL</Quality>
    </OSV>
    <OSV>
      <TAI>TAI=2017-03-31T00:43:09.000000</TAI>
      <UTC>UTC=2017-03-31T00:42:32.000000</UTC>
      <UT1>UT1=2017-03-31T00:42:32.472099</UT1>
      <Absolute_Orbit>+15929</Absolute_Orbit>
      <X unit="m">-1527209.292816</X>
      <Y unit="m">-3623728.585590</Y>
      <Z unit="m">5872705.459331</Z>
      <VX unit="m/s">310.016843</VX>
      <VY unit="m/s">6420.151199</VY>
      <VZ unit="m/s">4032.739143</VZ>
      <Quality>NOMINAL</Quality>
    </OSV>
    <OSV>
      <TAI>TAI=2017-03-31T00:43:19.000000</TAI>
      <UTC>UTC=2017-03-31T00:42:42.000000</UTC>
      <UT1>UT1=2017-03-31T00:42:42.472098</UT1>
      <Absolute_Orbit>+15929</Absolute_Orbit>
      <X unit="m">-1523976.747461</X>
      <Y unit="m">-3559327.664239</Y>
      <Z unit="m">5912700.780252</Z>
      <VX unit="m/s">336.495779</VX>
      <VY unit="m/s">6459.906268</VY>
      <VZ unit="m/s">3966.250173</VZ>
      <Quality>NOMINAL</Quality>
    </OSV>
    <OSV>
      <TAI>TAI=2017-03-31T00:43:29.000000</TAI>
      <UTC>UTC=2017-03-31T00:42:52.000000</UTC>
      <UT1>UT1=2017-03-31T00:42:52.472098</UT1>
      <Absolute_Orbit>+15929</Absolute_Orbit>
      <X unit="m">-1520479.313333</X>
      <Y unit="m">-3494533.004934</Y>
      <Z unit="m">5952028.977623</Z>
      <VX unit="m/s">362.993919</VX>
      <VY unit="m/s">6498.898052</VY>
      <VZ unit="m/s">3899.315686</VZ>
      <Quality>NOMINAL</Quality>
    </OSV>
    <OSV>
      <TAI>TAI=2017-03-31T00:43:39.000000</TAI>
      <UTC>UTC=2017-03-31T00:43:02.000000</UTC>
      <UT1>UT1=2017-03-31T00:43:02.472098</UT1>
      <Absolute_Orbit>+15929</Absolute_Orbit>
      <X unit="m">-1516716.818750</X>
      <Y unit="m">-3429352.262268</Y>
      <Z unit="m">5990685.634008</Z>
      <VX unit="m/s">389.507188</VX>
      <VY unit="m/s">6537.122212</VY>
      <VZ unit="m/s">3831.943244</VZ>
      <Quality>NOMINAL</Quality>
    </OSV>
    <OSV>
      <TAI>TAI=2017-03-31T00:43:49.000000</TAI>
      <UTC>UTC=2017-03-31T00:43:12.000000</UTC>
      <UT1>UT1=2017-03-31T00:43:12.472098</UT1>
      <Absolute_Orbit>+15929</Absolute_Orbit>
      <X unit="m">-1512689.132837</X>
      <Y unit="m">-3363793.133817</Y>
      <Z unit="m">6028666.407856</Z>
      <VX unit="m/s">416.031502</VX>
      <VY unit="m/s">6574.574504</VY>
      <VZ unit="m/s">3764.140459</VZ>
      <Quality>NOMINAL</Quality>
    </OSV>
    <OSV>
      <TAI>TAI=2017-03-31T00:43:59.000000</TAI>
      <UTC>UTC=2017-03-31T00:43:22.000000</UTC>
      <UT1>UT1=2017-03-31T00:43:22.472097</UT1>
      <Absolute_Orbit>+15929</Absolute_Orbit>
      <X unit="m">-1508396.165591</X>
      <Y unit="m">-3297863.359165</Y>
      <Z unit="m">6065967.033954</Z>
      <VX unit="m/s">442.562772</VX>
      <VY unit="m/s">6611.250772</VY>
      <VZ unit="m/s">3695.914985</VZ>
      <Quality>NOMINAL</Quality>
    </OSV>
    <OSV>
      <TAI>TAI=2017-03-31T00:44:09.000000</TAI>
      <UTC>UTC=2017-03-31T00:43:32.000000</UTC>
      <UT1>UT1=2017-03-31T00:43:32.472097</UT1>
      <Absolute_Orbit>+15929</Absolute_Orbit>
      <X unit="m">-1503837.867936</X>
      <Y unit="m">-3231570.718955</Y>
      <Z unit="m">6102583.323901</Z>
      <VX unit="m/s">469.096901</VX>
      <VY unit="m/s">6647.146958</VY>
      <VZ unit="m/s">3627.274523</VZ>
      <Quality>NOMINAL</Quality>
    </OSV>
    <OSV>
      <TAI>TAI=2017-03-31T00:44:19.000000</TAI>
      <UTC>UTC=2017-03-31T00:43:42.000000</UTC>
      <UT1>UT1=2017-03-31T00:43:42.472097</UT1>
      <Absolute_Orbit>+15929</Absolute_Orbit>
      <X unit="m">-1499014.231784</X>
      <Y unit="m">-3164923.033928</Y>
      <Z unit="m">6138511.166561</Z>
      <VX unit="m/s">495.629790</VX>
      <VY unit="m/s">6682.259093</VY>
      <VZ unit="m/s">3558.226818</VZ>
      <Quality>NOMINAL</Quality>
    </OSV>
    <OSV>
      <TAI>TAI=2017-03-31T00:44:29.000000</TAI>
      <UTC>UTC=2017-03-31T00:43:52.000000</UTC>
      <UT1>UT1=2017-03-31T00:43:52.472097</UT1>
      <Absolute_Orbit>+15929</Absolute_Orbit>
      <X unit="m">-1493925.290077</X>
      <Y unit="m">-3097928.164029</Y>
      <Z unit="m">6173746.528457</Z>
      <VX unit="m/s">522.157331</VX>
      <VY unit="m/s">6716.583302</VY>
      <VZ unit="m/s">3488.779656</VZ>
      <Quality>NOMINAL</Quality>
    </OSV>
    <OSV>
      <TAI>TAI=2017-03-31T00:44:39.000000</TAI>
      <UTC>UTC=2017-03-31T00:44:02.000000</UTC>
      <UT1>UT1=2017-03-31T00:44:02.472096</UT1>
      <Absolute_Orbit>+15929</Absolute_Orbit>
      <X unit="m">-1488571.116824</X>
      <Y unit="m">-3030594.007440</Y>
      <Z unit="m">6208285.454120</Z>
      <VX unit="m/s">548.675415</VX>
      <VY unit="m/s">6750.115805</VY>
      <VZ unit="m/s">3418.940868</VZ>
      <Quality>NOMINAL</Quality>
    </OSV>
    <OSV>
      <TAI>TAI=2017-03-31T00:44:49.000000</TAI>
      <UTC>UTC=2017-03-31T00:44:12.000000</UTC>
      <UT1>UT1=2017-03-31T00:44:12.472096</UT1>
      <Absolute_Orbit>+15929</Absolute_Orbit>
      <X unit="m">-1482951.827153</X>
      <Y unit="m">-2962928.499681</Y>
      <Z unit="m">6242124.066579</Z>
      <VX unit="m/s">575.179928</VX>
      <VY unit="m/s">6782.852915</VY>
      <VZ unit="m/s">3348.718327</VZ>
      <Quality>NOMINAL</Quality>
    </OSV>
    <OSV>
      <TAI>TAI=2017-03-31T00:44:59.000000</TAI>
      <UTC>UTC=2017-03-31T00:44:22.000000</UTC>
      <UT1>UT1=2017-03-31T00:44:22.472096</UT1>
      <Absolute_Orbit>+15929</Absolute_Orbit>
      <X unit="m">-1477067.577358</X>
      <Y unit="m">-2894939.612725</Y>
      <Z unit="m">6275258.567788</Z>
      <VX unit="m/s">601.666751</VX>
      <VY unit="m/s">6814.791038</VY>
      <VZ unit="m/s">3278.119946</VZ>
      <Quality>NOMINAL</Quality>
    </OSV>
    <OSV>
      <TAI>TAI=2017-03-31T00:45:09.000000</TAI>
      <UTC>UTC=2017-03-31T00:44:32.000000</UTC>
      <UT1>UT1=2017-03-31T00:44:32.472096</UT1>
      <Absolute_Orbit>+15929</Absolute_Orbit>
      <X unit="m">-1470918.564940</X>
      <Y unit="m">-2826635.354071</Y>
      <Z unit="m">6307685.239053</Z>
      <VX unit="m/s">628.131765</VX>
      <VY unit="m/s">6845.926677</VY>
      <VZ unit="m/s">3207.153679</VZ>
      <Quality>NOMINAL</Quality>
    </OSV>
    <OSV>
      <TAI>TAI=2017-03-31T00:45:19.000000</TAI>
      <UTC>UTC=2017-03-31T00:44:42.000000</UTC>
      <UT1>UT1=2017-03-31T00:44:42.472095</UT1>
      <Absolute_Orbit>+15929</Absolute_Orbit>
      <X unit="m">-1464505.028627</X>
      <Y unit="m">-2758023.765748</Y>
      <Z unit="m">6339400.441418</Z>
      <VX unit="m/s">654.570846</VX>
      <VY unit="m/s">6876.256428</VY>
      <VZ unit="m/s">3135.827519</VZ>
      <Quality>NOMINAL</Quality>
    </OSV>
    <OSV>
      <TAI>TAI=2017-03-31T00:45:29.000000</TAI>
      <UTC>UTC=2017-03-31T00:44:52.000000</UTC>
      <UT1>UT1=2017-03-31T00:44:52.472095</UT1>
      <Absolute_Orbit>+15929</Absolute_Orbit>
      <X unit="m">-1457827.248340</X>
      <Y unit="m">-2689112.923212</Y>
      <Z unit="m">6370400.616183</Z>
      <VX unit="m/s">680.979871</VX>
      <VY unit="m/s">6905.776984</VY>
      <VZ unit="m/s">3064.149500</VZ>
      <Quality>NOMINAL</Quality>
    </OSV>
    <OSV>
      <TAI>TAI=2017-03-31T00:45:39.000000</TAI>
      <UTC>UTC=2017-03-31T00:45:02.000000</UTC>
      <UT1>UT1=2017-03-31T00:45:02.472095</UT1>
      <Absolute_Orbit>+15929</Absolute_Orbit>
      <X unit="m">-1450885.545286</X>
      <Y unit="m">-2619910.934569</Y>
      <Z unit="m">6400682.285143</Z>
      <VX unit="m/s">707.354713</VX>
      <VY unit="m/s">6934.485132</VY>
      <VZ unit="m/s">2992.127695</VZ>
      <Quality>NOMINAL</Quality>
    </OSV>
    <OSV>
      <TAI>TAI=2017-03-31T00:45:49.000000</TAI>
      <UTC>UTC=2017-03-31T00:45:12.000000</UTC>
      <UT1>UT1=2017-03-31T00:45:12.472094</UT1>
      <Absolute_Orbit>+15929</Absolute_Orbit>
      <X unit="m">-1443680.281912</X>
      <Y unit="m">-2550425.939516</Y>
      <Z unit="m">6430242.050966</Z>
      <VX unit="m/s">733.691248</VX>
      <VY unit="m/s">6962.377757</VY>
      <VZ unit="m/s">2919.770213</VZ>
      <Quality>NOMINAL</Quality>
    </OSV>
    <OSV>
      <TAI>TAI=2017-03-31T00:45:59.000000</TAI>
      <UTC>UTC=2017-03-31T00:45:22.000000</UTC>
      <UT1>UT1=2017-03-31T00:45:22.472094</UT1>
      <Absolute_Orbit>+15929</Absolute_Orbit>
      <X unit="m">-1436211.861919</X>
      <Y unit="m">-2480666.108397</Y>
      <Z unit="m">6459076.597545</Z>
      <VX unit="m/s">759.985349</VX>
      <VY unit="m/s">6989.451843</VY>
      <VZ unit="m/s">2847.085199</VZ>
      <Quality>NOMINAL</Quality>
    </OSV>
    <OSV>
      <TAI>TAI=2017-03-31T00:46:09.000000</TAI>
      <UTC>UTC=2017-03-31T00:45:32.000000</UTC>
      <UT1>UT1=2017-03-31T00:45:32.472094</UT1>
      <Absolute_Orbit>+15929</Absolute_Orbit>
      <X unit="m">-1428480.730266</X>
      <Y unit="m">-2410639.641252</Y>
      <Z unit="m">6487182.690402</Z>
      <VX unit="m/s">786.232891</VX>
      <VY unit="m/s">7015.704470</VY>
      <VZ unit="m/s">2774.080836</VZ>
      <Quality>NOMINAL</Quality>
    </OSV>
    <OSV>
      <TAI>TAI=2017-03-31T00:46:19.000000</TAI>
      <UTC>UTC=2017-03-31T00:45:42.000000</UTC>
      <UT1>UT1=2017-03-31T00:45:42.472094</UT1>
      <Absolute_Orbit>+15929</Absolute_Orbit>
      <X unit="m">-1420487.373172</X>
      <Y unit="m">-2340354.766901</Y>
      <Z unit="m">6514557.177070</Z>
      <VX unit="m/s">812.429750</VX>
      <VY unit="m/s">7041.132816</VY>
      <VZ unit="m/s">2700.765339</VZ>
      <Quality>NOMINAL</Quality>
    </OSV>
    <OSV>
      <TAI>TAI=2017-03-31T00:46:29.000000</TAI>
      <UTC>UTC=2017-03-31T00:45:52.000000</UTC>
      <UT1>UT1=2017-03-31T00:45:52.472093</UT1>
      <Absolute_Orbit>+15929</Absolute_Orbit>
      <X unit="m">-1412232.318086</X>
      <Y unit="m">-2269819.741896</Y>
      <Z unit="m">6541196.987412</Z>
      <VX unit="m/s">838.571805</VX>
      <VY unit="m/s">7065.734156</VY>
      <VZ unit="m/s">2627.146957</VZ>
      <Quality>NOMINAL</Quality>
    </OSV>
    <OSV>
      <TAI>TAI=2017-03-31T00:46:39.000000</TAI>
      <UTC>UTC=2017-03-31T00:46:02.000000</UTC>
      <UT1>UT1=2017-03-31T00:46:02.472093</UT1>
      <Absolute_Orbit>+15929</Absolute_Orbit>
      <X unit="m">-1403716.133656</X>
      <Y unit="m">-2199042.849521</Y>
      <Z unit="m">6567099.133968</Z>
      <VX unit="m/s">864.654936</VX>
      <VY unit="m/s">7089.505866</VY>
      <VZ unit="m/s">2553.233971</VZ>
      <Quality>NOMINAL</Quality>
    </OSV>
    <OSV>
      <TAI>TAI=2017-03-31T00:46:49.000000</TAI>
      <UTC>UTC=2017-03-31T00:46:12.000000</UTC>
      <UT1>UT1=2017-03-31T00:46:12.472093</UT1>
      <Absolute_Orbit>+15929</Absolute_Orbit>
      <X unit="m">-1394939.429700</X>
      <Y unit="m">-2128032.398795</Y>
      <Z unit="m">6592260.712274</Z>
      <VX unit="m/s">890.675025</VX>
      <VY unit="m/s">7112.445419</VY>
      <VZ unit="m/s">2479.034695</VZ>
      <Quality>NOMINAL</Quality>
    </OSV>
    <OSV>
      <TAI>TAI=2017-03-31T00:46:59.000000</TAI>
      <UTC>UTC=2017-03-31T00:46:22.000000</UTC>
      <UT1>UT1=2017-03-31T00:46:22.472093</UT1>
      <Absolute_Orbit>+15929</Absolute_Orbit>
      <X unit="m">-1385902.857186</X>
      <Y unit="m">-2056796.723505</Y>
      <Z unit="m">6616678.901146</Z>
      <VX unit="m/s">916.627961</VX>
      <VY unit="m/s">7134.550386</VY>
      <VZ unit="m/s">2404.557472</VZ>
      <Quality>NOMINAL</Quality>
    </OSV>
    <OSV>
      <TAI>TAI=2017-03-31T00:47:09.000000</TAI>
      <UTC>UTC=2017-03-31T00:46:32.000000</UTC>
      <UT1>UT1=2017-03-31T00:46:32.472092</UT1>
      <Absolute_Orbit>+15929</Absolute_Orbit>
      <X unit="m">-1376607.108200</X>
      <Y unit="m">-1985344.181219</Y>
      <Z unit="m">6640350.962956</Z>
      <VX unit="m/s">942.509634</VX>
      <VY unit="m/s">7155.818439</VY>
      <VZ unit="m/s">2329.810676</VZ>
      <Quality>NOMINAL</Quality>
    </OSV>
    <OSV>
      <TAI>TAI=2017-03-31T00:47:19.000000</TAI>
      <UTC>UTC=2017-03-31T00:46:42.000000</UTC>
      <UT1>UT1=2017-03-31T00:46:42.472092</UT1>
      <Absolute_Orbit>+15929</Absolute_Orbit>
      <X unit="m">-1367052.915893</X>
      <Y unit="m">-1913683.152287</Y>
      <Z unit="m">6663274.243941</Z>
      <VX unit="m/s">968.315939</VX>
      <VY unit="m/s">7176.247351</VY>
      <VZ unit="m/s">2254.802708</VZ>
      <Quality>NOMINAL</Quality>
    </OSV>
    <OSV>
      <TAI>TAI=2017-03-31T00:47:29.000000</TAI>
      <UTC>UTC=2017-03-31T00:46:52.000000</UTC>
      <UT1>UT1=2017-03-31T00:46:52.472092</UT1>
      <Absolute_Orbit>+15929</Absolute_Orbit>
      <X unit="m">-1357241.054445</X>
      <Y unit="m">-1841822.038855</Y>
      <Z unit="m">6685446.174495</Z>
      <VX unit="m/s">994.042779</VX>
      <VY unit="m/s">7195.834992</VY>
      <VZ unit="m/s">2179.541996</VZ>
      <Quality>NOMINAL</Quality>
    </OSV>
    <OSV>
      <TAI>TAI=2017-03-31T00:47:39.000000</TAI>
      <UTC>UTC=2017-03-31T00:47:02.000000</UTC>
      <UT1>UT1=2017-03-31T00:47:02.472092</UT1>
      <Absolute_Orbit>+15929</Absolute_Orbit>
      <X unit="m">-1347172.339000</X>
      <Y unit="m">-1769769.263871</Y>
      <Z unit="m">6706864.269425</Z>
      <VX unit="m/s">1019.686058</VX>
      <VY unit="m/s">7214.579331</VY>
      <VZ unit="m/s">2104.036994</VZ>
      <Quality>NOMINAL</Quality>
    </OSV>
    <OSV>
      <TAI>TAI=2017-03-31T00:47:49.000000</TAI>
      <UTC>UTC=2017-03-31T00:47:12.000000</UTC>
      <UT1>UT1=2017-03-31T00:47:12.472091</UT1>
      <Absolute_Orbit>+15929</Absolute_Orbit>
      <X unit="m">-1336847.625602</X>
      <Y unit="m">-1697533.270077</Y>
      <Z unit="m">6727526.128218</Z>
      <VX unit="m/s">1045.241691</VX>
      <VY unit="m/s">7232.478440</VY>
      <VZ unit="m/s">2028.296182</VZ>
      <Quality>NOMINAL</Quality>
    </OSV>
    <OSV>
      <TAI>TAI=2017-03-31T00:47:59.000000</TAI>
      <UTC>UTC=2017-03-31T00:47:22.000000</UTC>
      <UT1>UT1=2017-03-31T00:47:22.472091</UT1>
      <Absolute_Orbit>+15929</Absolute_Orbit>
      <X unit="m">-1326267.811125</X>
      <Y unit="m">-1625122.519011</Y>
      <Z unit="m">6747429.435276</Z>
      <VX unit="m/s">1070.705597</VX>
      <VY unit="m/s">7249.530488</VY>
      <VZ unit="m/s">1952.328066</VZ>
      <Quality>NOMINAL</Quality>
    </OSV>
    <OSV>
      <TAI>TAI=2017-03-31T00:48:09.000000</TAI>
      <UTC>UTC=2017-03-31T00:47:32.000000</UTC>
      <UT1>UT1=2017-03-31T00:47:32.472091</UT1>
      <Absolute_Orbit>+15929</Absolute_Orbit>
      <X unit="m">-1315433.833204</X>
      <Y unit="m">-1552545.490012</Y>
      <Z unit="m">6766571.960166</Z>
      <VX unit="m/s">1096.073703</VX>
      <VY unit="m/s">7265.733745</VY>
      <VZ unit="m/s">1876.141172</VZ>
      <Quality>NOMINAL</Quality>
    </OSV>
    <OSV>
      <TAI>TAI=2017-03-31T00:48:19.000000</TAI>
      <UTC>UTC=2017-03-31T00:47:42.000000</UTC>
      <UT1>UT1=2017-03-31T00:47:42.472091</UT1>
      <Absolute_Orbit>+15929</Absolute_Orbit>
      <X unit="m">-1304346.670168</X>
      <Y unit="m">-1479810.679225</Y>
      <Z unit="m">6784951.557846</Z>
      <VX unit="m/s">1121.341943</VX>
      <VY unit="m/s">7281.086581</VY>
      <VZ unit="m/s">1799.744051</VZ>
      <Quality>NOMINAL</Quality>
    </OSV>
    <OSV>
      <TAI>TAI=2017-03-31T00:48:29.000000</TAI>
      <UTC>UTC=2017-03-31T00:47:52.000000</UTC>
      <UT1>UT1=2017-03-31T00:47:52.472090</UT1>
      <Absolute_Orbit>+15929</Absolute_Orbit>
      <X unit="m">-1293007.340953</X>
      <Y unit="m">-1406926.598597</Y>
      <Z unit="m">6802566.168882</Z>
      <VX unit="m/s">1146.506262</VX>
      <VY unit="m/s">7295.587466</VY>
      <VZ unit="m/s">1723.145275</VZ>
      <Quality>NOMINAL</Quality>
    </OSV>
    <OSV>
      <TAI>TAI=2017-03-31T00:48:39.000000</TAI>
      <UTC>UTC=2017-03-31T00:48:02.000000</UTC>
      <UT1>UT1=2017-03-31T00:48:02.472090</UT1>
      <Absolute_Orbit>+15929</Absolute_Orbit>
      <X unit="m">-1281416.905022</X>
      <Y unit="m">-1333901.774871</Y>
      <Z unit="m">6819413.819662</Z>
      <VX unit="m/s">1171.562612</VX>
      <VY unit="m/s">7309.234971</VY>
      <VZ unit="m/s">1646.353435</VZ>
      <Quality>NOMINAL</Quality>
    </OSV>
    <OSV>
      <TAI>TAI=2017-03-31T00:48:49.000000</TAI>
      <UTC>UTC=2017-03-31T00:48:12.000000</UTC>
      <UT1>UT1=2017-03-31T00:48:12.472090</UT1>
      <Absolute_Orbit>+15929</Absolute_Orbit>
      <X unit="m">-1269576.462270</X>
      <Y unit="m">-1260744.748587</Y>
      <Z unit="m">6835492.622598</Z>
      <VX unit="m/s">1196.506954</VX>
      <VY unit="m/s">7322.027766</VY>
      <VZ unit="m/s">1569.377143</VZ>
      <Quality>NOMINAL</Quality>
    </OSV>
    <OSV>
      <TAI>TAI=2017-03-31T00:48:59.000000</TAI>
      <UTC>UTC=2017-03-31T00:48:22.000000</UTC>
      <UT1>UT1=2017-03-31T00:48:22.472090</UT1>
      <Absolute_Orbit>+15929</Absolute_Orbit>
      <X unit="m">-1257487.152921</X>
      <Y unit="m">-1187464.073085</Y>
      <Z unit="m">6850800.776306</Z>
      <VX unit="m/s">1221.335262</VX>
      <VY unit="m/s">7333.964620</VY>
      <VZ unit="m/s">1492.225029</VZ>
      <Quality>NOMINAL</Quality>
    </OSV>
    <OSV>
      <TAI>TAI=2017-03-31T00:49:09.000000</TAI>
      <UTC>UTC=2017-03-31T00:48:32.000000</UTC>
      <UT1>UT1=2017-03-31T00:48:32.472089</UT1>
      <Absolute_Orbit>+15929</Absolute_Orbit>
      <X unit="m">-1245150.157418</X>
      <Y unit="m">-1114068.313501</Y>
      <Z unit="m">6865336.565793</Z>
      <VX unit="m/s">1246.043518</VX>
      <VY unit="m/s">7345.044404</VY>
      <VZ unit="m/s">1414.905739</VZ>
      <Quality>NOMINAL</Quality>
    </OSV>
    <OSV>
      <TAI>TAI=2017-03-31T00:49:19.000000</TAI>
      <UTC>UTC=2017-03-31T00:48:42.000000</UTC>
      <UT1>UT1=2017-03-31T00:48:42.472089</UT1>
      <Absolute_Orbit>+15929</Absolute_Orbit>
      <X unit="m">-1232566.696307</X>
      <Y unit="m">-1040566.045780</Y>
      <Z unit="m">6879098.362627</Z>
      <VX unit="m/s">1270.627718</VX>
      <VY unit="m/s">7355.266084</VY>
      <VZ unit="m/s">1337.427941</VZ>
      <Quality>NOMINAL</Quality>
    </OSV>
    <OSV>
      <TAI>TAI=2017-03-31T00:49:29.000000</TAI>
      <UTC>UTC=2017-03-31T00:48:52.000000</UTC>
      <UT1>UT1=2017-03-31T00:48:52.472089</UT1>
      <Absolute_Orbit>+15929</Absolute_Orbit>
      <X unit="m">-1219738.030126</X>
      <Y unit="m">-966965.855684</Y>
      <Z unit="m">6892084.625105</Z>
      <VX unit="m/s">1295.083868</VX>
      <VY unit="m/s">7364.628730</VY>
      <VZ unit="m/s">1259.800314</VZ>
      <Quality>NOMINAL</Quality>
    </OSV>
    <OSV>
      <TAI>TAI=2017-03-31T00:49:39.000000</TAI>
      <UTC>UTC=2017-03-31T00:49:02.000000</UTC>
      <UT1>UT1=2017-03-31T00:49:02.472089</UT1>
      <Absolute_Orbit>+15929</Absolute_Orbit>
      <X unit="m">-1206665.459272</X>
      <Y unit="m">-893276.337799</Y>
      <Z unit="m">6904293.898409</Z>
      <VX unit="m/s">1319.407990</VX>
      <VY unit="m/s">7373.131509</VY>
      <VZ unit="m/s">1182.031556</VZ>
      <Quality>NOMINAL</Quality>
    </OSV>
    <OSV>
      <TAI>TAI=2017-03-31T00:49:49.000000</TAI>
      <UTC>UTC=2017-03-31T00:49:12.000000</UTC>
      <UT1>UT1=2017-03-31T00:49:12.472088</UT1>
      <Absolute_Orbit>+15929</Absolute_Orbit>
      <X unit="m">-1193350.323875</X>
      <Y unit="m">-819506.094543</Y>
      <Z unit="m">6915724.814778</Z>
      <VX unit="m/s">1343.596116</VX>
      <VY unit="m/s">7380.773687</VY>
      <VZ unit="m/s">1104.130382</VZ>
      <Quality>NOMINAL</Quality>
    </OSV>
    <OSV>
      <TAI>TAI=2017-03-31T00:49:59.000000</TAI>
      <UTC>UTC=2017-03-31T00:49:22.000000</UTC>
      <UT1>UT1=2017-03-31T00:49:22.472088</UT1>
      <Absolute_Orbit>+15929</Absolute_Orbit>
      <X unit="m">-1179794.003663</X>
      <Y unit="m">-745663.735177</Y>
      <Z unit="m">6926376.093662</Z>
      <VX unit="m/s">1367.644295</VX>
      <VY unit="m/s">7387.554633</VY>
      <VZ unit="m/s">1026.105517</VZ>
      <Quality>NOMINAL</Quality>
    </OSV>
    <OSV>
      <TAI>TAI=2017-03-31T00:50:09.000000</TAI>
      <UTC>UTC=2017-03-31T00:49:32.000000</UTC>
      <UT1>UT1=2017-03-31T00:49:32.472088</UT1>
      <Absolute_Orbit>+15929</Absolute_Orbit>
      <X unit="m">-1165997.917812</X>
      <Y unit="m">-671757.874792</Y>
      <Z unit="m">6936246.541858</Z>
      <VX unit="m/s">1391.548589</VX>
      <VY unit="m/s">7393.473813</VY>
      <VZ unit="m/s">947.965705</VZ>
      <Quality>NOMINAL</Quality>
    </OSV>
    <OSV>
      <TAI>TAI=2017-03-31T00:50:19.000000</TAI>
      <UTC>UTC=2017-03-31T00:49:42.000000</UTC>
      <UT1>UT1=2017-03-31T00:49:42.472087</UT1>
      <Absolute_Orbit>+15929</Absolute_Orbit>
      <X unit="m">-1151963.524803</X>
      <Y unit="m">-597797.133305</Y>
      <Z unit="m">6945335.053656</Z>
      <VX unit="m/s">1415.305075</VX>
      <VY unit="m/s">7398.530794</VY>
      <VZ unit="m/s">869.719699</VZ>
      <Quality>NOMINAL</Quality>
    </OSV>
    <OSV>
      <TAI>TAI=2017-03-31T00:50:29.000000</TAI>
      <UTC>UTC=2017-03-31T00:49:52.000000</UTC>
      <UT1>UT1=2017-03-31T00:49:52.472087</UT1>
      <Absolute_Orbit>+15929</Absolute_Orbit>
      <X unit="m">-1137692.322259</X>
      <Y unit="m">-523790.134442</Y>
      <Z unit="m">6953640.610952</Z>
      <VX unit="m/s">1438.909847</VX>
      <VY unit="m/s">7402.725244</VY>
      <VZ unit="m/s">791.376265</VZ>
      <Quality>NOMINAL</Quality>
    </OSV>
    <OSV>
      <TAI>TAI=2017-03-31T00:50:39.000000</TAI>
      <UTC>UTC=2017-03-31T00:50:02.000000</UTC>
      <UT1>UT1=2017-03-31T00:50:02.472087</UT1>
      <Absolute_Orbit>+15929</Absolute_Orbit>
      <X unit="m">-1123185.846792</X>
      <Y unit="m">-449745.504745</Y>
      <Z unit="m">6961162.283363</Z>
      <VX unit="m/s">1462.359013</VX>
      <VY unit="m/s">7406.056931</VY>
      <VZ unit="m/s">712.944181</VZ>
      <Quality>NOMINAL</Quality>
    </OSV>
    <OSV>
      <TAI>TAI=2017-03-31T00:50:49.000000</TAI>
      <UTC>UTC=2017-03-31T00:50:12.000000</UTC>
      <UT1>UT1=2017-03-31T00:50:12.472087</UT1>
      <Absolute_Orbit>+15929</Absolute_Orbit>
      <X unit="m">-1108445.673833</X>
      <Y unit="m">-375671.872564</Y>
      <Z unit="m">6967899.228314</Z>
      <VX unit="m/s">1485.648701</VX>
      <VY unit="m/s">7408.525726</VY>
      <VZ unit="m/s">634.432235</VZ>
      <Quality>NOMINAL</Quality>
    </OSV>
    <OSV>
      <TAI>TAI=2017-03-31T00:50:59.000000</TAI>
      <UTC>UTC=2017-03-31T00:50:22.000000</UTC>
      <UT1>UT1=2017-03-31T00:50:22.472086</UT1>
      <Absolute_Orbit>+15929</Absolute_Orbit>
      <X unit="m">-1093473.417463</X>
      <Y unit="m">-301577.867051</Y>
      <Z unit="m">6973850.691143</Z>
      <VX unit="m/s">1508.775054</VX>
      <VY unit="m/s">7410.131598</VY>
      <VZ unit="m/s">555.849222</VZ>
      <Quality>NOMINAL</Quality>
    </OSV>
    <OSV>
      <TAI>TAI=2017-03-31T00:51:09.000000</TAI>
      <UTC>UTC=2017-03-31T00:50:32.000000</UTC>
      <UT1>UT1=2017-03-31T00:50:32.472086</UT1>
      <Absolute_Orbit>+15929</Absolute_Orbit>
      <X unit="m">-1078270.730237</X>
      <Y unit="m">-227472.117155</Y>
      <Z unit="m">6979016.005192</Z>
      <VX unit="m/s">1531.734234</VX>
      <VY unit="m/s">7410.874620</VY>
      <VZ unit="m/s">477.203947</VZ>
      <Quality>NOMINAL</Quality>
    </OSV>
    <OSV>
      <TAI>TAI=2017-03-31T00:51:19.000000</TAI>
      <UTC>UTC=2017-03-31T00:50:42.000000</UTC>
      <UT1>UT1=2017-03-31T00:50:42.472086</UT1>
      <Absolute_Orbit>+15929</Absolute_Orbit>
      <X unit="m">-1062839.303001</X>
      <Y unit="m">-153363.250620</Y>
      <Z unit="m">6983394.591885</Z>
      <VX unit="m/s">1554.522422</VX>
      <VY unit="m/s">7410.754962</VY>
      <VZ unit="m/s">398.505221</VZ>
      <Quality>NOMINAL</Quality>
    </OSV>
    <OSV>
      <TAI>TAI=2017-03-31T00:51:29.000000</TAI>
      <UTC>UTC=2017-03-31T00:50:52.000000</UTC>
      <UT1>UT1=2017-03-31T00:50:52.472086</UT1>
      <Absolute_Orbit>+15929</Absolute_Orbit>
      <X unit="m">-1047180.864702</X>
      <Y unit="m">-79259.892963</Y>
      <Z unit="m">6986985.960784</Z>
      <VX unit="m/s">1577.135816</VX>
      <VY unit="m/s">7409.772899</VY>
      <VZ unit="m/s">319.761860</VZ>
      <Quality>NOMINAL</Quality>
    </OSV>
    <OSV>
      <TAI>TAI=2017-03-31T00:51:39.000000</TAI>
      <UTC>UTC=2017-03-31T00:51:02.000000</UTC>
      <UT1>UT1=2017-03-31T00:51:02.472085</UT1>
      <Absolute_Orbit>+15929</Absolute_Orbit>
      <X unit="m">-1031297.182186</X>
      <Y unit="m">-5170.666452</Y>
      <Z unit="m">6989789.709652</Z>
      <VX unit="m/s">1599.570637</VX>
      <VY unit="m/s">7407.928805</VY>
      <VZ unit="m/s">240.982686</VZ>
      <Quality>NOMINAL</Quality>
    </OSV>
    <OSV>
      <TAI>TAI=2017-03-31T00:51:49.000000</TAI>
      <UTC>UTC=2017-03-31T00:51:12.000000</UTC>
      <UT1>UT1=2017-03-31T00:51:12.472085</UT1>
      <Absolute_Orbit>+15929</Absolute_Orbit>
      <X unit="m">-1015190.060006</X>
      <Y unit="m">68895.810886</Y>
      <Z unit="m">6991805.524488</Z>
      <VX unit="m/s">1621.823125</VX>
      <VY unit="m/s">7405.223153</VY>
      <VZ unit="m/s">162.176524</VZ>
      <Quality>NOMINAL</Quality>
    </OSV>
    <OSV>
      <TAI>TAI=2017-03-31T00:51:59.000000</TAI>
      <UTC>UTC=2017-03-31T00:51:22.000000</UTC>
      <UT1>UT1=2017-03-31T00:51:22.472085</UT1>
      <Absolute_Orbit>+15929</Absolute_Orbit>
      <X unit="m">-998861.340211</X>
      <Y unit="m">142930.926279</Y>
      <Z unit="m">6993033.179541</Z>
      <VX unit="m/s">1643.889539</VX>
      <VY unit="m/s">7401.656520</VY>
      <VZ unit="m/s">83.352200</VZ>
      <Quality>NOMINAL</Quality>
    </OSV>
    <OSV>
      <TAI>TAI=2017-03-31T00:52:09.000000</TAI>
      <UTC>UTC=2017-03-31T00:51:32.000000</UTC>
      <UT1>UT1=2017-03-31T00:51:32.472085</UT1>
      <Absolute_Orbit>+15929</Absolute_Orbit>
      <X unit="m">-982312.902132</X>
      <Y unit="m">216926.073207</Y>
      <Z unit="m">6993472.537340</Z>
      <VX unit="m/s">1665.766163</VX>
      <VY unit="m/s">7397.229581</VY>
      <VZ unit="m/s">4.518543</VZ>
      <Quality>NOMINAL</Quality>
    </OSV>
    <OSV>
      <TAI>TAI=2017-03-31T00:52:19.000000</TAI>
      <UTC>UTC=2017-03-31T00:51:42.000000</UTC>
      <UT1>UT1=2017-03-31T00:51:42.472084</UT1>
      <Absolute_Orbit>+15929</Absolute_Orbit>
      <X unit="m">-965546.662168</X>
      <Y unit="m">290872.652401</Y>
      <Z unit="m">6993123.548702</Z>
      <VX unit="m/s">1687.449301</VX>
      <VY unit="m/s">7391.943111</VY>
      <VZ unit="m/s">-74.315616</VZ>
      <Quality>NOMINAL</Quality>
    </OSV>
    <OSV>
      <TAI>TAI=2017-03-31T00:52:29.000000</TAI>
      <UTC>UTC=2017-03-31T00:51:52.000000</UTC>
      <UT1>UT1=2017-03-31T00:51:52.472084</UT1>
      <Absolute_Orbit>+15929</Absolute_Orbit>
      <X unit="m">-948564.573566</X>
      <Y unit="m">364762.072837</Y>
      <Z unit="m">6991986.252745</Z>
      <VX unit="m/s">1708.935281</VX>
      <VY unit="m/s">7385.797984</VY>
      <VZ unit="m/s">-153.141449</VZ>
      <Quality>NOMINAL</Quality>
    </OSV>
    <OSV>
      <TAI>TAI=2017-03-31T00:52:39.000000</TAI>
      <UTC>UTC=2017-03-31T00:52:02.000000</UTC>
      <UT1>UT1=2017-03-31T00:52:02.472084</UT1>
      <Absolute_Orbit>+15929</Absolute_Orbit>
      <X unit="m">-931368.626183</X>
      <Y unit="m">438585.752735</Y>
      <Z unit="m">6990060.776875</Z>
      <VX unit="m/s">1730.220453</VX>
      <VY unit="m/s">7378.795175</VY>
      <VZ unit="m/s">-231.950128</VZ>
      <Quality>NOMINAL</Quality>
    </OSV>
    <OSV>
      <TAI>TAI=2017-03-31T00:52:49.000000</TAI>
      <UTC>UTC=2017-03-31T00:52:12.000000</UTC>
      <UT1>UT1=2017-03-31T00:52:12.472084</UT1>
      <Absolute_Orbit>+15929</Absolute_Orbit>
      <X unit="m">-913960.846243</X>
      <Y unit="m">512335.120562</Y>
      <Z unit="m">6987347.336770</Z>
      <VX unit="m/s">1751.301192</VX>
      <VY unit="m/s">7370.935757</VY>
      <VZ unit="m/s">-310.732827</VZ>
      <Quality>NOMINAL</Quality>
    </OSV>
    <OSV>
      <TAI>TAI=2017-03-31T00:52:59.000000</TAI>
      <UTC>UTC=2017-03-31T00:52:22.000000</UTC>
      <UT1>UT1=2017-03-31T00:52:22.472083</UT1>
      <Absolute_Orbit>+15929</Absolute_Orbit>
      <X unit="m">-896343.296104</X>
      <Y unit="m">586001.616021</Y>
      <Z unit="m">6983846.236362</Z>
      <VX unit="m/s">1772.173895</VX>
      <VY unit="m/s">7362.220904</VY>
      <VZ unit="m/s">-389.480722</VZ>
      <Quality>NOMINAL</Quality>
    </OSV>
    <OSV>
      <TAI>TAI=2017-03-31T00:53:09.000000</TAI>
      <UTC>UTC=2017-03-31T00:52:32.000000</UTC>
      <UT1>UT1=2017-03-31T00:52:32.472083</UT1>
      <Absolute_Orbit>+15929</Absolute_Orbit>
      <X unit="m">-878518.074016</X>
      <Y unit="m">659576.691035</Y>
      <Z unit="m">6979557.867792</Z>
      <VX unit="m/s">1792.834987</VX>
      <VY unit="m/s">7352.651886</VY>
      <VZ unit="m/s">-468.184993</VZ>
      <Quality>NOMINAL</Quality>
    </OSV>
    <OSV>
      <TAI>TAI=2017-03-31T00:53:19.000000</TAI>
      <UTC>UTC=2017-03-31T00:52:42.000000</UTC>
      <UT1>UT1=2017-03-31T00:52:42.472083</UT1>
      <Absolute_Orbit>+15929</Absolute_Orbit>
      <X unit="m">-860487.313867</X>
      <Y unit="m">733051.810731</Y>
      <Z unit="m">6974482.711357</Z>
      <VX unit="m/s">1813.280916</VX>
      <VY unit="m/s">7342.230073</VY>
      <VZ unit="m/s">-546.836825</VZ>
      <Quality>NOMINAL</Quality>
    </OSV>
    <OSV>
      <TAI>TAI=2017-03-31T00:53:29.000000</TAI>
      <UTC>UTC=2017-03-31T00:52:52.000000</UTC>
      <UT1>UT1=2017-03-31T00:52:52.472083</UT1>
      <Absolute_Orbit>+15929</Absolute_Orbit>
      <X unit="m">-842253.184936</X>
      <Y unit="m">806418.454434</Y>
      <Z unit="m">6968621.335485</Z>
      <VX unit="m/s">1833.508156</VX>
      <VY unit="m/s">7330.956937</VY>
      <VZ unit="m/s">-625.427409</VZ>
      <Quality>NOMINAL</Quality>
    </OSV>
    <OSV>
      <TAI>TAI=2017-03-31T00:53:39.000000</TAI>
      <UTC>UTC=2017-03-31T00:53:02.000000</UTC>
      <UT1>UT1=2017-03-31T00:53:02.472082</UT1>
      <Absolute_Orbit>+15929</Absolute_Orbit>
      <X unit="m">-823817.891638</X>
      <Y unit="m">879668.116639</Y>
      <Z unit="m">6961974.396685</Z>
      <VX unit="m/s">1853.513208</VX>
      <VY unit="m/s">7318.834043</VY>
      <VZ unit="m/s">-703.947939</VZ>
      <Quality>NOMINAL</Quality>
    </OSV>
    <OSV>
      <TAI>TAI=2017-03-31T00:53:49.000000</TAI>
      <UTC>UTC=2017-03-31T00:53:12.000000</UTC>
      <UT1>UT1=2017-03-31T00:53:12.472082</UT1>
      <Absolute_Orbit>+15929</Absolute_Orbit>
      <X unit="m">-805183.673256</X>
      <Y unit="m">952792.308009</Y>
      <Z unit="m">6954542.639480</Z>
      <VX unit="m/s">1873.292598</VX>
      <VY unit="m/s">7305.863060</VY>
      <VZ unit="m/s">-782.389620</VZ>
      <Quality>NOMINAL</Quality>
    </OSV>
    <OSV>
      <TAI>TAI=2017-03-31T00:53:59.000000</TAI>
      <UTC>UTC=2017-03-31T00:53:22.000000</UTC>
      <UT1>UT1=2017-03-31T00:53:22.472082</UT1>
      <Absolute_Orbit>+15929</Absolute_Orbit>
      <X unit="m">-786352.803663</X>
      <Y unit="m">1025782.556375</Y>
      <Z unit="m">6946326.896328</Z>
      <VX unit="m/s">1892.842881</VX>
      <VY unit="m/s">7292.045752</VY>
      <VZ unit="m/s">-860.743663</VZ>
      <Quality>NOMINAL</Quality>
    </OSV>
    <OSV>
      <TAI>TAI=2017-03-31T00:54:09.000000</TAI>
      <UTC>UTC=2017-03-31T00:53:32.000000</UTC>
      <UT1>UT1=2017-03-31T00:53:32.472082</UT1>
      <Absolute_Orbit>+15929</Absolute_Orbit>
      <X unit="m">-767327.591044</X>
      <Y unit="m">1098630.407737</Y>
      <Z unit="m">6937328.087546</Z>
      <VX unit="m/s">1912.160639</VX>
      <VY unit="m/s">7277.383983</VY>
      <VZ unit="m/s">-939.001288</VZ>
      <Quality>NOMINAL</Quality>
    </OSV>
    <OSV>
      <TAI>TAI=2017-03-31T00:54:19.000000</TAI>
      <UTC>UTC=2017-03-31T00:53:42.000000</UTC>
      <UT1>UT1=2017-03-31T00:53:42.472081</UT1>
      <Absolute_Orbit>+15929</Absolute_Orbit>
      <X unit="m">-748110.377615</X>
      <Y unit="m">1171327.427222</Y>
      <Z unit="m">6927547.221194</Z>
      <VX unit="m/s">1931.242482</VX>
      <VY unit="m/s">7261.879713</VY>
      <VZ unit="m/s">-1017.153726</VZ>
      <Quality>NOMINAL</Quality>
    </OSV>
    <OSV>
      <TAI>TAI=2017-03-31T00:54:29.000000</TAI>
      <UTC>UTC=2017-03-31T00:53:52.000000</UTC>
      <UT1>UT1=2017-03-31T00:53:52.472081</UT1>
      <Absolute_Orbit>+15929</Absolute_Orbit>
      <X unit="m">-728703.539343</X>
      <Y unit="m">1243865.200071</Y>
      <Z unit="m">6916985.392937</Z>
      <VX unit="m/s">1950.085049</VX>
      <VY unit="m/s">7245.535004</VY>
      <VZ unit="m/s">-1095.192217</VZ>
      <Quality>NOMINAL</Quality>
    </OSV>
    <OSV>
      <TAI>TAI=2017-03-31T00:54:39.000000</TAI>
      <UTC>UTC=2017-03-31T00:54:02.000000</UTC>
      <UT1>UT1=2017-03-31T00:54:02.472081</UT1>
      <Absolute_Orbit>+15929</Absolute_Orbit>
      <X unit="m">-709109.485652</X>
      <Y unit="m">1316235.332608</Y>
      <Z unit="m">6905643.785953</Z>
      <VX unit="m/s">1968.685010</VX>
      <VY unit="m/s">7228.352011</VY>
      <VZ unit="m/s">-1173.108017</VZ>
      <Quality>NOMINAL</Quality>
    </OSV>
    <OSV>
      <TAI>TAI=2017-03-31T00:54:49.000000</TAI>
      <UTC>UTC=2017-03-31T00:54:12.000000</UTC>
      <UT1>UT1=2017-03-31T00:54:12.472081</UT1>
      <Absolute_Orbit>+15929</Absolute_Orbit>
      <X unit="m">-689330.659139</X>
      <Y unit="m">1388429.453201</Y>
      <Z unit="m">6893523.670821</Z>
      <VX unit="m/s">1987.039063</VX>
      <VY unit="m/s">7210.332991</VY>
      <VZ unit="m/s">-1250.892389</VZ>
      <Quality>NOMINAL</Quality>
    </OSV>
    <OSV>
      <TAI>TAI=2017-03-31T00:54:59.000000</TAI>
      <UTC>UTC=2017-03-31T00:54:22.000000</UTC>
      <UT1>UT1=2017-03-31T00:54:22.472080</UT1>
      <Absolute_Orbit>+15929</Absolute_Orbit>
      <X unit="m">-669369.535278</X>
      <Y unit="m">1460439.213214</Y>
      <Z unit="m">6880626.405404</Z>
      <VX unit="m/s">2005.143937</VX>
      <VY unit="m/s">7191.480294</VY>
      <VZ unit="m/s">-1328.536616</VZ>
      <Quality>NOMINAL</Quality>
    </OSV>
    <OSV>
      <TAI>TAI=2017-03-31T00:55:09.000000</TAI>
      <UTC>UTC=2017-03-31T00:54:32.000000</UTC>
      <UT1>UT1=2017-03-31T00:54:32.472080</UT1>
      <Absolute_Orbit>+15929</Absolute_Orbit>
      <X unit="m">-649228.622096</X>
      <Y unit="m">1532256.288019</Y>
      <Z unit="m">6866953.434688</Z>
      <VX unit="m/s">2022.996392</VX>
      <VY unit="m/s">7171.796370</VY>
      <VZ unit="m/s">-1406.031993</VZ>
      <Quality>NOMINAL</Quality>
    </OSV>
    <OSV>
      <TAI>TAI=2017-03-31T00:55:19.000000</TAI>
      <UTC>UTC=2017-03-31T00:54:42.000000</UTC>
      <UT1>UT1=2017-03-31T00:54:42.472080</UT1>
      <Absolute_Orbit>+15929</Absolute_Orbit>
      <X unit="m">-628910.459848</X>
      <Y unit="m">1603872.377992</Y>
      <Z unit="m">6852506.290658</Z>
      <VX unit="m/s">2040.593221</VX>
      <VY unit="m/s">7151.283765</VY>
      <VZ unit="m/s">-1483.369831</VZ>
      <Quality>NOMINAL</Quality>
    </OSV>
    <OSV>
      <TAI>TAI=2017-03-31T00:55:29.000000</TAI>
      <UTC>UTC=2017-03-31T00:54:52.000000</UTC>
      <UT1>UT1=2017-03-31T00:54:52.472080</UT1>
      <Absolute_Orbit>+15929</Absolute_Orbit>
      <X unit="m">-608417.620707</X>
      <Y unit="m">1675279.209452</Y>
      <Z unit="m">6837286.592099</Z>
      <VX unit="m/s">2057.931246</VX>
      <VY unit="m/s">7129.945119</VY>
      <VZ unit="m/s">-1560.541461</VZ>
      <Quality>NOMINAL</Quality>
    </OSV>
    <OSV>
      <TAI>TAI=2017-03-31T00:55:39.000000</TAI>
      <UTC>UTC=2017-03-31T00:55:02.000000</UTC>
      <UT1>UT1=2017-03-31T00:55:02.472079</UT1>
      <Absolute_Orbit>+15929</Absolute_Orbit>
      <X unit="m">-587752.708440</X>
      <Y unit="m">1746468.535614</Y>
      <Z unit="m">6821296.044394</Z>
      <VX unit="m/s">2075.007326</VX>
      <VY unit="m/s">7107.783169</VY>
      <VZ unit="m/s">-1637.538228</VZ>
      <Quality>NOMINAL</Quality>
    </OSV>
    <OSV>
      <TAI>TAI=2017-03-31T00:55:49.000000</TAI>
      <UTC>UTC=2017-03-31T00:55:12.000000</UTC>
      <UT1>UT1=2017-03-31T00:55:12.472079</UT1>
      <Absolute_Orbit>+15929</Absolute_Orbit>
      <X unit="m">-566918.358075</X>
      <Y unit="m">1817432.137535</Y>
      <Z unit="m">6804536.439316</Z>
      <VX unit="m/s">2091.818349</VX>
      <VY unit="m/s">7084.800746</VY>
      <VZ unit="m/s">-1714.351501</VZ>
      <Quality>NOMINAL</Quality>
    </OSV>
    <OSV>
      <TAI>TAI=2017-03-31T00:55:59.000000</TAI>
      <UTC>UTC=2017-03-31T00:55:22.000000</UTC>
      <UT1>UT1=2017-03-31T00:55:22.472079</UT1>
      <Absolute_Orbit>+15929</Absolute_Orbit>
      <X unit="m">-545917.235583</X>
      <Y unit="m">1888161.825050</Y>
      <Z unit="m">6787009.654876</Z>
      <VX unit="m/s">2108.361238</VX>
      <VY unit="m/s">7061.000775</VY>
      <VZ unit="m/s">-1790.972664</VZ>
      <Quality>NOMINAL</Quality>
    </OSV>
    <OSV>
      <TAI>TAI=2017-03-31T00:56:09.000000</TAI>
      <UTC>UTC=2017-03-31T00:55:32.000000</UTC>
      <UT1>UT1=2017-03-31T00:55:32.472079</UT1>
      <Absolute_Orbit>+15929</Absolute_Orbit>
      <X unit="m">-524752.037552</X>
      <Y unit="m">1958649.437674</Y>
      <Z unit="m">6768717.655139</Z>
      <VX unit="m/s">2124.632950</VX>
      <VY unit="m/s">7036.386276</VY>
      <VZ unit="m/s">-1867.393124</VZ>
      <Quality>NOMINAL</Quality>
    </OSV>
    <OSV>
      <TAI>TAI=2017-03-31T00:56:19.000000</TAI>
      <UTC>UTC=2017-03-31T00:55:42.000000</UTC>
      <UT1>UT1=2017-03-31T00:55:42.472078</UT1>
      <Absolute_Orbit>+15929</Absolute_Orbit>
      <X unit="m">-503425.490839</X>
      <Y unit="m">2028886.845573</Y>
      <Z unit="m">6749662.490010</Z>
      <VX unit="m/s">2140.630476</VX>
      <VY unit="m/s">7010.960360</VY>
      <VZ unit="m/s">-1943.604309</VZ>
      <Quality>NOMINAL</Quality>
    </OSV>
    <OSV>
      <TAI>TAI=2017-03-31T00:56:29.000000</TAI>
      <UTC>UTC=2017-03-31T00:55:52.000000</UTC>
      <UT1>UT1=2017-03-31T00:55:52.472078</UT1>
      <Absolute_Orbit>+15929</Absolute_Orbit>
      <X unit="m">-481940.352213</X>
      <Y unit="m">2098865.950520</Y>
      <Z unit="m">6729846.295031</Z>
      <VX unit="m/s">2156.350842</VX>
      <VY unit="m/s">6984.726234</VY>
      <VZ unit="m/s">-2019.597668</VZ>
      <Quality>NOMINAL</Quality>
    </OSV>
    <OSV>
      <TAI>TAI=2017-03-31T00:56:39.000000</TAI>
      <UTC>UTC=2017-03-31T00:56:02.000000</UTC>
      <UT1>UT1=2017-03-31T00:56:02.472078</UT1>
      <Absolute_Orbit>+15929</Absolute_Orbit>
      <X unit="m">-460299.408004</X>
      <Y unit="m">2168578.686831</Y>
      <Z unit="m">6709271.291160</Z>
      <VX unit="m/s">2171.791108</VX>
      <VY unit="m/s">6957.687196</VY>
      <VZ unit="m/s">-2095.364670</VZ>
      <Quality>NOMINAL</Quality>
    </OSV>
    <OSV>
      <TAI>TAI=2017-03-31T00:56:49.000000</TAI>
      <UTC>UTC=2017-03-31T00:56:12.000000</UTC>
      <UT1>UT1=2017-03-31T00:56:12.472077</UT1>
      <Absolute_Orbit>+15929</Absolute_Orbit>
      <X unit="m">-438505.473757</X>
      <Y unit="m">2238017.022287</Y>
      <Z unit="m">6687939.784536</Z>
      <VX unit="m/s">2186.948371</VX>
      <VY unit="m/s">6929.846639</VY>
      <VZ unit="m/s">-2170.896810</VZ>
      <Quality>NOMINAL</Quality>
    </OSV>
    <OSV>
      <TAI>TAI=2017-03-31T00:56:59.000000</TAI>
      <UTC>UTC=2017-03-31T00:56:22.000000</UTC>
      <UT1>UT1=2017-03-31T00:56:22.472077</UT1>
      <Absolute_Orbit>+15929</Absolute_Orbit>
      <X unit="m">-416561.393872</X>
      <Y unit="m">2307172.959054</Y>
      <Z unit="m">6665854.166211</Z>
      <VX unit="m/s">2201.819762</VX>
      <VY unit="m/s">6901.208047</VY>
      <VZ unit="m/s">-2246.185605</VZ>
      <Quality>NOMINAL</Quality>
    </OSV>
    <OSV>
      <TAI>TAI=2017-03-31T00:57:09.000000</TAI>
      <UTC>UTC=2017-03-31T00:56:32.000000</UTC>
      <UT1>UT1=2017-03-31T00:56:32.472077</UT1>
      <Absolute_Orbit>+15929</Absolute_Orbit>
      <X unit="m">-394470.041243</X>
      <Y unit="m">2376038.534621</Y>
      <Z unit="m">6643016.911934</Z>
      <VX unit="m/s">2216.402450</VX>
      <VY unit="m/s">6871.774999</VY>
      <VZ unit="m/s">-2321.222596</VZ>
      <Quality>NOMINAL</Quality>
    </OSV>
    <OSV>
      <TAI>TAI=2017-03-31T00:57:19.000000</TAI>
      <UTC>UTC=2017-03-31T00:56:42.000000</UTC>
      <UT1>UT1=2017-03-31T00:56:42.472077</UT1>
      <Absolute_Orbit>+15929</Absolute_Orbit>
      <X unit="m">-372234.316900</X>
      <Y unit="m">2444605.822716</Y>
      <Z unit="m">6619430.581903</Z>
      <VX unit="m/s">2230.693641</VX>
      <VY unit="m/s">6841.551167</VY>
      <VZ unit="m/s">-2395.999354</VZ>
      <Quality>NOMINAL</Quality>
    </OSV>
    <OSV>
      <TAI>TAI=2017-03-31T00:57:29.000000</TAI>
      <UTC>UTC=2017-03-31T00:56:52.000000</UTC>
      <UT1>UT1=2017-03-31T00:56:52.472076</UT1>
      <Absolute_Orbit>+15929</Absolute_Orbit>
      <X unit="m">-349857.149633</X>
      <Y unit="m">2512866.934233</Y>
      <Z unit="m">6595097.820501</Z>
      <VX unit="m/s">2244.690577</VX>
      <VY unit="m/s">6810.540315</VY>
      <VZ unit="m/s">-2470.507472</VZ>
      <Quality>NOMINAL</Quality>
    </OSV>
    <OSV>
      <TAI>TAI=2017-03-31T00:57:39.000000</TAI>
      <UTC>UTC=2017-03-31T00:57:02.000000</UTC>
      <UT1>UT1=2017-03-31T00:57:02.472076</UT1>
      <Absolute_Orbit>+15929</Absolute_Orbit>
      <X unit="m">-327341.495622</X>
      <Y unit="m">2580814.018166</Y>
      <Z unit="m">6570021.356013</Z>
      <VX unit="m/s">2258.390539</VX>
      <VY unit="m/s">6778.746299</VY>
      <VZ unit="m/s">-2544.738576</VZ>
      <Quality>NOMINAL</Quality>
    </OSV>
    <OSV>
      <TAI>TAI=2017-03-31T00:57:49.000000</TAI>
      <UTC>UTC=2017-03-31T00:57:12.000000</UTC>
      <UT1>UT1=2017-03-31T00:57:12.472076</UT1>
      <Absolute_Orbit>+15929</Absolute_Orbit>
      <X unit="m">-304690.338040</X>
      <Y unit="m">2648439.262539</Y>
      <Z unit="m">6544204.000339</Z>
      <VX unit="m/s">2271.790847</VX>
      <VY unit="m/s">6746.173066</VY>
      <VZ unit="m/s">-2618.684319</VZ>
      <Quality>NOMINAL</Quality>
    </OSV>
    <OSV>
      <TAI>TAI=2017-03-31T00:57:59.000000</TAI>
      <UTC>UTC=2017-03-31T00:57:22.000000</UTC>
      <UT1>UT1=2017-03-31T00:57:22.472076</UT1>
      <Absolute_Orbit>+15929</Absolute_Orbit>
      <X unit="m">-281906.686685</X>
      <Y unit="m">2715734.895309</Y>
      <Z unit="m">6517648.648696</Z>
      <VX unit="m/s">2284.888856</VX>
      <VY unit="m/s">6712.824657</VY>
      <VZ unit="m/s">-2692.336384</VZ>
      <Quality>NOMINAL</Quality>
    </OSV>
    <OSV>
      <TAI>TAI=2017-03-31T00:58:09.000000</TAI>
      <UTC>UTC=2017-03-31T00:57:32.000000</UTC>
      <UT1>UT1=2017-03-31T00:57:32.472075</UT1>
      <Absolute_Orbit>+15929</Absolute_Orbit>
      <X unit="m">-258993.577584</X>
      <Y unit="m">2782693.185271</Y>
      <Z unit="m">6490358.279295</Z>
      <VX unit="m/s">2297.681965</VX>
      <VY unit="m/s">6678.705200</VY>
      <VZ unit="m/s">-2765.686489</VZ>
      <Quality>NOMINAL</Quality>
    </OSV>
    <OSV>
      <TAI>TAI=2017-03-31T00:58:19.000000</TAI>
      <UTC>UTC=2017-03-31T00:57:42.000000</UTC>
      <UT1>UT1=2017-03-31T00:57:42.472075</UT1>
      <Absolute_Orbit>+15929</Absolute_Orbit>
      <X unit="m">-235954.072604</X>
      <Y unit="m">2849306.442964</Y>
      <Z unit="m">6462335.953025</Z>
      <VX unit="m/s">2310.167609</VX>
      <VY unit="m/s">6643.818916</VY>
      <VZ unit="m/s">-2838.726381</VZ>
      <Quality>NOMINAL</Quality>
    </OSV>
    <OSV>
      <TAI>TAI=2017-03-31T00:58:29.000000</TAI>
      <UTC>UTC=2017-03-31T00:57:52.000000</UTC>
      <UT1>UT1=2017-03-31T00:57:52.472075</UT1>
      <Absolute_Orbit>+15929</Absolute_Orbit>
      <X unit="m">-212791.259048</X>
      <Y unit="m">2915567.021566</Y>
      <Z unit="m">6433584.813130</Z>
      <VX unit="m/s">2322.343264</VX>
      <VY unit="m/s">6608.170113</VY>
      <VZ unit="m/s">-2911.447844</VZ>
      <Quality>NOMINAL</Quality>
    </OSV>
    <OSV>
      <TAI>TAI=2017-03-31T00:58:39.000000</TAI>
      <UTC>UTC=2017-03-31T00:58:02.000000</UTC>
      <UT1>UT1=2017-03-31T00:58:02.472075</UT1>
      <Absolute_Orbit>+15929</Absolute_Orbit>
      <X unit="m">-189508.249254</X>
      <Y unit="m">2981467.317789</Y>
      <Z unit="m">6404108.084874</Z>
      <VX unit="m/s">2334.206448</VX>
      <VY unit="m/s">6571.763187</VY>
      <VZ unit="m/s">-2983.842693</VZ>
      <Quality>NOMINAL</Quality>
    </OSV>
    <OSV>
      <TAI>TAI=2017-03-31T00:58:49.000000</TAI>
      <UTC>UTC=2017-03-31T00:58:12.000000</UTC>
      <UT1>UT1=2017-03-31T00:58:12.472074</UT1>
      <Absolute_Orbit>+15929</Absolute_Orbit>
      <X unit="m">-166108.180188</X>
      <Y unit="m">3046999.772759</Y>
      <Z unit="m">6373909.075183</Z>
      <VX unit="m/s">2345.754718</VX>
      <VY unit="m/s">6534.602623</VY>
      <VZ unit="m/s">-3055.902781</VZ>
      <Quality>NOMINAL</Quality>
    </OSV>
    <OSV>
      <TAI>TAI=2017-03-31T00:58:59.000000</TAI>
      <UTC>UTC=2017-03-31T00:58:22.000000</UTC>
      <UT1>UT1=2017-03-31T00:58:22.472074</UT1>
      <Absolute_Orbit>+15929</Absolute_Orbit>
      <X unit="m">-142594.213027</X>
      <Y unit="m">3112156.872910</Y>
      <Z unit="m">6342991.172282</Z>
      <VX unit="m/s">2356.985672</VX>
      <VY unit="m/s">6496.692994</VY>
      <VZ unit="m/s">-3127.619995</VZ>
      <Quality>NOMINAL</Quality>
    </OSV>
    <OSV>
      <TAI>TAI=2017-03-31T00:59:09.000000</TAI>
      <UTC>UTC=2017-03-31T00:58:32.000000</UTC>
      <UT1>UT1=2017-03-31T00:58:32.472074</UT1>
      <Absolute_Orbit>+15929</Absolute_Orbit>
      <X unit="m">-118969.532755</X>
      <Y unit="m">3176931.150842</Y>
      <Z unit="m">6311357.845331</Z>
      <VX unit="m/s">2367.896950</VX>
      <VY unit="m/s">6458.038959</VY>
      <VZ unit="m/s">-3198.986259</VZ>
      <Quality>NOMINAL</Quality>
    </OSV>
    <OSV>
      <TAI>TAI=2017-03-31T00:59:19.000000</TAI>
      <UTC>UTC=2017-03-31T00:58:42.000000</UTC>
      <UT1>UT1=2017-03-31T00:58:42.472074</UT1>
      <Absolute_Orbit>+15929</Absolute_Orbit>
      <X unit="m">-95237.347740</X>
      <Y unit="m">3241315.186178</Y>
      <Z unit="m">6279012.644055</Z>
      <VX unit="m/s">2378.486235</VX>
      <VY unit="m/s">6418.645263</VY>
      <VZ unit="m/s">-3269.993532</VZ>
      <Quality>NOMINAL</Quality>
    </OSV>
    <OSV>
      <TAI>TAI=2017-03-31T00:59:29.000000</TAI>
      <UTC>UTC=2017-03-31T00:58:52.000000</UTC>
      <UT1>UT1=2017-03-31T00:58:52.472073</UT1>
      <Absolute_Orbit>+15929</Absolute_Orbit>
      <X unit="m">-71400.889319</X>
      <Y unit="m">3305301.606406</Y>
      <Z unit="m">6245959.198341</Z>
      <VX unit="m/s">2388.751252</VX>
      <VY unit="m/s">6378.516739</VY>
      <VZ unit="m/s">-3340.633814</VZ>
      <Quality>NOMINAL</Quality>
    </OSV>
    <OSV>
      <TAI>TAI=2017-03-31T00:59:39.000000</TAI>
      <UTC>UTC=2017-03-31T00:59:02.000000</UTC>
      <UT1>UT1=2017-03-31T00:59:02.472073</UT1>
      <Absolute_Orbit>+15929</Absolute_Orbit>
      <X unit="m">-47463.411365</X>
      <Y unit="m">3368883.087759</Y>
      <Z unit="m">6212201.217895</Z>
      <VX unit="m/s">2398.689770</VX>
      <VY unit="m/s">6337.658305</VY>
      <VZ unit="m/s">-3410.899143</VZ>
      <Quality>NOMINAL</Quality>
    </OSV>
    <OSV>
      <TAI>TAI=2017-03-31T00:59:49.000000</TAI>
      <UTC>UTC=2017-03-31T00:59:12.000000</UTC>
      <UT1>UT1=2017-03-31T00:59:12.472073</UT1>
      <Absolute_Orbit>+15929</Absolute_Orbit>
      <X unit="m">-23428.189862</X>
      <Y unit="m">3432052.356037</Y>
      <Z unit="m">6177742.491882</Z>
      <VX unit="m/s">2408.299600</VX>
      <VY unit="m/s">6296.074964</VY>
      <VZ unit="m/s">-3480.781597</VZ>
      <Quality>NOMINAL</Quality>
    </OSV>
    <OSV>
      <TAI>TAI=2017-03-31T00:59:59.000000</TAI>
      <UTC>UTC=2017-03-31T00:59:22.000000</UTC>
      <UT1>UT1=2017-03-31T00:59:22.472073</UT1>
      <Absolute_Orbit>+15929</Absolute_Orbit>
      <X unit="m">701.477538</X>
      <Y unit="m">3494802.187489</Y>
      <Z unit="m">6142586.888497</Z>
      <VX unit="m/s">2417.578598</VX>
      <VY unit="m/s">6253.771805</VY>
      <VZ unit="m/s">-3550.273296</VZ>
      <Quality>NOMINAL</Quality>
    </OSV>
    <OSV>
      <TAI>TAI=2017-03-31T01:00:09.000000</TAI>
      <UTC>UTC=2017-03-31T00:59:32.000000</UTC>
      <UT1>UT1=2017-03-31T00:59:32.472072</UT1>
      <Absolute_Orbit>+15929</Absolute_Orbit>
      <X unit="m">24922.271969</X>
      <Y unit="m">3557125.409690</Y>
      <Z unit="m">6106738.354549</Z>
      <VX unit="m/s">2426.524665</VX>
      <VY unit="m/s">6210.753999</VY>
      <VZ unit="m/s">-3619.366403</VZ>
      <Quality>NOMINAL</Quality>
    </OSV>
    <OSV>
      <TAI>TAI=2017-03-31T01:00:19.000000</TAI>
      <UTC>UTC=2017-03-31T00:59:42.000000</UTC>
      <UT1>UT1=2017-03-31T00:59:42.472072</UT1>
      <Absolute_Orbit>+15929</Absolute_Orbit>
      <X unit="m">49230.853805</X>
      <Y unit="m">3619014.902408</Y>
      <Z unit="m">6070200.915045</Z>
      <VX unit="m/s">2435.135744</VX>
      <VY unit="m/s">6167.026801</VY>
      <VZ unit="m/s">-3688.053121</VZ>
      <Quality>NOMINAL</Quality>
    </OSV>
    <OSV>
      <TAI>TAI=2017-03-31T01:00:29.000000</TAI>
      <UTC>UTC=2017-03-31T00:59:52.000000</UTC>
      <UT1>UT1=2017-03-31T00:59:52.472072</UT1>
      <Absolute_Orbit>+15929</Absolute_Orbit>
      <X unit="m">73623.863090</X>
      <Y unit="m">3680463.598383</Y>
      <Z unit="m">6032978.672714</Z>
      <VX unit="m/s">2443.409826</VX>
      <VY unit="m/s">6122.595550</VY>
      <VZ unit="m/s">-3756.325700</VZ>
      <Quality>NOMINAL</Quality>
    </OSV>
    <OSV>
      <TAI>TAI=2017-03-31T01:00:39.000000</TAI>
      <UTC>UTC=2017-03-31T01:00:02.000000</UTC>
      <UT1>UT1=2017-03-31T01:00:02.472072</UT1>
      <Absolute_Orbit>+15929</Absolute_Orbit>
      <X unit="m">98097.920003</X>
      <Y unit="m">3741464.484137</Y>
      <Z unit="m">5995075.807492</Z>
      <VX unit="m/s">2451.344945</VX>
      <VY unit="m/s">6077.465662</VY>
      <VZ unit="m/s">-3824.176433</VZ>
      <Quality>NOMINAL</Quality>
    </OSV>
    <OSV>
      <TAI>TAI=2017-03-31T01:00:49.000000</TAI>
      <UTC>UTC=2017-03-31T01:00:12.000000</UTC>
      <UT1>UT1=2017-03-31T01:00:12.472071</UT1>
      <Absolute_Orbit>+15929</Absolute_Orbit>
      <X unit="m">122649.625300</X>
      <Y unit="m">3802010.600786</Y>
      <Z unit="m">5956496.576126</Z>
      <VX unit="m/s">2458.939182</VX>
      <VY unit="m/s">6031.642638</VY>
      <VZ unit="m/s">-3891.597659</VZ>
      <Quality>NOMINAL</Quality>
    </OSV>
    <OSV>
      <TAI>TAI=2017-03-31T01:00:59.000000</TAI>
      <UTC>UTC=2017-03-31T01:00:22.000000</UTC>
      <UT1>UT1=2017-03-31T01:00:22.472071</UT1>
      <Absolute_Orbit>+15929</Absolute_Orbit>
      <X unit="m">147275.560752</X>
      <Y unit="m">3862095.044811</Y>
      <Z unit="m">5917245.311769</Z>
      <VX unit="m/s">2466.190662</VX>
      <VY unit="m/s">5985.132059</VY>
      <VZ unit="m/s">-3958.581761</VZ>
      <Quality>NOMINAL</Quality>
    </OSV>
    <OSV>
      <TAI>TAI=2017-03-31T01:01:09.000000</TAI>
      <UTC>UTC=2017-03-31T01:00:32.000000</UTC>
      <UT1>UT1=2017-03-31T01:00:32.472071</UT1>
      <Absolute_Orbit>+15929</Absolute_Orbit>
      <X unit="m">171972.289600</X>
      <Y unit="m">3921710.968850</Y>
      <Z unit="m">5877326.423537</Z>
      <VX unit="m/s">2473.097558</VX>
      <VY unit="m/s">5937.939585</VY>
      <VZ unit="m/s">-4025.121168</VZ>
      <Quality>NOMINAL</Quality>
    </OSV>
    <OSV>
      <TAI>TAI=2017-03-31T01:01:19.000000</TAI>
      <UTC>UTC=2017-03-31T01:00:42.000000</UTC>
      <UT1>UT1=2017-03-31T01:00:42.472071</UT1>
      <Absolute_Orbit>+15929</Absolute_Orbit>
      <X unit="m">196736.357037</X>
      <Y unit="m">3980851.582539</Y>
      <Z unit="m">5836744.396024</Z>
      <VX unit="m/s">2479.658088</VX>
      <VY unit="m/s">5890.070958</VY>
      <VZ unit="m/s">-4091.208358</VZ>
      <Quality>NOMINAL</Quality>
    </OSV>
    <OSV>
      <TAI>TAI=2017-03-31T01:01:29.000000</TAI>
      <UTC>UTC=2017-03-31T01:00:52.000000</UTC>
      <UT1>UT1=2017-03-31T01:00:52.472070</UT1>
      <Absolute_Orbit>+15929</Absolute_Orbit>
      <X unit="m">221564.290699</X>
      <Y unit="m">4039510.153383</Y>
      <Z unit="m">5795503.788830</Z>
      <VX unit="m/s">2485.870520</VX>
      <VY unit="m/s">5841.531996</VY>
      <VZ unit="m/s">-4156.835856</VZ>
      <Quality>NOMINAL</Quality>
    </OSV>
    <OSV>
      <TAI>TAI=2017-03-31T01:01:39.000000</TAI>
      <UTC>UTC=2017-03-31T01:01:02.000000</UTC>
      <UT1>UT1=2017-03-31T01:01:02.472070</UT1>
      <Absolute_Orbit>+15929</Absolute_Orbit>
      <X unit="m">246452.601128</X>
      <Y unit="m">4097680.007493</Y>
      <Z unit="m">5753609.236073</Z>
      <VX unit="m/s">2491.733166</VX>
      <VY unit="m/s">5792.328600</VY>
      <VZ unit="m/s">-4221.996234</VZ>
      <Quality>NOMINAL</Quality>
    </OSV>
    <OSV>
      <TAI>TAI=2017-03-31T01:01:49.000000</TAI>
      <UTC>UTC=2017-03-31T01:01:12.000000</UTC>
      <UT1>UT1=2017-03-31T01:01:12.472070</UT1>
      <Absolute_Orbit>+15929</Absolute_Orbit>
      <X unit="m">271397.782239</X>
      <Y unit="m">4155354.530353</Y>
      <Z unit="m">5711065.445880</Z>
      <VX unit="m/s">2497.244390</VX>
      <VY unit="m/s">5742.466749</VY>
      <VZ unit="m/s">-4286.682116</VZ>
      <Quality>NOMINAL</Quality>
    </OSV>
    <OSV>
      <TAI>TAI=2017-03-31T01:01:59.000000</TAI>
      <UTC>UTC=2017-03-31T01:01:22.000000</UTC>
      <UT1>UT1=2017-03-31T01:01:22.472070</UT1>
      <Absolute_Orbit>+15929</Absolute_Orbit>
      <X unit="m">296396.311808</X>
      <Y unit="m">4212527.167589</Y>
      <Z unit="m">5667877.199869</Z>
      <VX unit="m/s">2502.402601</VX>
      <VY unit="m/s">5691.952500</VY>
      <VZ unit="m/s">-4350.886177</VZ>
      <Quality>NOMINAL</Quality>
    </OSV>
    <OSV>
      <TAI>TAI=2017-03-31T01:02:09.000000</TAI>
      <UTC>UTC=2017-03-31T01:01:32.000000</UTC>
      <UT1>UT1=2017-03-31T01:01:32.472069</UT1>
      <Absolute_Orbit>+15929</Absolute_Orbit>
      <X unit="m">321444.651964</X>
      <Y unit="m">4269191.425794</Y>
      <Z unit="m">5624049.352653</Z>
      <VX unit="m/s">2507.206259</VX>
      <VY unit="m/s">5640.791986</VY>
      <VZ unit="m/s">-4414.601143</VZ>
      <Quality>NOMINAL</Quality>
    </OSV>
    <OSV>
      <TAI>TAI=2017-03-31T01:02:19.000000</TAI>
      <UTC>UTC=2017-03-31T01:01:42.000000</UTC>
      <UT1>UT1=2017-03-31T01:01:42.472069</UT1>
      <Absolute_Orbit>+15929</Absolute_Orbit>
      <X unit="m">346539.249697</X>
      <Y unit="m">4325340.873329</Y>
      <Z unit="m">5579586.831411</Z>
      <VX unit="m/s">2511.653873</VX>
      <VY unit="m/s">5588.991419</VY>
      <VZ unit="m/s">-4477.819795</VZ>
      <Quality>NOMINAL</Quality>
    </OSV>
    <OSV>
      <TAI>TAI=2017-03-31T01:02:29.000000</TAI>
      <UTC>UTC=2017-03-31T01:01:52.000000</UTC>
      <UT1>UT1=2017-03-31T01:01:52.472069</UT1>
      <Absolute_Orbit>+15929</Absolute_Orbit>
      <X unit="m">371676.537334</X>
      <Y unit="m">4380969.141059</Y>
      <Z unit="m">5534494.635238</Z>
      <VX unit="m/s">2515.744001</VX>
      <VY unit="m/s">5536.557085</VY>
      <VZ unit="m/s">-4540.534967</VZ>
      <Quality>NOMINAL</Quality>
    </OSV>
    <OSV>
      <TAI>TAI=2017-03-31T01:02:39.000000</TAI>
      <UTC>UTC=2017-03-31T01:02:02.000000</UTC>
      <UT1>UT1=2017-03-31T01:02:02.472069</UT1>
      <Absolute_Orbit>+15929</Absolute_Orbit>
      <X unit="m">396852.933030</X>
      <Y unit="m">4436069.923129</Y>
      <Z unit="m">5488777.834530</Z>
      <VX unit="m/s">2519.475251</VX>
      <VY unit="m/s">5483.495347</VY>
      <VZ unit="m/s">-4602.739549</VZ>
      <Quality>NOMINAL</Quality>
    </OSV>
    <OSV>
      <TAI>TAI=2017-03-31T01:02:49.000000</TAI>
      <UTC>UTC=2017-03-31T01:02:12.000000</UTC>
      <UT1>UT1=2017-03-31T01:02:12.472068</UT1>
      <Absolute_Orbit>+15929</Absolute_Orbit>
      <X unit="m">422064.841261</X>
      <Y unit="m">4490636.977695</Y>
      <Z unit="m">5442441.570419</Z>
      <VX unit="m/s">2522.846281</VX>
      <VY unit="m/s">5429.812641</VY>
      <VZ unit="m/s">-4664.426484</VZ>
      <Quality>NOMINAL</Quality>
    </OSV>
    <OSV>
      <TAI>TAI=2017-03-31T01:02:59.000000</TAI>
      <UTC>UTC=2017-03-31T01:02:22.000000</UTC>
      <UT1>UT1=2017-03-31T01:02:22.472068</UT1>
      <Absolute_Orbit>+15929</Absolute_Orbit>
      <X unit="m">447308.653329</X>
      <Y unit="m">4544664.127643</Y>
      <Z unit="m">5395491.054284</Z>
      <VX unit="m/s">2525.855798</VX>
      <VY unit="m/s">5375.515479</VY>
      <VZ unit="m/s">-4725.588777</VZ>
      <Quality>NOMINAL</Quality>
    </OSV>
    <OSV>
      <TAI>TAI=2017-03-31T01:03:09.000000</TAI>
      <UTC>UTC=2017-03-31T01:02:32.000000</UTC>
      <UT1>UT1=2017-03-31T01:02:32.472068</UT1>
      <Absolute_Orbit>+15929</Absolute_Orbit>
      <X unit="m">472580.747806</X>
      <Y unit="m">4598145.261180</Y>
      <Z unit="m">5347931.567256</Z>
      <VX unit="m/s">2528.502562</VX>
      <VY unit="m/s">5320.610447</VY>
      <VZ unit="m/s">-4786.219489</VZ>
      <Quality>NOMINAL</Quality>
    </OSV>
    <OSV>
      <TAI>TAI=2017-03-31T01:03:19.000000</TAI>
      <UTC>UTC=2017-03-31T01:02:42.000000</UTC>
      <UT1>UT1=2017-03-31T01:02:42.472067</UT1>
      <Absolute_Orbit>+15929</Absolute_Orbit>
      <X unit="m">497877.491107</X>
      <Y unit="m">4651074.332703</Y>
      <Z unit="m">5299768.459558</Z>
      <VX unit="m/s">2530.785381</VX>
      <VY unit="m/s">5265.104200</VY>
      <VZ unit="m/s">-4846.311743</VZ>
      <Quality>NOMINAL</Quality>
    </OSV>
    <OSV>
      <TAI>TAI=2017-03-31T01:03:29.000000</TAI>
      <UTC>UTC=2017-03-31T01:02:52.000000</UTC>
      <UT1>UT1=2017-03-31T01:02:52.472067</UT1>
      <Absolute_Orbit>+15929</Absolute_Orbit>
      <X unit="m">523195.238049</X>
      <Y unit="m">4703445.363599</Y>
      <Z unit="m">5251007.149945</Z>
      <VX unit="m/s">2532.703117</VX>
      <VY unit="m/s">5209.003466</VY>
      <VZ unit="m/s">-4905.858723</VZ>
      <Quality>NOMINAL</Quality>
    </OSV>
    <OSV>
      <TAI>TAI=2017-03-31T01:03:39.000000</TAI>
      <UTC>UTC=2017-03-31T01:03:02.000000</UTC>
      <UT1>UT1=2017-03-31T01:03:02.472067</UT1>
      <Absolute_Orbit>+15929</Absolute_Orbit>
      <X unit="m">548530.332344</X>
      <Y unit="m">4755252.442936</Y>
      <Z unit="m">5201653.125075</Z>
      <VX unit="m/s">2534.254677</VX>
      <VY unit="m/s">5152.315041</VY>
      <VZ unit="m/s">-4964.853673</VZ>
      <Quality>NOMINAL</Quality>
    </OSV>
    <OSV>
      <TAI>TAI=2017-03-31T01:03:49.000000</TAI>
      <UTC>UTC=2017-03-31T01:03:12.000000</UTC>
      <UT1>UT1=2017-03-31T01:03:12.472067</UT1>
      <Absolute_Orbit>+15929</Absolute_Orbit>
      <X unit="m">573879.107055</X>
      <Y unit="m">4806489.728089</Y>
      <Z unit="m">5151711.938835</Z>
      <VX unit="m/s">2535.439023</VX>
      <VY unit="m/s">5095.045787</VY>
      <VZ unit="m/s">-5023.289903</VZ>
      <Quality>NOMINAL</Quality>
    </OSV>
    <OSV>
      <TAI>TAI=2017-03-31T01:03:59.000000</TAI>
      <UTC>UTC=2017-03-31T01:03:22.000000</UTC>
      <UT1>UT1=2017-03-31T01:03:22.472066</UT1>
      <Absolute_Orbit>+15929</Absolute_Orbit>
      <X unit="m">599237.885054</X>
      <Y unit="m">4857151.445357</Y>
      <Z unit="m">5101189.211590</Z>
      <VX unit="m/s">2536.255166</VX>
      <VY unit="m/s">5037.202637</VY>
      <VZ unit="m/s">-5081.160782</VZ>
      <Quality>NOMINAL</Quality>
    </OSV>
    <OSV>
      <TAI>TAI=2017-03-31T01:04:09.000000</TAI>
      <UTC>UTC=2017-03-31T01:03:32.000000</UTC>
      <UT1>UT1=2017-03-31T01:03:32.472066</UT1>
      <Absolute_Orbit>+15929</Absolute_Orbit>
      <X unit="m">624602.979572</X>
      <Y unit="m">4907231.890696</Y>
      <Z unit="m">5050090.629686</Z>
      <VX unit="m/s">2536.702167</VX>
      <VY unit="m/s">4978.792586</VY>
      <VZ unit="m/s">-5138.459742</VZ>
      <Quality>NOMINAL</Quality>
    </OSV>
    <OSV>
      <TAI>TAI=2017-03-31T01:04:19.000000</TAI>
      <UTC>UTC=2017-03-31T01:03:42.000000</UTC>
      <UT1>UT1=2017-03-31T01:03:42.472066</UT1>
      <Absolute_Orbit>+15929</Absolute_Orbit>
      <X unit="m">649970.694679</X>
      <Y unit="m">4956725.430374</Y>
      <Z unit="m">4998421.944932</Z>
      <VX unit="m/s">2536.779140</VX>
      <VY unit="m/s">4919.822696</VY>
      <VZ unit="m/s">-5195.180280</VZ>
      <Quality>NOMINAL</Quality>
    </OSV>
    <OSV>
      <TAI>TAI=2017-03-31T01:04:29.000000</TAI>
      <UTC>UTC=2017-03-31T01:03:52.000000</UTC>
      <UT1>UT1=2017-03-31T01:03:52.472066</UT1>
      <Absolute_Orbit>+15929</Absolute_Orbit>
      <X unit="m">675337.325818</X>
      <Y unit="m">5005626.501617</Y>
      <Z unit="m">4946188.973912</Z>
      <VX unit="m/s">2536.485247</VX>
      <VY unit="m/s">4860.300092</VY>
      <VZ unit="m/s">-5251.315954</VZ>
      <Quality>NOMINAL</Quality>
    </OSV>
    <OSV>
      <TAI>TAI=2017-03-31T01:04:39.000000</TAI>
      <UTC>UTC=2017-03-31T01:04:02.000000</UTC>
      <UT1>UT1=2017-03-31T01:04:02.472065</UT1>
      <Absolute_Orbit>+15929</Absolute_Orbit>
      <X unit="m">700699.160344</X>
      <Y unit="m">5053929.613240</Y>
      <Z unit="m">4893397.597262</Z>
      <VX unit="m/s">2535.819705</VX>
      <VY unit="m/s">4800.231963</VY>
      <VZ unit="m/s">-5306.860385</VZ>
      <Quality>NOMINAL</Quality>
    </OSV>
    <OSV>
      <TAI>TAI=2017-03-31T01:04:49.000000</TAI>
      <UTC>UTC=2017-03-31T01:04:12.000000</UTC>
      <UT1>UT1=2017-03-31T01:04:12.472065</UT1>
      <Absolute_Orbit>+15929</Absolute_Orbit>
      <X unit="m">726052.478121</X>
      <Y unit="m">5101629.346316</Y>
      <Z unit="m">4840053.758890</Z>
      <VX unit="m/s">2534.781780</VX>
      <VY unit="m/s">4739.625566</VY>
      <VZ unit="m/s">-5361.807259</VZ>
      <Quality>NOMINAL</Quality>
    </OSV>
    <OSV>
      <TAI>TAI=2017-03-31T01:04:59.000000</TAI>
      <UTC>UTC=2017-03-31T01:04:22.000000</UTC>
      <UT1>UT1=2017-03-31T01:04:22.472065</UT1>
      <Absolute_Orbit>+15929</Absolute_Orbit>
      <X unit="m">751393.551945</X>
      <Y unit="m">5148720.354760</Y>
      <Z unit="m">4786163.465514</Z>
      <VX unit="m/s">2533.370791</VX>
      <VY unit="m/s">4678.488217</VY>
      <VZ unit="m/s">-5416.150327</VZ>
      <Quality>NOMINAL</Quality>
    </OSV>
    <OSV>
      <TAI>TAI=2017-03-31T01:05:09.000000</TAI>
      <UTC>UTC=2017-03-31T01:04:32.000000</UTC>
      <UT1>UT1=2017-03-31T01:04:32.472065</UT1>
      <Absolute_Orbit>+15929</Absolute_Orbit>
      <X unit="m">776718.647972</X>
      <Y unit="m">5195197.365785</Y>
      <Z unit="m">4731732.786102</Z>
      <VX unit="m/s">2531.586111</VX>
      <VY unit="m/s">4616.827298</VY>
      <VZ unit="m/s">-5469.883406</VZ>
      <Quality>NOMINAL</Quality>
    </OSV>
    <OSV>
      <TAI>TAI=2017-03-31T01:05:19.000000</TAI>
      <UTC>UTC=2017-03-31T01:04:42.000000</UTC>
      <UT1>UT1=2017-03-31T01:04:42.472064</UT1>
      <Absolute_Orbit>+15929</Absolute_Orbit>
      <X unit="m">802024.026303</X>
      <Y unit="m">5241055.180647</Y>
      <Z unit="m">4676767.851164</Z>
      <VX unit="m/s">2529.427165</VX>
      <VY unit="m/s">4554.650253</VY>
      <VZ unit="m/s">-5523.000385</VZ>
      <Quality>NOMINAL</Quality>
    </OSV>
    <OSV>
      <TAI>TAI=2017-03-31T01:05:29.000000</TAI>
      <UTC>UTC=2017-03-31T01:04:52.000000</UTC>
      <UT1>UT1=2017-03-31T01:04:52.472064</UT1>
      <Absolute_Orbit>+15929</Absolute_Orbit>
      <X unit="m">827305.941566</X>
      <Y unit="m">5286288.675402</Y>
      <Z unit="m">4621274.852053</Z>
      <VX unit="m/s">2526.893429</VX>
      <VY unit="m/s">4491.964584</VY>
      <VZ unit="m/s">-5575.495219</VZ>
      <Quality>NOMINAL</Quality>
    </OSV>
    <OSV>
      <TAI>TAI=2017-03-31T01:05:39.000000</TAI>
      <UTC>UTC=2017-03-31T01:05:02.000000</UTC>
      <UT1>UT1=2017-03-31T01:05:02.472064</UT1>
      <Absolute_Orbit>+15929</Absolute_Orbit>
      <X unit="m">852560.643503</X>
      <Y unit="m">5330892.801688</Y>
      <Z unit="m">4565260.040339</Z>
      <VX unit="m/s">2523.984433</VX>
      <VY unit="m/s">4428.777849</VY>
      <VZ unit="m/s">-5627.361935</VZ>
      <Quality>NOMINAL</Quality>
    </OSV>
    <OSV>
      <TAI>TAI=2017-03-31T01:05:49.000000</TAI>
      <UTC>UTC=2017-03-31T01:05:12.000000</UTC>
      <UT1>UT1=2017-03-31T01:05:12.472064</UT1>
      <Absolute_Orbit>+15929</Absolute_Orbit>
      <X unit="m">877784.377414</X>
      <Y unit="m">5374862.587023</Y>
      <Z unit="m">4508729.726984</Z>
      <VX unit="m/s">2520.699758</VX>
      <VY unit="m/s">4365.097663</VY>
      <VZ unit="m/s">-5678.594627</VZ>
      <Quality>NOMINAL</Quality>
    </OSV>
    <OSV>
      <TAI>TAI=2017-03-31T01:05:59.000000</TAI>
      <UTC>UTC=2017-03-31T01:05:22.000000</UTC>
      <UT1>UT1=2017-03-31T01:05:22.472063</UT1>
      <Absolute_Orbit>+15929</Absolute_Orbit>
      <X unit="m">902973.384713</X>
      <Y unit="m">5418193.135306</Y>
      <Z unit="m">4451690.281339</Z>
      <VX unit="m/s">2517.039040</VX>
      <VY unit="m/s">4300.931699</VY>
      <VZ unit="m/s">-5729.187458</VZ>
      <Quality>NOMINAL</Quality>
    </OSV>
    <OSV>
      <TAI>TAI=2017-03-31T01:06:09.000000</TAI>
      <UTC>UTC=2017-03-31T01:05:32.000000</UTC>
      <UT1>UT1=2017-03-31T01:05:32.472063</UT1>
      <Absolute_Orbit>+15929</Absolute_Orbit>
      <X unit="m">928123.903420</X>
      <Y unit="m">5460879.627379</Y>
      <Z unit="m">4394148.130693</Z>
      <VX unit="m/s">2513.001967</VX>
      <VY unit="m/s">4236.287681</VY>
      <VZ unit="m/s">-5779.134658</VZ>
      <Quality>NOMINAL</Quality>
    </OSV>
    <OSV>
      <TAI>TAI=2017-03-31T01:06:19.000000</TAI>
      <UTC>UTC=2017-03-31T01:05:42.000000</UTC>
      <UT1>UT1=2017-03-31T01:05:42.472063</UT1>
      <Absolute_Orbit>+15929</Absolute_Orbit>
      <X unit="m">953232.168644</X>
      <Y unit="m">5502917.321537</Y>
      <Z unit="m">4336109.759768</Z>
      <VX unit="m/s">2508.588282</VX>
      <VY unit="m/s">4171.173393</VY>
      <VZ unit="m/s">-5828.430524</VZ>
      <Quality>NOMINAL</Quality>
    </OSV>
    <OSV>
      <TAI>TAI=2017-03-31T01:06:29.000000</TAI>
      <UTC>UTC=2017-03-31T01:05:52.000000</UTC>
      <UT1>UT1=2017-03-31T01:05:52.472063</UT1>
      <Absolute_Orbit>+15929</Absolute_Orbit>
      <X unit="m">978294.413069</X>
      <Y unit="m">5544301.554024</Y>
      <Z unit="m">4277581.710171</Z>
      <VX unit="m/s">2503.797783</VX>
      <VY unit="m/s">4105.596671</VY>
      <VZ unit="m/s">-5877.069421</VZ>
      <Quality>NOMINAL</Quality>
    </OSV>
    <OSV>
      <TAI>TAI=2017-03-31T01:06:39.000000</TAI>
      <UTC>UTC=2017-03-31T01:06:02.000000</UTC>
      <UT1>UT1=2017-03-31T01:06:02.472062</UT1>
      <Absolute_Orbit>+15929</Absolute_Orbit>
      <X unit="m">1003306.867627</X>
      <Y unit="m">5585027.739759</Y>
      <Z unit="m">4218570.579561</Z>
      <VX unit="m/s">2498.630322</VX>
      <VY unit="m/s">4039.565409</VY>
      <VZ unit="m/s">-5925.045782</VZ>
      <Quality>NOMINAL</Quality>
    </OSV>
    <OSV>
      <TAI>TAI=2017-03-31T01:06:49.000000</TAI>
      <UTC>UTC=2017-03-31T01:06:12.000000</UTC>
      <UT1>UT1=2017-03-31T01:06:12.472062</UT1>
      <Absolute_Orbit>+15929</Absolute_Orbit>
      <X unit="m">1028265.762193</X>
      <Y unit="m">5625091.373119</Y>
      <Z unit="m">4159083.021030</Z>
      <VX unit="m/s">2493.085807</VX>
      <VY unit="m/s">3973.087560</VY>
      <VZ unit="m/s">-5972.354105</VZ>
      <Quality>NOMINAL</Quality>
    </OSV>
    <OSV>
      <TAI>TAI=2017-03-31T01:06:59.000000</TAI>
      <UTC>UTC=2017-03-31T01:06:22.000000</UTC>
      <UT1>UT1=2017-03-31T01:06:22.472062</UT1>
      <Absolute_Orbit>+15929</Absolute_Orbit>
      <X unit="m">1053167.326056</X>
      <Y unit="m">5664488.028375</Y>
      <Z unit="m">4099125.742316</Z>
      <VX unit="m/s">2487.164200</VX>
      <VY unit="m/s">3906.171136</VY>
      <VZ unit="m/s">-6018.988961</VZ>
      <Quality>NOMINAL</Quality>
    </OSV>
    <OSV>
      <TAI>TAI=2017-03-31T01:07:09.000000</TAI>
      <UTC>UTC=2017-03-31T01:06:32.000000</UTC>
      <UT1>UT1=2017-03-31T01:06:32.472062</UT1>
      <Absolute_Orbit>+15929</Absolute_Orbit>
      <X unit="m">1078007.788457</X>
      <Y unit="m">5703213.360215</Y>
      <Z unit="m">4038705.504979</Z>
      <VX unit="m/s">2480.865524</VX>
      <VY unit="m/s">3838.824209</VY>
      <VZ unit="m/s">-6064.944992</VZ>
      <Quality>NOMINAL</Quality>
    </OSV>
    <OSV>
      <TAI>TAI=2017-03-31T01:07:19.000000</TAI>
      <UTC>UTC=2017-03-31T01:06:42.000000</UTC>
      <UT1>UT1=2017-03-31T01:06:42.472061</UT1>
      <Absolute_Orbit>+15929</Absolute_Orbit>
      <X unit="m">1102783.379140</X>
      <Y unit="m">5741263.104269</Y>
      <Z unit="m">3977829.123595</Z>
      <VX unit="m/s">2474.189859</VX>
      <VY unit="m/s">3771.054912</VY>
      <VZ unit="m/s">-6110.216921</VZ>
      <Quality>NOMINAL</Quality>
    </OSV>
    <OSV>
      <TAI>TAI=2017-03-31T01:07:29.000000</TAI>
      <UTC>UTC=2017-03-31T01:06:52.000000</UTC>
      <UT1>UT1=2017-03-31T01:06:52.472061</UT1>
      <Absolute_Orbit>+15929</Absolute_Orbit>
      <X unit="m">1127490.328935</X>
      <Y unit="m">5778633.077741</Y>
      <Z unit="m">3916503.465097</Z>
      <VX unit="m/s">2467.137344</VX>
      <VY unit="m/s">3702.871433</VY>
      <VZ unit="m/s">-6154.799546</VZ>
      <Quality>NOMINAL</Quality>
    </OSV>
    <OSV>
      <TAI>TAI=2017-03-31T01:07:39.000000</TAI>
      <UTC>UTC=2017-03-31T01:07:02.000000</UTC>
      <UT1>UT1=2017-03-31T01:07:02.472061</UT1>
      <Absolute_Orbit>+15929</Absolute_Orbit>
      <X unit="m">1152124.870236</X>
      <Y unit="m">5815319.179925</Y>
      <Z unit="m">3854735.448112</Z>
      <VX unit="m/s">2459.708177</VX>
      <VY unit="m/s">3634.282016</VY>
      <VZ unit="m/s">-6198.687753</VZ>
      <Quality>NOMINAL</Quality>
    </OSV>
    <OSV>
      <TAI>TAI=2017-03-31T01:07:49.000000</TAI>
      <UTC>UTC=2017-03-31T01:07:12.000000</UTC>
      <UT1>UT1=2017-03-31T01:07:12.472061</UT1>
      <Absolute_Orbit>+15929</Absolute_Orbit>
      <X unit="m">1176683.237679</X>
      <Y unit="m">5851317.392770</Y>
      <Z unit="m">3792532.042029</Z>
      <VX unit="m/s">2451.902615</VX>
      <VY unit="m/s">3565.294954</VY>
      <VZ unit="m/s">-6241.876511</VZ>
      <Quality>NOMINAL</Quality>
    </OSV>
    <OSV>
      <TAI>TAI=2017-03-31T01:07:59.000000</TAI>
      <UTC>UTC=2017-03-31T01:07:22.000000</UTC>
      <UT1>UT1=2017-03-31T01:07:22.472060</UT1>
      <Absolute_Orbit>+15929</Absolute_Orbit>
      <X unit="m">1201161.668776</X>
      <Y unit="m">5886623.781447</Y>
      <Z unit="m">3729900.266154</Z>
      <VX unit="m/s">2443.720971</VX>
      <VY unit="m/s">3495.918589</VY>
      <VZ unit="m/s">-6284.360875</VZ>
      <Quality>NOMINAL</Quality>
    </OSV>
    <OSV>
      <TAI>TAI=2017-03-31T01:08:09.000000</TAI>
      <UTC>UTC=2017-03-31T01:07:32.000000</UTC>
      <UT1>UT1=2017-03-31T01:07:32.472060</UT1>
      <Absolute_Orbit>+15929</Absolute_Orbit>
      <X unit="m">1225556.404520</X>
      <Y unit="m">5921234.494848</Y>
      <Z unit="m">3666847.188836</Z>
      <VX unit="m/s">2435.163618</VX>
      <VY unit="m/s">3426.161310</VY>
      <VZ unit="m/s">-6326.135989</VZ>
      <Quality>NOMINAL</Quality>
    </OSV>
    <OSV>
      <TAI>TAI=2017-03-31T01:08:19.000000</TAI>
      <UTC>UTC=2017-03-31T01:07:42.000000</UTC>
      <UT1>UT1=2017-03-31T01:07:42.472060</UT1>
      <Absolute_Orbit>+15929</Absolute_Orbit>
      <X unit="m">1249863.689905</X>
      <Y unit="m">5955145.765950</Y>
      <Z unit="m">3603379.926567</Z>
      <VX unit="m/s">2426.230984</VX>
      <VY unit="m/s">3356.031546</VY>
      <VZ unit="m/s">-6367.197081</VZ>
      <Quality>NOMINAL</Quality>
    </OSV>
    <OSV>
      <TAI>TAI=2017-03-31T01:08:29.000000</TAI>
      <UTC>UTC=2017-03-31T01:07:52.000000</UTC>
      <UT1>UT1=2017-03-31T01:07:52.472060</UT1>
      <Absolute_Orbit>+15929</Absolute_Orbit>
      <X unit="m">1274079.774505</X>
      <Y unit="m">5988353.912228</Y>
      <Z unit="m">3539505.643032</Z>
      <VX unit="m/s">2416.923551</VX>
      <VY unit="m/s">3285.537766</VY>
      <VZ unit="m/s">-6407.539474</VZ>
      <Quality>NOMINAL</Quality>
    </OSV>
    <OSV>
      <TAI>TAI=2017-03-31T01:08:39.000000</TAI>
      <UTC>UTC=2017-03-31T01:08:02.000000</UTC>
      <UT1>UT1=2017-03-31T01:08:02.472059</UT1>
      <Absolute_Orbit>+15929</Absolute_Orbit>
      <X unit="m">1298200.912987</X>
      <Y unit="m">6020855.336028</Y>
      <Z unit="m">3475231.548286</Z>
      <VX unit="m/s">2407.241856</VX>
      <VY unit="m/s">3214.688474</VY>
      <VZ unit="m/s">-6447.158572</VZ>
      <Quality>NOMINAL</Quality>
    </OSV>
    <OSV>
      <TAI>TAI=2017-03-31T01:08:49.000000</TAI>
      <UTC>UTC=2017-03-31T01:08:12.000000</UTC>
      <UT1>UT1=2017-03-31T01:08:12.472059</UT1>
      <Absolute_Orbit>+15929</Absolute_Orbit>
      <X unit="m">1322223.365628</X>
      <Y unit="m">6052646.524919</Y>
      <Z unit="m">3410564.897880</Z>
      <VX unit="m/s">2397.186486</VX>
      <VY unit="m/s">3143.492211</VY>
      <VZ unit="m/s">-6486.049868</VZ>
      <Quality>NOMINAL</Quality>
    </OSV>
    <OSV>
      <TAI>TAI=2017-03-31T01:08:59.000000</TAI>
      <UTC>UTC=2017-03-31T01:08:22.000000</UTC>
      <UT1>UT1=2017-03-31T01:08:22.472059</UT1>
      <Absolute_Orbit>+15929</Absolute_Orbit>
      <X unit="m">1346143.398826</X>
      <Y unit="m">6083724.052041</Y>
      <Z unit="m">3345512.992013</Z>
      <VX unit="m/s">2386.758078</VX>
      <VY unit="m/s">3071.957550</VY>
      <VZ unit="m/s">-6524.208938</VZ>
      <Quality>NOMINAL</Quality>
    </OSV>
    <OSV>
      <TAI>TAI=2017-03-31T01:09:09.000000</TAI>
      <UTC>UTC=2017-03-31T01:08:32.000000</UTC>
      <UT1>UT1=2017-03-31T01:08:32.472059</UT1>
      <Absolute_Orbit>+15929</Absolute_Orbit>
      <X unit="m">1369957.285614</X>
      <Y unit="m">6114084.576450</Y>
      <Z unit="m">3280083.174727</Z>
      <VX unit="m/s">2375.957322</VX>
      <VY unit="m/s">3000.093099</VY>
      <VZ unit="m/s">-6561.631439</VZ>
      <Quality>NOMINAL</Quality>
    </OSV>
    <OSV>
      <TAI>TAI=2017-03-31T01:09:19.000000</TAI>
      <UTC>UTC=2017-03-31T01:08:42.000000</UTC>
      <UT1>UT1=2017-03-31T01:08:42.472058</UT1>
      <Absolute_Orbit>+15929</Absolute_Orbit>
      <X unit="m">1393661.306163</X>
      <Y unit="m">6143724.843418</Y>
      <Z unit="m">3214282.833077</Z>
      <VX unit="m/s">2364.784957</VX>
      <VY unit="m/s">2927.907502</VY>
      <VZ unit="m/s">-6598.313108</VZ>
      <Quality>NOMINAL</Quality>
    </OSV>
    <OSV>
      <TAI>TAI=2017-03-31T01:09:29.000000</TAI>
      <UTC>UTC=2017-03-31T01:08:52.000000</UTC>
      <UT1>UT1=2017-03-31T01:08:52.472058</UT1>
      <Absolute_Orbit>+15929</Absolute_Orbit>
      <X unit="m">1417251.748312</X>
      <Y unit="m">6172641.684833</Y>
      <Z unit="m">3148119.396346</Z>
      <VX unit="m/s">2353.241776</VX>
      <VY unit="m/s">2855.409436</VY>
      <VZ unit="m/s">-6634.249763</VZ>
      <Quality>NOMINAL</Quality>
    </OSV>
    <OSV>
      <TAI>TAI=2017-03-31T01:09:39.000000</TAI>
      <UTC>UTC=2017-03-31T01:09:02.000000</UTC>
      <UT1>UT1=2017-03-31T01:09:02.472058</UT1>
      <Absolute_Orbit>+15929</Absolute_Orbit>
      <X unit="m">1440724.908086</X>
      <Y unit="m">6200832.019550</Y>
      <Z unit="m">3081600.335258</Z>
      <VX unit="m/s">2341.328625</VX>
      <VY unit="m/s">2782.607616</VY>
      <VZ unit="m/s">-6669.437300</VZ>
      <Quality>NOMINAL</Quality>
    </OSV>
    <OSV>
      <TAI>TAI=2017-03-31T01:09:49.000000</TAI>
      <UTC>UTC=2017-03-31T01:09:12.000000</UTC>
      <UT1>UT1=2017-03-31T01:09:12.472058</UT1>
      <Absolute_Orbit>+15929</Absolute_Orbit>
      <X unit="m">1464077.090237</X>
      <Y unit="m">6228292.853753</Y>
      <Z unit="m">3014733.161161</Z>
      <VX unit="m/s">2329.046406</VX>
      <VY unit="m/s">2709.510795</VY>
      <VZ unit="m/s">-6703.871700</VZ>
      <Quality>NOMINAL</Quality>
    </OSV>
    <OSV>
      <TAI>TAI=2017-03-31T01:09:59.000000</TAI>
      <UTC>UTC=2017-03-31T01:09:22.000000</UTC>
      <UT1>UT1=2017-03-31T01:09:22.472057</UT1>
      <Absolute_Orbit>+15929</Absolute_Orbit>
      <X unit="m">1487304.608819</X>
      <Y unit="m">6255021.281332</Y>
      <Z unit="m">2947525.425188</Z>
      <VX unit="m/s">2316.396076</VX>
      <VY unit="m/s">2636.127760</VY>
      <VZ unit="m/s">-6737.549024</VZ>
      <Quality>NOMINAL</Quality>
    </OSV>
    <OSV>
      <TAI>TAI=2017-03-31T01:10:09.000000</TAI>
      <UTC>UTC=2017-03-31T01:09:32.000000</UTC>
      <UT1>UT1=2017-03-31T01:09:32.472057</UT1>
      <Absolute_Orbit>+15929</Absolute_Orbit>
      <X unit="m">1510403.787743</X>
      <Y unit="m">6281014.484250</Y>
      <Z unit="m">2879984.717436</Z>
      <VX unit="m/s">2303.378649</VX>
      <VY unit="m/s">2562.467337</VY>
      <VZ unit="m/s">-6770.465421</VZ>
      <Quality>NOMINAL</Quality>
    </OSV>
    <OSV>
      <TAI>TAI=2017-03-31T01:10:19.000000</TAI>
      <UTC>UTC=2017-03-31T01:09:42.000000</UTC>
      <UT1>UT1=2017-03-31T01:09:42.472057</UT1>
      <Absolute_Orbit>+15929</Absolute_Orbit>
      <X unit="m">1533370.961341</X>
      <Y unit="m">6306269.732881</Y>
      <Z unit="m">2812118.666081</Z>
      <VX unit="m/s">2289.995196</VX>
      <VY unit="m/s">2488.538384</VY>
      <VZ unit="m/s">-6802.617126</VZ>
      <Quality>NOMINAL</Quality>
    </OSV>
    <OSV>
      <TAI>TAI=2017-03-31T01:10:29.000000</TAI>
      <UTC>UTC=2017-03-31T01:09:52.000000</UTC>
      <UT1>UT1=2017-03-31T01:09:52.472056</UT1>
      <Absolute_Orbit>+15929</Absolute_Orbit>
      <X unit="m">1556202.474952</X>
      <Y unit="m">6330784.386363</Y>
      <Z unit="m">2743934.936508</Z>
      <VX unit="m/s">2276.246845</VX>
      <VY unit="m/s">2414.349792</VY>
      <VZ unit="m/s">-6834.000461</VZ>
      <Quality>NOMINAL</Quality>
    </OSV>
    <OSV>
      <TAI>TAI=2017-03-31T01:10:39.000000</TAI>
      <UTC>UTC=2017-03-31T01:10:02.000000</UTC>
      <UT1>UT1=2017-03-31T01:10:02.472056</UT1>
      <Absolute_Orbit>+15929</Absolute_Orbit>
      <X unit="m">1578894.685476</X>
      <Y unit="m">6354555.892911</Y>
      <Z unit="m">2675441.230419</Z>
      <VX unit="m/s">2262.134779</VX>
      <VY unit="m/s">2339.910485</VY>
      <VZ unit="m/s">-6864.611842</VZ>
      <Quality>NOMINAL</Quality>
    </OSV>
    <OSV>
      <TAI>TAI=2017-03-31T01:10:49.000000</TAI>
      <UTC>UTC=2017-03-31T01:10:12.000000</UTC>
      <UT1>UT1=2017-03-31T01:10:12.472056</UT1>
      <Absolute_Orbit>+15929</Absolute_Orbit>
      <X unit="m">1601443.961929</X>
      <Y unit="m">6377581.790114</Y>
      <Z unit="m">2606645.284923</Z>
      <VX unit="m/s">2247.660240</VX>
      <VY unit="m/s">2265.229415</VY>
      <VZ unit="m/s">-6894.447770</VZ>
      <Quality>NOMINAL</Quality>
    </OSV>
    <OSV>
      <TAI>TAI=2017-03-31T01:10:59.000000</TAI>
      <UTC>UTC=2017-03-31T01:10:22.000000</UTC>
      <UT1>UT1=2017-03-31T01:10:22.472056</UT1>
      <Absolute_Orbit>+15929</Absolute_Orbit>
      <X unit="m">1623846.686004</X>
      <Y unit="m">6399859.705223</Y>
      <Z unit="m">2537554.871616</Z>
      <VX unit="m/s">2232.824522</VX>
      <VY unit="m/s">2190.315563</VY>
      <VZ unit="m/s">-6923.504843</VZ>
      <Quality>NOMINAL</Quality>
    </OSV>
    <OSV>
      <TAI>TAI=2017-03-31T01:11:09.000000</TAI>
      <UTC>UTC=2017-03-31T01:10:32.000000</UTC>
      <UT1>UT1=2017-03-31T01:10:32.472055</UT1>
      <Absolute_Orbit>+15929</Absolute_Orbit>
      <X unit="m">1646099.252625</X>
      <Y unit="m">6421387.355415</Y>
      <Z unit="m">2468177.795684</Z>
      <VX unit="m/s">2217.628977</VX>
      <VY unit="m/s">2115.177933</VY>
      <VZ unit="m/s">-6951.779748</VZ>
      <Quality>NOMINAL</Quality>
    </OSV>
    <OSV>
      <TAI>TAI=2017-03-31T01:11:19.000000</TAI>
      <UTC>UTC=2017-03-31T01:10:42.000000</UTC>
      <UT1>UT1=2017-03-31T01:10:42.472055</UT1>
      <Absolute_Orbit>+15929</Absolute_Orbit>
      <X unit="m">1668198.070498</X>
      <Y unit="m">6442162.548043</Y>
      <Z unit="m">2398521.894986</Z>
      <VX unit="m/s">2202.075012</VX>
      <VY unit="m/s">2039.825556</VY>
      <VZ unit="m/s">-6979.269264</VZ>
      <Quality>NOMINAL</Quality>
    </OSV>
    <OSV>
      <TAI>TAI=2017-03-31T01:11:29.000000</TAI>
      <UTC>UTC=2017-03-31T01:10:52.000000</UTC>
      <UT1>UT1=2017-03-31T01:10:52.472055</UT1>
      <Absolute_Orbit>+15929</Absolute_Orbit>
      <X unit="m">1690139.562662</X>
      <Y unit="m">6462183.180875</Y>
      <Z unit="m">2328595.039130</Z>
      <VX unit="m/s">2186.164085</VX>
      <VY unit="m/s">1964.267485</VY>
      <VZ unit="m/s">-7005.970264</VZ>
      <Quality>NOMINAL</Quality>
    </OSV>
    <OSV>
      <TAI>TAI=2017-03-31T01:11:39.000000</TAI>
      <UTC>UTC=2017-03-31T01:11:02.000000</UTC>
      <UT1>UT1=2017-03-31T01:11:02.472055</UT1>
      <Absolute_Orbit>+15929</Absolute_Orbit>
      <X unit="m">1711920.167032</X>
      <Y unit="m">6481447.242315</Y>
      <Z unit="m">2258405.128544</Z>
      <VX unit="m/s">2169.897712</VX>
      <VY unit="m/s">1888.512794</VY>
      <VZ unit="m/s">-7031.879712</VZ>
      <Quality>NOMINAL</Quality>
    </OSV>
    <OSV>
      <TAI>TAI=2017-03-31T01:11:49.000000</TAI>
      <UTC>UTC=2017-03-31T01:11:12.000000</UTC>
      <UT1>UT1=2017-03-31T01:11:12.472054</UT1>
      <Absolute_Orbit>+15929</Absolute_Orbit>
      <X unit="m">1733536.336941</X>
      <Y unit="m">6499952.811614</Y>
      <Z unit="m">2187960.093542</Z>
      <VX unit="m/s">2153.277460</VX>
      <VY unit="m/s">1812.570576</VY>
      <VZ unit="m/s">-7056.994665</VZ>
      <Quality>NOMINAL</Quality>
    </OSV>
    <OSV>
      <TAI>TAI=2017-03-31T01:11:59.000000</TAI>
      <UTC>UTC=2017-03-31T01:11:22.000000</UTC>
      <UT1>UT1=2017-03-31T01:11:22.472054</UT1>
      <Absolute_Orbit>+15929</Absolute_Orbit>
      <X unit="m">1754984.541671</X>
      <Y unit="m">6517698.059060</Y>
      <Z unit="m">2117267.893409</Z>
      <VX unit="m/s">2136.304950</VX>
      <VY unit="m/s">1736.449944</VY>
      <VZ unit="m/s">-7081.312273</VZ>
      <Quality>NOMINAL</Quality>
    </OSV>
    <OSV>
      <TAI>TAI=2017-03-31T01:12:09.000000</TAI>
      <UTC>UTC=2017-03-31T01:11:32.000000</UTC>
      <UT1>UT1=2017-03-31T01:11:32.472054</UT1>
      <Absolute_Orbit>+15929</Absolute_Orbit>
      <X unit="m">1776261.266979</X>
      <Y unit="m">6534681.246157</Y>
      <Z unit="m">2046336.515463</Z>
      <VX unit="m/s">2118.981858</VX>
      <VY unit="m/s">1660.160028</VY>
      <VZ unit="m/s">-7104.829778</VZ>
      <Quality>NOMINAL</Quality>
    </OSV>
    <OSV>
      <TAI>TAI=2017-03-31T01:12:19.000000</TAI>
      <UTC>UTC=2017-03-31T01:11:42.000000</UTC>
      <UT1>UT1=2017-03-31T01:11:42.472054</UT1>
      <Absolute_Orbit>+15929</Absolute_Orbit>
      <X unit="m">1797363.015635</X>
      <Y unit="m">6550900.725792</Y>
      <Z unit="m">1975173.974134</Z>
      <VX unit="m/s">2101.309911</VX>
      <VY unit="m/s">1583.709976</VY>
      <VZ unit="m/s">-7127.544514</VZ>
      <Quality>NOMINAL</Quality>
    </OSV>
    <OSV>
      <TAI>TAI=2017-03-31T01:12:29.000000</TAI>
      <UTC>UTC=2017-03-31T01:11:52.000000</UTC>
      <UT1>UT1=2017-03-31T01:11:52.472053</UT1>
      <Absolute_Orbit>+15929</Absolute_Orbit>
      <X unit="m">1818286.307950</X>
      <Y unit="m">6566354.942402</Y>
      <Z unit="m">1903788.310041</Z>
      <VX unit="m/s">2083.290890</VX>
      <VY unit="m/s">1507.108950</VY>
      <VZ unit="m/s">-7149.453910</VZ>
      <Quality>NOMINAL</Quality>
    </OSV>
    <OSV>
      <TAI>TAI=2017-03-31T01:12:39.000000</TAI>
      <UTC>UTC=2017-03-31T01:12:02.000000</UTC>
      <UT1>UT1=2017-03-31T01:12:02.472053</UT1>
      <Absolute_Orbit>+15929</Absolute_Orbit>
      <X unit="m">1839027.682310</X>
      <Y unit="m">6581042.432113</Y>
      <Z unit="m">1832187.589068</Z>
      <VX unit="m/s">2064.926629</VX>
      <VY unit="m/s">1430.366127</VY>
      <VZ unit="m/s">-7170.555485</VZ>
      <Quality>NOMINAL</Quality>
    </OSV>
    <OSV>
      <TAI>TAI=2017-03-31T01:12:49.000000</TAI>
      <UTC>UTC=2017-03-31T01:12:12.000000</UTC>
      <UT1>UT1=2017-03-31T01:12:12.472053</UT1>
      <Absolute_Orbit>+15929</Absolute_Orbit>
      <X unit="m">1859583.695705</X>
      <Y unit="m">6594961.822892</Y>
      <Z unit="m">1760379.901429</Z>
      <VX unit="m/s">2046.219016</VX>
      <VY unit="m/s">1353.490696</VY>
      <VZ unit="m/s">-7190.846853</VZ>
      <Quality>NOMINAL</Quality>
    </OSV>
    <OSV>
      <TAI>TAI=2017-03-31T01:12:59.000000</TAI>
      <UTC>UTC=2017-03-31T01:12:22.000000</UTC>
      <UT1>UT1=2017-03-31T01:12:22.472053</UT1>
      <Absolute_Orbit>+15929</Absolute_Orbit>
      <X unit="m">1879950.924261</X>
      <Y unit="m">6608111.834670</Y>
      <Z unit="m">1688373.360737</Z>
      <VX unit="m/s">2027.169990</VX>
      <VY unit="m/s">1276.491861</VY>
      <VZ unit="m/s">-7210.325721</VZ>
      <Quality>NOMINAL</Quality>
    </OSV>
    <OSV>
      <TAI>TAI=2017-03-31T01:13:09.000000</TAI>
      <UTC>UTC=2017-03-31T01:12:32.000000</UTC>
      <UT1>UT1=2017-03-31T01:12:32.472052</UT1>
      <Absolute_Orbit>+15929</Absolute_Orbit>
      <X unit="m">1900125.963769</X>
      <Y unit="m">6620491.279468</Y>
      <Z unit="m">1616176.103063</Z>
      <VX unit="m/s">2007.781543</VX>
      <VY unit="m/s">1199.378835</VY>
      <VZ unit="m/s">-7228.989891</VZ>
      <Quality>NOMINAL</Quality>
    </OSV>
    <OSV>
      <TAI>TAI=2017-03-31T01:13:19.000000</TAI>
      <UTC>UTC=2017-03-31T01:12:42.000000</UTC>
      <UT1>UT1=2017-03-31T01:12:42.472052</UT1>
      <Absolute_Orbit>+15929</Absolute_Orbit>
      <X unit="m">1920105.430204</X>
      <Y unit="m">6632099.061498</Y>
      <Z unit="m">1543796.285993</Z>
      <VX unit="m/s">1988.055719</VX>
      <VY unit="m/s">1122.160845</VY>
      <VZ unit="m/s">-7246.837258</VZ>
      <Quality>NOMINAL</Quality>
    </OSV>
    <OSV>
      <TAI>TAI=2017-03-31T01:13:29.000000</TAI>
      <UTC>UTC=2017-03-31T01:12:52.000000</UTC>
      <UT1>UT1=2017-03-31T01:12:52.472052</UT1>
      <Absolute_Orbit>+15929</Absolute_Orbit>
      <X unit="m">1939885.960243</X>
      <Y unit="m">6642934.177266</Y>
      <Z unit="m">1471242.087680</Z>
      <VX unit="m/s">1967.994617</VX>
      <VY unit="m/s">1044.847122</VY>
      <VZ unit="m/s">-7263.865812</VZ>
      <Quality>NOMINAL</Quality>
    </OSV>
    <OSV>
      <TAI>TAI=2017-03-31T01:13:39.000000</TAI>
      <UTC>UTC=2017-03-31T01:13:02.000000</UTC>
      <UT1>UT1=2017-03-31T01:13:02.472052</UT1>
      <Absolute_Orbit>+15929</Absolute_Orbit>
      <X unit="m">1959464.211792</X>
      <Y unit="m">6652995.715649</Y>
      <Z unit="m">1398521.705899</Z>
      <VX unit="m/s">1947.600383</VX>
      <VY unit="m/s">967.446908</VY>
      <VZ unit="m/s">-7280.073640</VZ>
      <Quality>NOMINAL</Quality>
    </OSV>
    <OSV>
      <TAI>TAI=2017-03-31T01:13:49.000000</TAI>
      <UTC>UTC=2017-03-31T01:13:12.000000</UTC>
      <UT1>UT1=2017-03-31T01:13:12.472051</UT1>
      <Absolute_Orbit>+15929</Absolute_Orbit>
      <X unit="m">1978836.864497</X>
      <Y unit="m">6662282.857970</Y>
      <Z unit="m">1325643.357095</Z>
      <VX unit="m/s">1926.875218</VX>
      <VY unit="m/s">889.969451</VY>
      <VZ unit="m/s">-7295.458921</VZ>
      <Quality>NOMINAL</Quality>
    </OSV>
    <OSV>
      <TAI>TAI=2017-03-31T01:13:59.000000</TAI>
      <UTC>UTC=2017-03-31T01:13:22.000000</UTC>
      <UT1>UT1=2017-03-31T01:13:22.472051</UT1>
      <Absolute_Orbit>+15929</Absolute_Orbit>
      <X unit="m">1998000.620257</X>
      <Y unit="m">6670794.878060</Y>
      <Z unit="m">1252615.275426</Z>
      <VX unit="m/s">1905.821374</VX>
      <VY unit="m/s">812.424005</VY>
      <VZ unit="m/s">-7310.019933</VZ>
      <Quality>NOMINAL</Quality>
    </OSV>
    <OSV>
      <TAI>TAI=2017-03-31T01:14:09.000000</TAI>
      <UTC>UTC=2017-03-31T01:13:32.000000</UTC>
      <UT1>UT1=2017-03-31T01:13:32.472051</UT1>
      <Absolute_Orbit>+15929</Absolute_Orbit>
      <X unit="m">2016952.203737</X>
      <Y unit="m">6678531.142303</Y>
      <Z unit="m">1179445.711810</Z>
      <VX unit="m/s">1884.441150</VX>
      <VY unit="m/s">734.819826</VY>
      <VZ unit="m/s">-7323.755047</VZ>
      <Quality>NOMINAL</Quality>
    </OSV>
    <OSV>
      <TAI>TAI=2017-03-31T01:14:19.000000</TAI>
      <UTC>UTC=2017-03-31T01:13:42.000000</UTC>
      <UT1>UT1=2017-03-31T01:13:42.472051</UT1>
      <Absolute_Orbit>+15929</Absolute_Orbit>
      <X unit="m">2035688.362870</X>
      <Y unit="m">6685491.109674</Y>
      <Z unit="m">1106142.932962</Z>
      <VX unit="m/s">1862.736901</VX>
      <VY unit="m/s">657.166174</VY>
      <VZ unit="m/s">-7336.662732</VZ>
      <Quality>NOMINAL</Quality>
    </OSV>
    <OSV>
      <TAI>TAI=2017-03-31T01:14:29.000000</TAI>
      <UTC>UTC=2017-03-31T01:13:52.000000</UTC>
      <UT1>UT1=2017-03-31T01:13:52.472050</UT1>
      <Absolute_Orbit>+15929</Absolute_Orbit>
      <X unit="m">2054205.869363</X>
      <Y unit="m">6691674.331766</Y>
      <Z unit="m">1032715.220438</Z>
      <VX unit="m/s">1840.711027</VX>
      <VY unit="m/s">579.472313</VY>
      <VZ unit="m/s">-7348.741552</VZ>
      <Quality>NOMINAL</Quality>
    </OSV>
    <OSV>
      <TAI>TAI=2017-03-31T01:14:39.000000</TAI>
      <UTC>UTC=2017-03-31T01:14:02.000000</UTC>
      <UT1>UT1=2017-03-31T01:14:02.472050</UT1>
      <Absolute_Orbit>+15929</Absolute_Orbit>
      <X unit="m">2072501.519198</X>
      <Y unit="m">6697080.452793</Y>
      <Z unit="m">959170.869669</Z>
      <VX unit="m/s">1818.365981</VX>
      <VY unit="m/s">501.747505</VY>
      <VZ unit="m/s">-7359.990167</VZ>
      <Quality>NOMINAL</Quality>
    </OSV>
    <OSV>
      <TAI>TAI=2017-03-31T01:14:49.000000</TAI>
      <UTC>UTC=2017-03-31T01:14:12.000000</UTC>
      <UT1>UT1=2017-03-31T01:14:12.472050</UT1>
      <Absolute_Orbit>+15929</Absolute_Orbit>
      <X unit="m">2090572.133122</X>
      <Y unit="m">6701709.209601</Y>
      <Z unit="m">885518.189002</Z>
      <VX unit="m/s">1795.704265</VX>
      <VY unit="m/s">424.001011</VY>
      <VZ unit="m/s">-7370.407333</VZ>
      <Quality>NOMINAL</Quality>
    </OSV>
    <OSV>
      <TAI>TAI=2017-03-31T01:14:59.000000</TAI>
      <UTC>UTC=2017-03-31T01:14:22.000000</UTC>
      <UT1>UT1=2017-03-31T01:14:22.472050</UT1>
      <Absolute_Orbit>+15929</Absolute_Orbit>
      <X unit="m">2108414.557148</X>
      <Y unit="m">6705560.431649</Y>
      <Z unit="m">811765.498742</Z>
      <VX unit="m/s">1772.728430</VX>
      <VY unit="m/s">346.242094</VY>
      <VZ unit="m/s">-7379.991902</VZ>
      <Quality>NOMINAL</Quality>
    </OSV>
    <OSV>
      <TAI>TAI=2017-03-31T01:15:09.000000</TAI>
      <UTC>UTC=2017-03-31T01:14:32.000000</UTC>
      <UT1>UT1=2017-03-31T01:14:32.472049</UT1>
      <Absolute_Orbit>+15929</Absolute_Orbit>
      <X unit="m">2126025.663044</X>
      <Y unit="m">6708634.040992</Y>
      <Z unit="m">737921.130186</Z>
      <VX unit="m/s">1749.441076</VX>
      <VY unit="m/s">268.480012</VY>
      <VZ unit="m/s">-7388.742824</VZ>
      <Quality>NOMINAL</Quality>
    </OSV>
    <OSV>
      <TAI>TAI=2017-03-31T01:15:19.000000</TAI>
      <UTC>UTC=2017-03-31T01:14:42.000000</UTC>
      <UT1>UT1=2017-03-31T01:14:42.472049</UT1>
      <Absolute_Orbit>+15929</Absolute_Orbit>
      <X unit="m">2143402.348791</X>
      <Y unit="m">6710930.052260</Y>
      <Z unit="m">663993.424683</Z>
      <VX unit="m/s">1725.844852</VX>
      <VY unit="m/s">190.724020</VY>
      <VZ unit="m/s">-7396.659144</VZ>
      <Quality>NOMINAL</Quality>
    </OSV>
    <OSV>
      <TAI>TAI=2017-03-31T01:15:29.000000</TAI>
      <UTC>UTC=2017-03-31T01:14:52.000000</UTC>
      <UT1>UT1=2017-03-31T01:14:52.472049</UT1>
      <Absolute_Orbit>+15929</Absolute_Orbit>
      <X unit="m">2160541.539200</X>
      <Y unit="m">6712448.572590</Y>
      <Z unit="m">589990.732576</Z>
      <VX unit="m/s">1701.942456</VX>
      <VY unit="m/s">112.983368</VY>
      <VZ unit="m/s">-7403.740005</VZ>
      <Quality>NOMINAL</Quality>
    </OSV>
    <OSV>
      <TAI>TAI=2017-03-31T01:15:39.000000</TAI>
      <UTC>UTC=2017-03-31T01:15:02.000000</UTC>
      <UT1>UT1=2017-03-31T01:15:02.472048</UT1>
      <Absolute_Orbit>+15929</Absolute_Orbit>
      <X unit="m">2177440.186203</X>
      <Y unit="m">6713189.801612</Y>
      <Z unit="m">515921.412370</Z>
      <VX unit="m/s">1677.736633</VX>
      <VY unit="m/s">35.267299</VY>
      <VZ unit="m/s">-7409.984647</VZ>
      <Quality>NOMINAL</Quality>
    </OSV>
    <OSV>
      <TAI>TAI=2017-03-31T01:15:49.000000</TAI>
      <UTC>UTC=2017-03-31T01:15:12.000000</UTC>
      <UT1>UT1=2017-03-31T01:15:12.472048</UT1>
      <Absolute_Orbit>+15929</Absolute_Orbit>
      <X unit="m">2194095.269464</X>
      <Y unit="m">6713154.031355</Y>
      <Z unit="m">441793.829657</Z>
      <VX unit="m/s">1653.230177</VX>
      <VY unit="m/s">-42.414949</VY>
      <VZ unit="m/s">-7415.392405</VZ>
      <Quality>NOMINAL</Quality>
    </OSV>
    <OSV>
      <TAI>TAI=2017-03-31T01:15:59.000000</TAI>
      <UTC>UTC=2017-03-31T01:15:22.000000</UTC>
      <UT1>UT1=2017-03-31T01:15:22.472048</UT1>
      <Absolute_Orbit>+15929</Absolute_Orbit>
      <X unit="m">2210503.796819</X>
      <Y unit="m">6712341.646177</Y>
      <Z unit="m">367616.356176</Z>
      <VX unit="m/s">1628.425929</VX>
      <VY unit="m/s">-120.054149</VY>
      <VZ unit="m/s">-7419.962715</VZ>
      <Quality>NOMINAL</Quality>
    </OSV>
    <OSV>
      <TAI>TAI=2017-03-31T01:16:09.000000</TAI>
      <UTC>UTC=2017-03-31T01:15:32.000000</UTC>
      <UT1>UT1=2017-03-31T01:15:32.472048</UT1>
      <Absolute_Orbit>+15929</Absolute_Orbit>
      <X unit="m">2226662.804752</X>
      <Y unit="m">6710753.122663</Y>
      <Z unit="m">293397.368829</Z>
      <VX unit="m/s">1603.326776</VX>
      <VY unit="m/s">-197.641083</VY>
      <VZ unit="m/s">-7423.695109</VZ>
      <Quality>NOMINAL</Quality>
    </OSV>
    <OSV>
      <TAI>TAI=2017-03-31T01:16:19.000000</TAI>
      <UTC>UTC=2017-03-31T01:15:42.000000</UTC>
      <UT1>UT1=2017-03-31T01:15:42.472047</UT1>
      <Absolute_Orbit>+15929</Absolute_Orbit>
      <X unit="m">2242569.358855</X>
      <Y unit="m">6708389.029517</Y>
      <Z unit="m">219145.248712</Z>
      <VX unit="m/s">1577.935655</VX>
      <VY unit="m/s">-275.166543</VY>
      <VZ unit="m/s">-7426.589215</VZ>
      <Quality>NOMINAL</Quality>
    </OSV>
    <OSV>
      <TAI>TAI=2017-03-31T01:16:29.000000</TAI>
      <UTC>UTC=2017-03-31T01:15:52.000000</UTC>
      <UT1>UT1=2017-03-31T01:15:52.472047</UT1>
      <Absolute_Orbit>+15929</Absolute_Orbit>
      <X unit="m">2258220.554299</X>
      <Y unit="m">6705250.027455</Y>
      <Z unit="m">144868.380143</Z>
      <VX unit="m/s">1552.255544</VX>
      <VY unit="m/s">-352.621335</VY>
      <VZ unit="m/s">-7428.644760</VZ>
      <Quality>NOMINAL</Quality>
    </OSV>
    <OSV>
      <TAI>TAI=2017-03-31T01:16:39.000000</TAI>
      <UTC>UTC=2017-03-31T01:16:02.000000</UTC>
      <UT1>UT1=2017-03-31T01:16:02.472047</UT1>
      <Absolute_Orbit>+15929</Absolute_Orbit>
      <X unit="m">2273613.516294</X>
      <Y unit="m">6701336.869069</Y>
      <Z unit="m">70575.149692</Z>
      <VX unit="m/s">1526.289473</VX>
      <VY unit="m/s">-429.996278</VY>
      <VZ unit="m/s">-7429.861569</VZ>
      <Quality>NOMINAL</Quality>
    </OSV>
    <OSV>
      <TAI>TAI=2017-03-31T01:16:49.000000</TAI>
      <UTC>UTC=2017-03-31T01:16:12.000000</UTC>
      <UT1>UT1=2017-03-31T01:16:12.472047</UT1>
      <Absolute_Orbit>+15929</Absolute_Orbit>
      <X unit="m">2288745.400546</X>
      <Y unit="m">6696650.398691</Y>
      <Z unit="m">-3726.054796</Z>
      <VX unit="m/s">1500.040512</VX>
      <VY unit="m/s">-507.282206</VY>
      <VZ unit="m/s">-7430.239562</VZ>
      <Quality>NOMINAL</Quality>
    </OSV>
    <OSV>
      <TAI>TAI=2017-03-31T01:16:59.000000</TAI>
      <UTC>UTC=2017-03-31T01:16:22.000000</UTC>
      <UT1>UT1=2017-03-31T01:16:22.472046</UT1>
      <Absolute_Orbit>+15929</Absolute_Orbit>
      <X unit="m">2303613.393714</X>
      <Y unit="m">6691191.552238</Y>
      <Z unit="m">-78026.845174</Z>
      <VX unit="m/s">1473.511780</VX>
      <VY unit="m/s">-584.469969</VY>
      <VZ unit="m/s">-7429.778759</VZ>
      <Quality>NOMINAL</Quality>
    </OSV>
    <OSV>
      <TAI>TAI=2017-03-31T01:17:09.000000</TAI>
      <UTC>UTC=2017-03-31T01:16:32.000000</UTC>
      <UT1>UT1=2017-03-31T01:16:32.472046</UT1>
      <Absolute_Orbit>+15929</Absolute_Orbit>
      <X unit="m">2318214.713861</X>
      <Y unit="m">6684961.357053</Y>
      <Z unit="m">-152318.833976</Z>
      <VX unit="m/s">1446.706439</VX>
      <VY unit="m/s">-661.550432</VY>
      <VZ unit="m/s">-7428.479275</VZ>
      <Quality>NOMINAL</Quality>
    </OSV>
    <OSV>
      <TAI>TAI=2017-03-31T01:17:19.000000</TAI>
      <UTC>UTC=2017-03-31T01:16:42.000000</UTC>
      <UT1>UT1=2017-03-31T01:16:42.472046</UT1>
      <Absolute_Orbit>+15929</Absolute_Orbit>
      <X unit="m">2332546.610897</X>
      <Y unit="m">6677960.931718</Y>
      <Z unit="m">-226593.635378</Z>
      <VX unit="m/s">1419.627696</VX>
      <VY unit="m/s">-738.514482</VY>
      <VZ unit="m/s">-7426.341324</VZ>
      <Quality>NOMINAL</Quality>
    </OSV>
    <OSV>
      <TAI>TAI=2017-03-31T01:17:29.000000</TAI>
      <UTC>UTC=2017-03-31T01:16:52.000000</UTC>
      <UT1>UT1=2017-03-31T01:16:52.472046</UT1>
      <Absolute_Orbit>+15929</Absolute_Orbit>
      <X unit="m">2346606.367016</X>
      <Y unit="m">6670191.485869</Y>
      <Z unit="m">-300842.866177</Z>
      <VX unit="m/s">1392.278800</VX>
      <VY unit="m/s">-815.353022</VY>
      <VZ unit="m/s">-7423.365215</VZ>
      <Quality>NOMINAL</Quality>
    </OSV>
    <OSV>
      <TAI>TAI=2017-03-31T01:17:39.000000</TAI>
      <UTC>UTC=2017-03-31T01:17:02.000000</UTC>
      <UT1>UT1=2017-03-31T01:17:02.472045</UT1>
      <Absolute_Orbit>+15929</Absolute_Orbit>
      <X unit="m">2360391.297132</X>
      <Y unit="m">6661654.319993</Y>
      <Z unit="m">-375058.146760</Z>
      <VX unit="m/s">1364.663047</VX>
      <VY unit="m/s">-892.056978</VY>
      <VZ unit="m/s">-7419.551356</VZ>
      <Quality>NOMINAL</Quality>
    </OSV>
    <OSV>
      <TAI>TAI=2017-03-31T01:17:49.000000</TAI>
      <UTC>UTC=2017-03-31T01:17:12.000000</UTC>
      <UT1>UT1=2017-03-31T01:17:12.472045</UT1>
      <Absolute_Orbit>+15929</Absolute_Orbit>
      <X unit="m">2373898.749320</X>
      <Y unit="m">6652350.825226</Y>
      <Z unit="m">-449231.102062</Z>
      <VX unit="m/s">1336.783773</VX>
      <VY unit="m/s">-968.617294</VY>
      <VZ unit="m/s">-7414.900250</VZ>
      <Quality>NOMINAL</Quality>
    </OSV>
    <OSV>
      <TAI>TAI=2017-03-31T01:17:59.000000</TAI>
      <UTC>UTC=2017-03-31T01:17:22.000000</UTC>
      <UT1>UT1=2017-03-31T01:17:22.472045</UT1>
      <Absolute_Orbit>+15929</Absolute_Orbit>
      <X unit="m">2387126.105238</X>
      <Y unit="m">6642282.483124</Y>
      <Z unit="m">-523353.362538</Z>
      <VX unit="m/s">1308.644360</VX>
      <VY unit="m/s">-1045.024941</VY>
      <VZ unit="m/s">-7409.412499</VZ>
      <Quality>NOMINAL</Quality>
    </OSV>
    <OSV>
      <TAI>TAI=2017-03-31T01:18:09.000000</TAI>
      <UTC>UTC=2017-03-31T01:17:32.000000</UTC>
      <UT1>UT1=2017-03-31T01:17:32.472045</UT1>
      <Absolute_Orbit>+15929</Absolute_Orbit>
      <X unit="m">2400070.780562</X>
      <Y unit="m">6631450.865440</Y>
      <Z unit="m">-597416.565134</Z>
      <VX unit="m/s">1280.248229</VX>
      <VY unit="m/s">-1121.270911</VY>
      <VZ unit="m/s">-7403.088798</VZ>
      <Quality>NOMINAL</Quality>
    </OSV>
    <OSV>
      <TAI>TAI=2017-03-31T01:18:19.000000</TAI>
      <UTC>UTC=2017-03-31T01:17:42.000000</UTC>
      <UT1>UT1=2017-03-31T01:17:42.472044</UT1>
      <Absolute_Orbit>+15929</Absolute_Orbit>
      <X unit="m">2412730.225406</X>
      <Y unit="m">6619857.633881</Y>
      <Z unit="m">-671412.354252</Z>
      <VX unit="m/s">1251.598844</VX>
      <VY unit="m/s">-1197.346222</VY>
      <VZ unit="m/s">-7395.929944</VZ>
      <Quality>NOMINAL</Quality>
    </OSV>
    <OSV>
      <TAI>TAI=2017-03-31T01:18:29.000000</TAI>
      <UTC>UTC=2017-03-31T01:17:52.000000</UTC>
      <UT1>UT1=2017-03-31T01:17:52.472044</UT1>
      <Absolute_Orbit>+15929</Absolute_Orbit>
      <X unit="m">2425101.924737</X>
      <Y unit="m">6607504.539850</Y>
      <Z unit="m">-745332.382721</Z>
      <VX unit="m/s">1222.699714</VX>
      <VY unit="m/s">-1273.241916</VY>
      <VZ unit="m/s">-7387.936825</VZ>
      <Quality>NOMINAL</Quality>
    </OSV>
    <OSV>
      <TAI>TAI=2017-03-31T01:18:39.000000</TAI>
      <UTC>UTC=2017-03-31T01:18:02.000000</UTC>
      <UT1>UT1=2017-03-31T01:18:02.472044</UT1>
      <Absolute_Orbit>+15929</Absolute_Orbit>
      <X unit="m">2437183.398789</X>
      <Y unit="m">6594393.424177</Y>
      <Z unit="m">-819168.312762</Z>
      <VX unit="m/s">1193.554383</VX>
      <VY unit="m/s">-1348.949065</VY>
      <VZ unit="m/s">-7379.110431</VZ>
      <Quality>NOMINAL</Quality>
    </OSV>
    <OSV>
      <TAI>TAI=2017-03-31T01:18:49.000000</TAI>
      <UTC>UTC=2017-03-31T01:18:12.000000</UTC>
      <UT1>UT1=2017-03-31T01:18:12.472044</UT1>
      <Absolute_Orbit>+15929</Absolute_Orbit>
      <X unit="m">2448972.203468</X>
      <Y unit="m">6580526.216840</Y>
      <Z unit="m">-892911.816956</Z>
      <VX unit="m/s">1164.166439</VX>
      <VY unit="m/s">-1424.458768</VY>
      <VZ unit="m/s">-7369.451844</VZ>
      <Quality>NOMINAL</Quality>
    </OSV>
    <OSV>
      <TAI>TAI=2017-03-31T01:18:59.000000</TAI>
      <UTC>UTC=2017-03-31T01:18:22.000000</UTC>
      <UT1>UT1=2017-03-31T01:18:22.472043</UT1>
      <Absolute_Orbit>+15929</Absolute_Orbit>
      <X unit="m">2460465.930755</X>
      <Y unit="m">6565904.936674</Y>
      <Z unit="m">-966554.579203</Z>
      <VX unit="m/s">1134.539511</VX>
      <VY unit="m/s">-1499.762155</VY>
      <VZ unit="m/s">-7358.962245</VZ>
      <Quality>NOMINAL</Quality>
    </OSV>
    <OSV>
      <TAI>TAI=2017-03-31T01:19:09.000000</TAI>
      <UTC>UTC=2017-03-31T01:18:32.000000</UTC>
      <UT1>UT1=2017-03-31T01:18:32.472043</UT1>
      <Absolute_Orbit>+15929</Absolute_Orbit>
      <X unit="m">2471662.209100</X>
      <Y unit="m">6550531.691069</Y>
      <Z unit="m">-1040088.295677</Z>
      <VX unit="m/s">1104.677265</VX>
      <VY unit="m/s">-1574.850385</VY>
      <VZ unit="m/s">-7347.642909</VZ>
      <Quality>NOMINAL</Quality>
    </OSV>
    <OSV>
      <TAI>TAI=2017-03-31T01:19:19.000000</TAI>
      <UTC>UTC=2017-03-31T01:18:42.000000</UTC>
      <UT1>UT1=2017-03-31T01:18:42.472043</UT1>
      <Absolute_Orbit>+15929</Absolute_Orbit>
      <X unit="m">2482558.703816</X>
      <Y unit="m">6534408.675660</Y>
      <Z unit="m">-1113504.675790</Z>
      <VX unit="m/s">1074.583406</VX>
      <VY unit="m/s">-1649.714649</VY>
      <VZ unit="m/s">-7335.495209</VZ>
      <Quality>NOMINAL</Quality>
    </OSV>
    <OSV>
      <TAI>TAI=2017-03-31T01:19:29.000000</TAI>
      <UTC>UTC=2017-03-31T01:18:52.000000</UTC>
      <UT1>UT1=2017-03-31T01:18:52.472043</UT1>
      <Absolute_Orbit>+15929</Absolute_Orbit>
      <X unit="m">2493153.117465</X>
      <Y unit="m">6517538.174006</Y>
      <Z unit="m">-1186795.443149</Z>
      <VX unit="m/s">1044.261679</VX>
      <VY unit="m/s">-1724.346173</VY>
      <VZ unit="m/s">-7322.520612</VZ>
      <Quality>NOMINAL</Quality>
    </OSV>
    <OSV>
      <TAI>TAI=2017-03-31T01:19:39.000000</TAI>
      <UTC>UTC=2017-03-31T01:19:02.000000</UTC>
      <UT1>UT1=2017-03-31T01:19:02.472042</UT1>
      <Absolute_Orbit>+15929</Absolute_Orbit>
      <X unit="m">2503443.190242</X>
      <Y unit="m">6499922.557258</Y>
      <Z unit="m">-1259952.336513</Z>
      <VX unit="m/s">1013.715865</VX>
      <VY unit="m/s">-1798.736214</VY>
      <VZ unit="m/s">-7308.720681</VZ>
      <Quality>NOMINAL</Quality>
    </OSV>
    <OSV>
      <TAI>TAI=2017-03-31T01:19:49.000000</TAI>
      <UTC>UTC=2017-03-31T01:19:12.000000</UTC>
      <UT1>UT1=2017-03-31T01:19:12.472042</UT1>
      <Absolute_Orbit>+15929</Absolute_Orbit>
      <X unit="m">2513426.700344</X>
      <Y unit="m">6481564.283810</Y>
      <Z unit="m">-1332967.110749</Z>
      <VX unit="m/s">982.949784</VX>
      <VY unit="m/s">-1872.876067</VY>
      <VZ unit="m/s">-7294.097073</VZ>
      <Quality>NOMINAL</Quality>
    </OSV>
    <OSV>
      <TAI>TAI=2017-03-31T01:19:59.000000</TAI>
      <UTC>UTC=2017-03-31T01:19:22.000000</UTC>
      <UT1>UT1=2017-03-31T01:19:22.472042</UT1>
      <Absolute_Orbit>+15929</Absolute_Orbit>
      <X unit="m">2523101.464346</X>
      <Y unit="m">6462465.898931</Y>
      <Z unit="m">-1405831.537782</Z>
      <VX unit="m/s">951.967290</VX>
      <VY unit="m/s">-1946.757061</VY>
      <VZ unit="m/s">-7278.651541</VZ>
      <Quality>NOMINAL</Quality>
    </OSV>
    <OSV>
      <TAI>TAI=2017-03-31T01:20:09.000000</TAI>
      <UTC>UTC=2017-03-31T01:19:32.000000</UTC>
      <UT1>UT1=2017-03-31T01:19:32.472042</UT1>
      <Absolute_Orbit>+15929</Absolute_Orbit>
      <X unit="m">2532465.337561</X>
      <Y unit="m">6442630.034404</Y>
      <Z unit="m">-1478537.407545</Z>
      <VX unit="m/s">920.772277</VX>
      <VY unit="m/s">-2020.370563</VY>
      <VZ unit="m/s">-7262.385933</VZ>
      <Quality>NOMINAL</Quality>
    </OSV>
    <OSV>
      <TAI>TAI=2017-03-31T01:20:19.000000</TAI>
      <UTC>UTC=2017-03-31T01:19:42.000000</UTC>
      <UT1>UT1=2017-03-31T01:19:42.472041</UT1>
      <Absolute_Orbit>+15929</Absolute_Orbit>
      <X unit="m">2541516.214400</X>
      <Y unit="m">6422059.408151</Y>
      <Z unit="m">-1551076.528908</Z>
      <VX unit="m/s">889.368671</VX>
      <VY unit="m/s">-2093.707979</VY>
      <VZ unit="m/s">-7245.302190</VZ>
      <Quality>NOMINAL</Quality>
    </OSV>
    <OSV>
      <TAI>TAI=2017-03-31T01:20:29.000000</TAI>
      <UTC>UTC=2017-03-31T01:19:52.000000</UTC>
      <UT1>UT1=2017-03-31T01:19:52.472041</UT1>
      <Absolute_Orbit>+15929</Absolute_Orbit>
      <X unit="m">2550252.028730</X>
      <Y unit="m">6400756.823836</Y>
      <Z unit="m">-1623440.730628</Z>
      <VX unit="m/s">857.760438</VX>
      <VY unit="m/s">-2166.760752</VY>
      <VZ unit="m/s">-7227.402349</VZ>
      <Quality>NOMINAL</Quality>
    </OSV>
    <OSV>
      <TAI>TAI=2017-03-31T01:20:39.000000</TAI>
      <UTC>UTC=2017-03-31T01:20:02.000000</UTC>
      <UT1>UT1=2017-03-31T01:20:02.472041</UT1>
      <Absolute_Orbit>+15929</Absolute_Orbit>
      <X unit="m">2558670.754219</X>
      <Y unit="m">6378725.170482</Y>
      <Z unit="m">-1695621.862289</Z>
      <VX unit="m/s">825.951573</VX>
      <VY unit="m/s">-2239.520369</VY>
      <VZ unit="m/s">-7208.688540</VZ>
      <Quality>NOMINAL</Quality>
    </OSV>
    <OSV>
      <TAI>TAI=2017-03-31T01:20:49.000000</TAI>
      <UTC>UTC=2017-03-31T01:20:12.000000</UTC>
      <UT1>UT1=2017-03-31T01:20:12.472041</UT1>
      <Absolute_Orbit>+15929</Absolute_Orbit>
      <X unit="m">2566770.404691</X>
      <Y unit="m">6355967.422062</Y>
      <Z unit="m">-1767611.795241</Z>
      <VX unit="m/s">793.946109</VX>
      <VY unit="m/s">-2311.978355</VY>
      <VZ unit="m/s">-7189.162986</VZ>
      <Quality>NOMINAL</Quality>
    </OSV>
    <OSV>
      <TAI>TAI=2017-03-31T01:20:59.000000</TAI>
      <UTC>UTC=2017-03-31T01:20:22.000000</UTC>
      <UT1>UT1=2017-03-31T01:20:22.472040</UT1>
      <Absolute_Orbit>+15929</Absolute_Orbit>
      <X unit="m">2574549.034458</X>
      <Y unit="m">6332486.637074</Y>
      <Z unit="m">-1839402.423535</Z>
      <VX unit="m/s">761.748112</VX>
      <VY unit="m/s">-2384.126280</VY>
      <VZ unit="m/s">-7168.828004</VZ>
      <Quality>NOMINAL</Quality>
    </OSV>
    <OSV>
      <TAI>TAI=2017-03-31T01:21:09.000000</TAI>
      <UTC>UTC=2017-03-31T01:20:32.000000</UTC>
      <UT1>UT1=2017-03-31T01:20:32.472040</UT1>
      <Absolute_Orbit>+15929</Absolute_Orbit>
      <X unit="m">2582004.738654</X>
      <Y unit="m">6308285.958106</Y>
      <Z unit="m">-1910985.664863</Z>
      <VX unit="m/s">729.361681</VX>
      <VY unit="m/s">-2455.955757</VY>
      <VZ unit="m/s">-7147.686004</VZ>
      <Quality>NOMINAL</Quality>
    </OSV>
    <OSV>
      <TAI>TAI=2017-03-31T01:21:19.000000</TAI>
      <UTC>UTC=2017-03-31T01:20:42.000000</UTC>
      <UT1>UT1=2017-03-31T01:20:42.472040</UT1>
      <Absolute_Orbit>+15929</Absolute_Orbit>
      <X unit="m">2589135.653569</X>
      <Y unit="m">6283368.611390</Y>
      <Z unit="m">-1982353.461486</Z>
      <VX unit="m/s">696.790947</VX>
      <VY unit="m/s">-2527.458444</VY>
      <VZ unit="m/s">-7125.739488</VZ>
      <Quality>NOMINAL</Quality>
    </OSV>
    <OSV>
      <TAI>TAI=2017-03-31T01:21:29.000000</TAI>
      <UTC>UTC=2017-03-31T01:20:52.000000</UTC>
      <UT1>UT1=2017-03-31T01:20:52.472040</UT1>
      <Absolute_Orbit>+15929</Absolute_Orbit>
      <X unit="m">2595939.956965</X>
      <Y unit="m">6257737.906354</Y>
      <Z unit="m">-2053497.781150</Z>
      <VX unit="m/s">664.040073</VX>
      <VY unit="m/s">-2598.626044</VY>
      <VZ unit="m/s">-7102.991052</VZ>
      <Quality>NOMINAL</Quality>
    </OSV>
    <OSV>
[truncated: 4,009,752 more chars]
