# Supplementary material for: Combining subsidence theory and slope stability analysis method for building damage assessment in mountainous mining subsidence regions
Source: PLoS One. 2019 Feb 6;14(2):e0210021. doi: 10.1371/journal.pone.0210021 (PMC6364875; doi:10.1371/journal.pone.0210021)
Supplement: S1 Appendix — (ZIP) [file pone.0210021.s001.zip › S1 Appendix/URL of S1A.txt]

Date_20170211   https://scihub.copernicus.eu/dhus/odata/v1/Products('fda01ebc-b53b-4990-97a2-0a42381f0879')/$value
Date_20170331   https://scihub.copernicus.eu/dhus/odata/v1/Products('418347ca-0932-40e4-b384-4eb9a3c6545d')/$value
