# Supplementary material for: Combining subsidence theory and slope stability analysis method for building damage assessment in mountainous mining subsidence regions
Source: PLoS One. 2019 Feb 6;14(2):e0210021. doi: 10.1371/journal.pone.0210021 (PMC6364875; doi:10.1371/journal.pone.0210021)
Supplement: S2 Appendix — (ZIP) [file pone.0210021.s002.zip]

Archive with 4 entries (3 files):
- S2 Appendix/
- S2 Appendix/Cross Section A.dwg
- S2 Appendix/Cross Section B.dwg
- S2 Appendix/Cross Section C.dwg
